# Supplementary material for: RNA exosome ribonuclease DIS3 degrades Pou6f1 to promote mouse pre-implantation cell differentiation
Source: Cell Rep. Author manuscript; Available in PMC 2023 Oct 23. (PMC10387129; doi:10.1016/j.celrep.2023.112047)
Supplement: 2 [file NIHMS1878915-supplement-2.xlsx]

## Sheet: Sheet1
Table S1. All primers, oligos, synthesized DNA fragments.
All primers and oligos
Name	Usage	Sequence
left sgRNA TP	in vitro transcription of left sgRNA to construct Dis3 knockout mice	gatccctaatacgactcactataggGAGTTGAATGGTTGATTCTTgttttagagctagaaatagcaagttaaaataaggctagtccgttatcaacttgaaaaagtggcaccgagtcggtgcttttttt
right sgRNA TP	in vitro transcription of right sgRNA to construct Dis3 knockout mice	gatccctaatacgactcactataggCCTCCCTGGTCTCGTTTGTTgttttagagctagaaatagcaagttaaaataaggctagtccgttatcaacttgaaaaagtggcaccgagtcggtgcttttttt
sgTP F	amplify the DNA templates of sgRNA, forward	GATCCCTAATACGACTCACTATAG
sgTP R	amplify the DNA templates of sgRNA, reverse	AAAAAAAGCACCGACTCGGTGCCAC
genotyping f1	genotyping of dis3 null allele and wild type allele, Figure S1A	TTGCAACCTGCTTATGCCAA
genotyping f2	genotyping of dis3 null allele and wild type allele, Figure S1A	TCTGTACTGTCTTGGTGAGC
genotyping f3	genotyping of dis3 null allele and wild type allele, Figure S1A	ACCACAGGGCTACCTAAATTTAACA
genoytping r1	genotyping of dis3 null allele and wild type allele, Figure S1A	GACAGGGACGGGACACATAG
genoytping r2	genotyping of dis3 null allele and wild type allele, Figure S1A	CCTTCCCATCTCAAGCAGAG
genoytping r3	genotyping of dis3 null allele and wild type allele, Figure S1A	CCCTCTTCAGGTGCTCGTTG
pou6f1 RT-f	qPCR	AGCCCTCCAAGAAACGC
pou6f1 RT-r	qPCR	GATTACAGAACCAGACCCTCAC
Sox2 RT-f	qPCR	AGGGCTGGGAGAAAGAAGAG
Sox2 RT-r	qPCR	CCGCGATTGTTGTGATTAGT
Nanog RT-f	qPCR	CTCAAGTCCTGAGGCTGACA
Nanog RT-r	qPCR	TGAAACCTGTCCTTGAGTGC
Sox17 RT-f	qPCR	CAGAACCCAGATCTGCACAA
Sox17 RT-r	qPCR	GCTTCTCTGCCAAGGTCAAC
Hnf4 RT-f	qPCR	CACGCGGAGGTCAAGCTAC
Hnf4 RT-r	qPCR	CCCAGAGATGGGAGAGGTGAT
Sox1 RT-f	qPCR	GGC GCC CTC GGA TCT CTG GTC
Sox1 RT-r	qPCR	CCG CGC CCT GGT AGT GCT GTG
Pax6 RT-f	qPCR	TCA CAG CGG AGT GAA TCA G
Pax6 RT-r	qPCR	CCC AAG CAA AGA TGG AAG
Nodal RT-f	qPCR	TTCAAGCCTGTTGGGCTCTAC
Nodal RT-r	qPCR	TCCGGTCACGTCCACATCTT
Brachyury RT-f	qPCR	CTGCGCTTCAAGGAGCTAAC
Brachyury RT-r	qPCR	CCAGGCCTGACACATTTACC
Gapdh RT-f	qPCR	TGCACCACCAACTGCTTAGC
Gapdh RT-r	qPCR	GGCATGGACTGTGGTCATGAG
Oligo for point mutation D146N f	Gibson assembly use	ATAACAGAGCCATCCGAGTCGCAG
Oligo for point mutation D146N r	Gibson assembly use	TGCGACTCGGATGGCTCTGTTATTCCTGTCATTGGCATTCTC
Oligo for point mutation D487N f	Gibson assembly use	TGACATAAATGACGCTCTGCATTGTAG
Oligo for point mutation D487N r	Gibson assembly use	AATGCAGAGCGTCATTTATGTCAGTGCACCCTGGAGGGTC
pcDNA3.1-mCherry vector reverse	Gibson assembly use	GCTGCTGCCGGTACCAAGCTTAAG
pcDNA3.1-mCherry vector forward, GSG-mch	Gibson assembly use	GGAAGCGGAGTGAGCAAGGGCGAGGAGGATAAC
pcDNA3.1-mCherry-pou6f1 f	Gibson assembly use	TAAGCTTGGTACCGGCAGCAGCtcgggctccgaatgcactag
pcDNA3.1-mCherry-pou6f1 r	Gibson assembly use	CGCCCTTGCTCACTCCGCTTCCcgggatctgaaagacgttcag
pcDNA3.1-mCherry-sox15 f	Gibson assembly use	TAAGCTTGGTACCGGCAGCAGCtcttcgctctgggagaag
pcDNA3.1-mCherry-sox15 r	Gibson assembly use	TCGCCCTTGCTCACTCCGCTTCCaaggtgggttactggcatg
pcDNA3.1-mCherry-cox6b2 f	Gibson assembly use	AAGCTTGGTACCGGCAGCAGCtggtgttccagctactttg
pcDNA3.1-mCherry-cox6b2 r	Gibson assembly use	GCCCTTGCTCACTCCGCTTCCtattttgcccgggaaagttc
pcDNA3.1-mCherry-efhd1 f	Gibson assembly use	TAAGCTTGGTACCGGCAGCAGCgtccccgtaccggatcgcgaacctcagttccatcaccacaacccgccatcatgtccagcgaggagctg
pcDNA3.1-mCherry-efhd1 r	Gibson assembly use	GCCCTTGCTCACTCCGCTTCCcgcgctgaaagctgccttg
pcDNA3.1-mCherry-ovol2 f	Gibson assembly use	TAAGCTTGGTACCGGCAGCAGCgcggggagcagcgggaggagggggccgcagtcggaagagaggatcccaccatgcccaaagtctttttg
pcDNA3.1-mCherry-ovol2 r	Gibson assembly use	GCCCTTGCTCACTCCGCTTCCctttttttcctcctcttc
pcDNA3.1-mCherry-ninj2 f	Gibson assembly use	TAAGCTTGGTACCGGCAGCAGCaaactgcagacactcggagggtggcgagtggccccagggcagcaagatggagtcagaccgagaaac
pcDNA3.1-mCherry-ninj2 r	Gibson assembly use	CGCCCTTGCTCACTCCGCTTCCaataggattgctggaggtcctg
pcDNA3.1-mCherry-pigl f	Gibson assembly use	TAAGCTTGGTACCGGCAGCAGCatggaattggtgggtttc
pcDNA3.1-mCherry-pigl r	Gibson assembly use	CGCCCTTGCTCACTCCGCTTCCgaggaaccgcagtgagttg
pcDNA3.1-mCherry-cacnb1 f	Gibson assembly use	TAAGCTTGGTACCGGCAGCAGCgagcgcccggctgggctgggagggcggccggaccggaggatcctctccatggtccagaagagcggcatg
pcDNA3.1-mCherry-cacnb1 r	Gibson assembly use	CGCCCTTGCTCACTCCGCTTCCgcggatgtagacgccttgtc
pcDNA3.1-mCherry-fbp1 f	Gibson assembly use	TAAGCTTGGTACCGGCAGCAGCctgcacctttagtcagcacctttagccagcacctgcgccagaccccagcaatggcgaaccatgcgcccttc
pcDNA3.1-mCherry-fbp1 r	Gibson assembly use	CGCCCTTGCTCACTCCGCTTCCcttggctttgtgcttcctg
pcDNA3.1-mCherry-wrd45 f	Gibson assembly use	TAAGCTTGGTACCGGCAGCAGCaggtgacgcgcatctggagcaagatccaagggaaggccgtcctgaatcatgactcagcagccacttc
pcDNA3.1-mCherry-wrd45 r	Gibson assembly use	CGCCCTTGCTCACTCCGCTTCCgaagtcctcgtcatcacag
mcherry-R at 5end	Gibson assembly use	TTGGTCACCTTCAGCTTGG
Oligo for Dis3 NLSDel-r	Gibson assembly use	TGCAGTAAGAGCCTTGTCTG
Oligo for Dis3 NLSDel-f	Gibson assembly use	CAGACAAGGCTCTTACTGCAAAGTGCGGCCGCGGCAGCAG
Oligo for Dis3 PINDel-f	Gibson assembly use	GACCCAAGCTTGGTACCATGAATGAAATAGAAAGTGGGAAAAT
Oligo for Dis3 PINDel-r	Gibson assembly use	CATGGTACCAAGCTTGGGTCTC
Morpholino sequence
Dis3 MO2	block Dis3 mRNA translatioin	TCCCGGCCGTCAGCTAAGAAACCGA
Dis3 specific Ctrl-MO	control MO for MO2	AGCCAAAGAATCGACTGCCGGCCCT
Pou6f1 MO1	block Pou6f1 mRNA translation	AGTGCATTCGGAGCCCGAAGCCCAG
Synthezied gene sequences using gBlock
Pou6f1 coding sequence	from T7 to gene coding sequence and the linker, which will be followed by mCherry coding sequence	TAATACGACTCACTATAGGGAGACCCAAGCTGGCTAGCGTTTAAACTTAAGCTTGGTACCGGCAGCAGCtcgggctccgaatgcactaggtgtgggctggcgcctaccacaccctgcagtgagcatggatcccggagctggatcggactcatctctgactgtcaatgagcaggtcattgtgatgtcaggccacgagaccatccgagtattggaggtgggagtggatgcccagcttccagccgaggaggagagcaaaggactggagagtgtggcagctggtggctcccagagtggaggccctgttgaagccagtggacctgctgaagctgggtcatgtgaccccgaccattctgcagaggcaactgtcgctgcccggagtccctccgagtcctgccccag…
Pigl coding sequence	from T7 to gene coding sequence and the linker, which will be followed by mCherry coding sequence	TAATACGACTCACTATAGGGAGACCCAAGCTGGCTAGCGTTTAAACTTAAGCTTGGTACCGGCAGCAGCatggaattggtgggtttcttgtgtgtggccgtggctgtcctgacttggggcttcctccgggtttggaactcagcggaacgaatgaggtctccggagcaggcgggcctgccgggagccggaagccgggcccttgtagtgatcgcgcacccggacgatgaagccatgttctttgctcccaccatgctaggcttggcacgcctggagcagcaggtgtccctgctctgcttctcctcaggaaactactacaatcaaggtgagattcgaaagaaagagcttctgcaaagctgtgctgtgttggggattccaccttcccgtgtaatgattattgac…
Cacnb1 coding sequence	from T7 to gene coding sequence and the linker, which will be followed by mCherry coding sequence	TAATACGACTCACTATAGGGAGACCCAAGCTGGCTAGCGTTTAAACTTAAGCTTGGTACCGGCAGCAGCgagcgcccggctgggctgggagggcggccggaccggaggatcctctccatggtccagaagagcggcatgtcccggggcccttacccaccttcccaagagatccctatggaggtcttcgaccccagcccacagggcaagtacagcaagaggaaagggcggttcaaaaggtcagacgggagtacgtcctcggatacaacatccaacagcttcgtccgccagggctcagcagagtcctacacgagccgaccatcagactctgatgtgtctctggaggaggaccgggaagccttaaggaaggaggcagagcgccaggccttagcccagctcgag…
Efhd1 coding sequence	from T7 to gene coding sequence and the linker, which will be followed by mCherry coding sequence	TAATACGACTCACTATAGGGAGACCCAAGCTGGCTAGCGTTTAAACTTAAGCTTGGTACCGGCAGCAGCgtccccgtaccggatcgcgaacctcagttccatcaccacaacccgccatcatgtccagcgaggagctggcctgcaagctgcagcgccggttgagacttgaggtgcgggcagagaccgaccagggcgacccccagcctgcaccctgcgatgccccagccgggcacccggagcctgaaccgcctgcccgggcgcccacagccagcgcggactccgaactgaacctcaagctgagccgcaggctggacatccaccagggtacagcgcggccgggccgctctaaggtcttcaatccctacaccgagttcccggagttcagccgccgcctcctga…
Ovol2 coding sequence	from T7 to gene coding sequence and the linker, which will be followed by mCherry coding sequence	TAATACGACTCACTATAGGGAGACCCAAGCTGGCTAGCGTTTAAACTTAAGCTTGGTACCGGCAGCAGCgcggggagcagcgggaggagggggccgcagtcggaagagaggatcccaccatgcccaaagtctttttggtgaagaggaggagcccgggagtctctgtccgcagctgggatgagctcccggatgacaaaagggcagacacttacatcccagtgagcctgggctgtctgctccgcgacccgcccgaagactgccgcagcgacggcggcagtagcagcggctgcagcagcagcgccggggagcccggaggggccgaaagcagctcgtccccgcgcgcgccggagcctgaaactccagagcttcacgacgcccaaggcaccgatggacatctgg…
Wdr45 coding sequence	from T7 to gene coding sequence and the linker, which will be followed by mCherry coding sequence	TAATACGACTCACTATAGGGAGACCCAAGCTGGCTAGCGTTTAAACTTAAGCTTGGTACCGGCAGCAGCaggtgacgcgcatctggagcaagatccaagggaaggccgtcctgaatcatgactcagcagccacttcgaggtgtgaccagcctacatttcaaccaagaccaaagctgcttttgctgcgccatggagacaggcgtccggatctacaatgtggagccacttatggagaaggggcatcttgaccacgagcaggtaggcagcgtgggcctggtagagatgctgcaccgatccaacctgctggccctggtgggcggtgggagcagccccaagttctctgagatctcagtgctgatctgggacgatgcccgagaaggcaaggactccaaggacaaa…
Sox15 coding sequence	from T7 to gene coding sequence and the linker, which will be followed by mCherry coding sequence	TAATACGACTCACTATAGGGAGACCCAAGCTGGCTAGCGTTTAAACTTAAGCTTGGTACCGGCAGCAGCtcttcgctctgggagaagggcattcaagacgccctctcaaagaggcttcacctccaacccatggcgctgaccagctcctcacaagcagagacttggagcctgcatcctcgggcttccacggcctctttgcctttaggaccccaggagcaggaggccggcgggagccctggagcgtctgggggacttccgctggagaaggtgaagcggcccatgaacgccttcatggtgtggagctctgttcagcgccgccagatggcgcagcagaaccccaagatgcacaactctgagatctccaagcgcttgggcgctcagtggaagctgctgggcgat…
Ninj2 coding sequence	from T7 to gene coding sequence and the linker, which will be followed by mCherry coding sequence	TAATACGACTCACTATAGGGAGACCCAAGCTGGCTAGCGTTTAAACTTAAGCTTGGTACCGGCAGCAGCaaactgcagacactcggagggtggcgagtggccccagggcagcaagatggagtcagaccgagaaaccatccaccttcaacacaggcactccatgcgcggagggaaccagcgcatagacctgaacttttatgccaccaagaagagtgtggcagagagcatgctagacgtggcgctctttatgtccaatgccatgcggctgaaatcagtgctgcagcaagggccattcgcggagtactacaccaccctagtcaccctcatcattgtctctctgctcctgcaagtggtcattagcctccttcttgtgttcatcgccatcctgaacctgaatga…
Cox6b2 coding sequence	from T7 to gene coding sequence and the linker, which will be followed by mCherry coding sequence	TAATACGACTCACTATAGGGAGACCCAAGCTGGCTAGCGTTTAAACTTAAGCTTGGTACCGGCAGCAGCtggtgttccagctactttggctcacttcagtctggaattgctacttggatgttgggtgttcaagcccagaagccccctccgggccaatggacaacgccgccctttgatccgcgcttccctaaccagaaccagacgcgtaactgctaccagaattttctggactaccaccggtgtgtgaagaccatgaatcgccgcggaaagagcacacaaccctgcgagtactatttccgtgtattccattcactgtgtcccatcagctgggtgcagcgctggaatgagcagatcaagcagggaactttcccgggcaaaataGGAAGCGGA
Fbp1 coding sequence	from T7 to gene coding sequence and the linker, which will be followed by mCherry coding sequence	TAATACGACTCACTATAGGGAGACCCAAGCTGGCTAGCGTTTAAACTTAAGCTTGGTACCGGCAGCAGCctgcacctttagtcagcacctttagccagcacctgcgccagaccccagcaatggcgaaccatgcgcccttcgaaacggatatcagcaccctgacccgcttcgtcatggagcagggcaggaaggctcagggcacgggggagttgacccagctgctgaattcgctctgcaccgcgatcaaagccatctcgtctgcggtgcgccaggcgggcatcgcacagctctatggtatcgctggctcaaccaatgtgactggggatcaagtaaagaagctggacatactttccaatgacctggtgatcaatatgctgaagtcgtcctacgctacctgtg…
EMSA probe sequence
EMSA-probe-tp-pou6f1Exon8	EMSA probe for RNA synthesis	TAATACGACTCACTATAGGGgttattggagcacttccgtgggtagtgaactcagctagcgtggccacaccagcaccggcacagagcctgcaggtccaagccgtgactccccagctcttgttgaatgcccagggccaggtgaCCCTTTAGTGAGGGTTAATT
