# Supplementary material for: RNA exosome ribonuclease DIS3 degrades Pou6f1 to promote mouse pre-implantation cell differentiation
Source: Cell Rep. Author manuscript; Available in PMC 2023 Oct 23. (PMC10387129; doi:10.1016/j.celrep.2023.112047)
Supplement: 3 [file NIHMS1878915-supplement-3.xlsx]

## Sheet: Dis3 Null_vs_Het_merge
Gene ID	baseMean	log2FoldChange	lfcSE	stat	pvalue	padj	Gene name
ENSMUSG00000000001	417.468	-0.393974	0.366881	-1.07385	0.282891	0.603033268031525	Gnai3
ENSMUSG00000000028	231.66	-1.03587	0.40521	-2.55639	0.0105766	0.0953071256907189	Cdc45
ENSMUSG00000000031	0	0	0	0	1	NA	H19
ENSMUSG00000000037	12.2597	1.29376	1.38447	0.934477	0.350058	0.66454712313165	Scml2
ENSMUSG00000000049	0.0879717	0	3.85568	0	1	NA	Apoh
ENSMUSG00000000056	29.1131	-0.712768	1.28626	-0.554141	0.579482	0.82213174837911	Narf
ENSMUSG00000000058	36.8292	-0.610144	0.875166	-0.697174	0.485694	0.764268349836131	Cav2
ENSMUSG00000000078	55.6085	-2.71648	0.733454	-3.70368	0.000212491	0.00570598114711757	Klf6
ENSMUSG00000000085	54.381	-0.340341	0.767256	-0.443582	0.657345	0.861603990902379	Scmh1
ENSMUSG00000000088	1017.86	0.0744579	0.336962	0.220968	0.825117	0.939494960707698	Cox5a
ENSMUSG00000000093	0.0861592	1.46324	3.85373	0.379695	0.704172	NA	Tbx2
ENSMUSG00000000094	1.17956	-3.07455	3.79201	-0.810796	0.417483	NA	Tbx4
ENSMUSG00000000103	11.1128	0.311207	1.93584	0.16076	0.872282	0.958209927917936	Zfy2
ENSMUSG00000000120	2.73027	-4.93416	3.78172	-1.30474	0.191982	0.501089515032849	Ngfr
ENSMUSG00000000125	4.78956	-1.54307	2.98681	-0.516626	0.605417	0.836181684089867	Wnt3
ENSMUSG00000000126	3.43089	-0.864682	1.37991	-0.626621	0.530908	0.793733206226551	Wnt9a
ENSMUSG00000000127	31.8981	-1.8697	0.949586	-1.96897	0.0489568	0.240806221106121	Fer
ENSMUSG00000000131	473.311	-0.0517953	0.406696	-0.127356	0.898658	0.967093065530626	Xpo6
ENSMUSG00000000134	199.967	-0.941087	0.604824	-1.55597	0.119716	0.396870024788826	Tfe3
ENSMUSG00000000142	15.4296	-3.68622	1.44106	-2.55799	0.0105278	0.0950702247598052	Axin2
ENSMUSG00000000148	161.099	-2.50397	0.825655	-3.03271	0.00242365	0.0352673275883363	Brat1
ENSMUSG00000000149	32.2023	-0.125159	1.2176	-0.102791	0.918128	0.97407065237862	Gna12
ENSMUSG00000000154	0.154451	0	3.85568	0	1	NA	Slc22a18
ENSMUSG00000000159	0.522068	0.786064	3.79449	0.207159	0.835885	NA	Igsf5
ENSMUSG00000000167	21.9882	-0.921008	0.882462	-1.04368	0.296634	0.617165940215949	Pih1d2
ENSMUSG00000000168	157.166	-0.840336	0.423217	-1.98559	0.0470786	0.236059244084566	Dlat
ENSMUSG00000000171	350.19	-1.00304	0.294949	-3.40073	0.00067205	0.0137714228743583	Sdhd
ENSMUSG00000000182	0.613394	2.77622	3.83459	0.723995	0.469069	NA	Fgf23
ENSMUSG00000000184	29.474	-0.0302781	1.20393	-0.0251493	0.979936	0.995002179416529	Ccnd2
ENSMUSG00000000194	302.014	-0.800775	0.339825	-2.35644	0.0184513	0.134884659314054	Gpr107
ENSMUSG00000000197	1.36353	4.2036	3.05996	1.37374	0.169522	NA	Nalcn
ENSMUSG00000000202	15.8064	1.42252	1.3892	1.02399	0.305842	0.624591024469091	Btbd17
ENSMUSG00000000223	1.61852	3.35146	3.76982	0.889025	0.37399	NA	Drp2
ENSMUSG00000000247	4.2802	-1.82645	1.55325	-1.17589	0.239639	0.559097023889083	Lhx2
ENSMUSG00000000248	3.36093	4.10332	3.25499	1.26062	0.207445	0.520493752488668	Clec2g
ENSMUSG00000000253	44.0788	0.45614	1.02649	0.444368	0.656776	0.861202806754884	Gmpr
ENSMUSG00000000263	0.669881	0.256366	3.85437	0.0665132	0.946969	NA	Glra1
ENSMUSG00000000266	0.0841952	0.60221	3.85568	0.156188	0.875885	NA	Mid2
ENSMUSG00000000275	227.719	-0.326368	0.487041	-0.670103	0.502792	0.775229213201196	Trim25
ENSMUSG00000000276	254.806	0.0110475	0.375425	0.0294267	0.976524	0.993488568904294	Dgke
ENSMUSG00000000278	550.611	-0.157977	0.354571	-0.445544	0.655927	0.86118925036947	Scpep1
ENSMUSG00000000282	17.7876	-0.469714	0.864381	-0.543411	0.586847	0.826390169526146	Mnt
ENSMUSG00000000290	3.54688	2.18675	3.18121	0.687395	0.491834	0.767432889147868	Itgb2
ENSMUSG00000000295	133.685	0.45237	0.539724	0.838152	0.401945	0.705264706749069	Hddc2
ENSMUSG00000000296	2.33925	0.00892107	3.20751	0.00278131	0.997781	0.999843269306218	Tpd52l1
ENSMUSG00000000301	7295.27	0.085049	0.184054	0.462086	0.644019	0.854702437423789	Pemt
ENSMUSG00000000303	948.745	-0.406118	0.183913	-2.20821	0.0272297	0.171601760003185	Cdh1
ENSMUSG00000000305	9.62225	-1.54926	1.46356	-1.05855	0.289803	0.610147174938154	Cdh4
ENSMUSG00000000308	692.534	-0.73212	0.416463	-1.75795	0.0787567	0.314030255923943	Ckmt1
ENSMUSG00000000317	1.21242	1.14582	1.89022	0.606187	0.544391	NA	Bcl6b
ENSMUSG00000000318	35.5866	-1.8115	0.712275	-2.54325	0.0109826	0.0976685258151847	Clec10a
ENSMUSG00000000320	219.964	1.03876	0.420258	2.47171	0.0134468	0.110825813344077	Alox12
ENSMUSG00000000325	84.0894	-1.55013	0.63077	-2.45752	0.0139902	0.113392993264765	#N/A
ENSMUSG00000000326	41.2786	-0.737522	0.493798	-1.49357	0.135289	0.422881956070364	Comt
ENSMUSG00000000339	190.13	-0.188664	0.492536	-0.383046	0.701686	0.883055565220007	Rtca
ENSMUSG00000000340	692.349	0.110263	0.233043	0.473145	0.63611	0.850757644972601	Dbt
ENSMUSG00000000346	1206.66	-0.0387115	0.265432	-0.145844	0.884045	0.962470089918778	Dazap2
ENSMUSG00000000355	909.242	0.280941	0.352044	0.798028	0.424854	0.723049717528891	Mcts1
ENSMUSG00000000359	2.47057	-0.855337	2.79018	-0.306553	0.759184	0.909616521429259	Rem1
ENSMUSG00000000365	316.72	0.161831	0.412957	0.391883	0.695145	0.879610321540426	Rnf17
ENSMUSG00000000374	135.324	0.486708	0.645658	0.753817	0.450959	0.742676030955157	Trappc10
ENSMUSG00000000378	9.72498	-1.99523	1.37469	-1.4514	0.146668	0.438480755781061	Ccm2
ENSMUSG00000000381	0.05414	0.00932727	3.85224	0.00242126	0.998068	NA	Wap
ENSMUSG00000000384	447.557	-0.651223	0.387045	-1.68255	0.0924615	0.342446035822569	Tbrg4
ENSMUSG00000000385	0	0	0	0	1	NA	Tmprss2
ENSMUSG00000000386	0.250731	-0.937137	3.8178	-0.245465	0.806096	NA	Mx1
ENSMUSG00000000392	1.15838	0	3.85568	0	1	NA	Fap
ENSMUSG00000000399	1141.89	0.0204766	0.17255	0.11867	0.905536	0.968970305243321	Ndufa9
ENSMUSG00000000409	75.4646	0.0862793	1.12736	0.076532	0.938996	0.981847075647649	Lck
ENSMUSG00000000411	1.76535	4.63761	3.63775	1.27486	0.20236	0.514190081529442	Tssk3
ENSMUSG00000000416	1.12933	-1.15211	3.72498	-0.309292	0.757099	NA	Cttnbp2
ENSMUSG00000000420	110.301	-1.36757	0.351028	-3.8959	9.78341e-05	0.00307035774116604	Galnt1
ENSMUSG00000000439	332.917	0.0528213	0.347872	0.151841	0.879312	0.96036640441549	Mkrn2
ENSMUSG00000000440	0.609109	0.40069	3.35866	0.119301	0.905037	NA	Pparg
ENSMUSG00000000441	332.186	-0.989051	0.461058	-2.14518	0.0319387	0.187679342321762	Raf1
ENSMUSG00000000486	34.2965	3.41423	0.843432	4.04802	5.16534e-05	0.00184410493515483	Septin1
ENSMUSG00000000489	8.28725	-0.559291	1.5096	-0.370489	0.711018	0.885768843434592	Pdgfb
ENSMUSG00000000530	4.83295	3.28954	2.43369	1.35167	0.176481	0.480527074974426	Acvrl1
ENSMUSG00000000531	7.54139	1.68979	1.49408	1.13099	0.25806	0.578253123747758	Tamalin
ENSMUSG00000000532	14.1932	-1.52144	1.49723	-1.01617	0.30955	0.628235929559005	Acvr1b
ENSMUSG00000000538	170.396	0.160338	0.658658	0.243431	0.807672	0.931314851537012	Tom1l2
ENSMUSG00000000544	0.0546554	0	3.85568	0	1	NA	Gpa33
ENSMUSG00000000552	18.8636	-0.773554	1.02279	-0.756314	0.449461	0.74140115157537	Zfp385a
ENSMUSG00000000555	63.8778	-0.663681	1.18415	-0.560471	0.575158	0.820245579463377	Itga5
ENSMUSG00000000560	0.216048	0.602196	3.85568	0.156184	0.875888	NA	Gabra2
ENSMUSG00000000561	408.578	-0.280802	0.313825	-0.894773	0.370908	0.680497127347794	Wdr77
ENSMUSG00000000562	2.08465	1.18517	2.58047	0.459286	0.646028	0.856297124545855	Adora3
ENSMUSG00000000563	3823	0.154619	0.270637	0.571316	0.567785	0.815406811826055	Atp5pb
ENSMUSG00000000567	12.2073	-1.1053	1.31706	-0.839213	0.40135	0.705058837592963	Sox9
ENSMUSG00000000568	899.494	0.396889	0.277932	1.42801	0.15329	0.447362801326194	Hnrnpd
ENSMUSG00000000579	1.068	0.06574	1.82829	0.035957	0.971317	NA	Dynlt1c
ENSMUSG00000000581	2221.55	0.245085	0.341805	0.717031	0.473355	0.757245027907878	C1d
ENSMUSG00000000594	5166.04	-0.491646	0.240161	-2.04715	0.0406431	0.216217555573226	Gm2a
ENSMUSG00000000600	194.033	-0.02717	0.348152	-0.0780404	0.937796	0.981425763507422	Krit1
ENSMUSG00000000605	308.281	-0.767009	0.548004	-1.39964	0.16162	0.458828682919942	Clcn4
ENSMUSG00000000606	0.0360933	0.256385	3.85437	0.066518	0.946965	NA	Vmn2r88
ENSMUSG00000000617	2.58091	-0.556296	2.70937	-0.205323	0.83732	0.943207468212991	Grm6
ENSMUSG00000000627	1.39045	-3.95725	3.52154	-1.12373	0.261128	NA	Sema4f
ENSMUSG00000000628	459.624	-0.220697	0.467696	-0.471882	0.637011	0.851224875978389	Hk2
ENSMUSG00000000631	29.8898	0.795775	0.722607	1.10126	0.270786	0.590766321918515	Myo18a
ENSMUSG00000000632	0.481537	1.48838	1.94121	0.766728	0.443243	NA	Sez6
ENSMUSG00000000682	20.2374	1.67766	1.06097	1.58125	0.11382	0.38600695573685	Cd52
ENSMUSG00000000686	4.95335	-0.906573	1.20998	-0.749245	0.45371	0.744851975419851	Abhd15
ENSMUSG00000000690	0.0315273	0	3.85568	0	1	NA	Hoxb6
ENSMUSG00000000693	4.01764	1.30379	0.8193	1.59134	0.111532	0.381408056338038	Loxl3
ENSMUSG00000000708	30.4103	-1.85376	0.859318	-2.15725	0.0309865	0.184437464888321	Kat2b
ENSMUSG00000000711	106.129	-1.61085	0.512439	-3.14349	0.00166946	0.0273301484657139	Rab5b
ENSMUSG00000000724	9.8713	0.914163	1.32981	0.687441	0.491805	0.767432889147868	Cryba1
ENSMUSG00000000730	383.007	-0.296358	0.331782	-0.89323	0.371734	0.68133374855829	Dnmt3l
ENSMUSG00000000731	0.788616	-2.79304	2.33636	-1.19547	0.231905	NA	Aire
ENSMUSG00000000732	21.2818	1.22585	0.924943	1.32533	0.185063	0.492227172338694	Icosl
ENSMUSG00000000738	42.9325	-0.775945	0.638749	-1.21479	0.224446	0.541552461372403	Spg7
ENSMUSG00000000739	23.8784	0.19087	1.10573	0.172619	0.862951	0.953423697423422	Sult5a1
ENSMUSG00000000740	747.587	0.444309	0.240885	1.84449	0.0651121	0.281373356635255	Rpl13
ENSMUSG00000000743	170.59	-1.33076	0.361042	-3.68588	0.000227913	0.00600658711120254	Chmp1a
ENSMUSG00000000751	212.317	-1.06515	0.60739	-1.75364	0.0794915	0.314990676933724	Rpa1
ENSMUSG00000000759	229.116	0.159519	0.36137	0.44143	0.658902	0.862512354126068	Tubgcp3
ENSMUSG00000000776	428.072	-0.00766456	0.261514	-0.0293084	0.976619	0.993488568904294	Polr3d
ENSMUSG00000000782	16.2721	-0.779955	0.99527	-0.783661	0.433239	0.729803156238879	Tcf7
ENSMUSG00000000787	7894.06	0.269386	0.247143	1.09	0.275712	0.596038737689841	Ddx3x
ENSMUSG00000000791	1.0413	-0.537645	2.45563	-0.218944	0.826694	NA	Il12rb1
ENSMUSG00000000792	4.17189	-3.32711	1.69626	-1.96144	0.0498273	0.243402663411644	Slc5a5
ENSMUSG00000000794	0.158581	-0.793806	3.83347	-0.207072	0.835953	NA	Kcnn3
ENSMUSG00000000804	127.445	-0.804694	0.361513	-2.22591	0.0260203	0.166845054012543	Usp32
ENSMUSG00000000805	43.9307	-6.98149	1.24744	-5.59663	2.18556e-08	2.70217330671576e-06	Car4
ENSMUSG00000000811	12.9303	-1.35011	1.68215	-0.802609	0.422201	0.721479262324553	Txnrd3
ENSMUSG00000000817	0	0	0	0	1	NA	Fasl
ENSMUSG00000000823	26.6978	-2.46233	1.18133	-2.08437	0.0371265	0.205341021681613	Zfp512b
ENSMUSG00000000826	509.915	-0.335368	0.288467	-1.16259	0.244997	0.565298512971078	Dnajc5
ENSMUSG00000000827	2466.39	0.162088	0.233423	0.694397	0.487433	0.764883276995451	Tpd52l2
ENSMUSG00000000838	586.354	0.024118	0.366635	0.065782	0.947551	0.984867534716958	Fmr1
ENSMUSG00000000861	0.0461041	0.152307	3.85368	0.0395226	0.968474	NA	Bcl11a
ENSMUSG00000000876	166.802	-0.806539	0.401918	-2.00673	0.0447788	0.229519597471844	Pxmp4
ENSMUSG00000000881	117.757	-1.4539	0.495692	-2.93308	0.00335613	0.0438487278838465	Dlg3
ENSMUSG00000000884	233.073	0.574243	0.431599	1.3305	0.183353	0.489606133012837	Gnb1l
ENSMUSG00000000901	10.0391	-1.16579	0.911371	-1.27916	0.200841	0.51239901390643	Mmp11
ENSMUSG00000000902	362.162	0.051112	0.297499	0.171806	0.86359	0.953479049152649	Smarcb1
ENSMUSG00000000903	57.5159	0.126518	0.432762	0.29235	0.770019	0.915061614389398	Vpreb3
ENSMUSG00000000915	59.3519	-2.13347	0.91913	-2.32118	0.0202772	0.142249502287713	Hip1r
ENSMUSG00000000916	417.868	-0.251997	0.277557	-0.907911	0.363925	0.674809244784813	Nsun5
ENSMUSG00000000934	51.7391	-1.28403	0.817052	-1.57154	0.116058	0.390349762753279	Top1mt
ENSMUSG00000000938	4.25181	-0.285038	2.032	-0.140274	0.888443	0.963712443273156	Hoxa10
ENSMUSG00000000948	577.023	1.69082	0.339677	4.97774	6.43314e-07	5.10824262686084e-05	Gm38393
ENSMUSG00000000957	0.285078	-0.48197	3.82843	-0.125892	0.899817	NA	Mmp14
ENSMUSG00000000958	4.49399	-2.55174	1.57006	-1.62525	0.104109	0.365314167439062	Slc7a7
ENSMUSG00000000959	89.968	-1.29781	0.651164	-1.99305	0.0462554	0.233869876466254	Oxa1l
ENSMUSG00000000976	139.712	-0.29255	0.475106	-0.615757	0.538055	0.798264213850227	Heatr6
ENSMUSG00000000982	0.0841952	0.60221	3.85568	0.156188	0.875885	NA	Ccl3
ENSMUSG00000000983	4.35779	-0.434907	1.87543	-0.231898	0.816617	0.93607910989737	Wfdc18
ENSMUSG00000001016	1057.55	0.575738	0.249897	2.3039	0.0212282	0.147183322240887	Ilf2
ENSMUSG00000001017	303.457	0.0390094	0.222921	0.174992	0.861086	0.95329966020401	Chtop
ENSMUSG00000001018	145.001	-0.074356	0.446335	-0.166592	0.867691	0.956245620072722	Snapin
ENSMUSG00000001020	1.36235	1.1076	3.20113	0.346004	0.72934	NA	S100a4
ENSMUSG00000001021	195.409	2.42889	0.821721	2.95586	0.003118	0.0415457300013525	S100a3
ENSMUSG00000001025	47.498	1.00192	0.67617	1.48176	0.138404	0.426873498914532	S100a6
ENSMUSG00000001027	0.311848	3.07187	3.82824	0.802424	0.422308	NA	Scn4a
ENSMUSG00000001029	1.32127	1.92637	3.78183	0.509375	0.610489	NA	Icam2
ENSMUSG00000001034	62.9153	0.154814	0.758624	0.204072	0.838297	0.943363871886366	Mapk7
ENSMUSG00000001036	833.198	-0.219042	0.306588	-0.714448	0.47495	0.758034053922519	Epn2
ENSMUSG00000001039	20.0967	0.0222332	1.15692	0.0192175	0.984668	0.996603877650429	B9d1
ENSMUSG00000001052	155.232	-1.24304	0.341656	-3.63828	0.00027446	0.00698357053663139	Sec24b
ENSMUSG00000001053	25.2847	-0.920198	1.56689	-0.587278	0.557017	0.809744381792605	N4bp3
ENSMUSG00000001054	1606.3	0.467067	0.267769	1.74429	0.0811082	0.319147064075487	Rmnd5b
ENSMUSG00000001056	10041.5	0.594164	0.326774	1.81827	0.069023	0.291638069715191	Nhp2
ENSMUSG00000001062	16.829	0.0163139	1.25926	0.0129552	0.989664	0.998493256120387	Vps9d1
ENSMUSG00000001065	88.4601	-0.18142	0.831481	-0.218189	0.827282	0.940021529571756	Zfp276
ENSMUSG00000001076	28.7411	0.340684	1.02803	0.331395	0.740346	0.901133309923028	C1ql4
ENSMUSG00000001082	163.544	-0.400058	0.653798	-0.611898	0.540605	0.799803006617545	Mfsd10
ENSMUSG00000001089	1369.7	0.00566197	0.172845	0.0327576	0.973868	0.992893623451975	Luzp1
ENSMUSG00000001095	143.454	-0.445904	0.459428	-0.970565	0.331765	0.649566509275648	Slc13a2
ENSMUSG00000001098	361.814	-0.422636	0.25792	-1.63863	0.101289	0.359667507061631	Kctd10
ENSMUSG00000001100	186.221	-0.563368	0.527355	-1.06829	0.28539	0.605139650920435	Poldip2
ENSMUSG00000001103	12.3249	-2.04952	2.30198	-0.890328	0.37329	0.682487101899663	Sebox
ENSMUSG00000001105	302.828	0.371151	0.318242	1.16625	0.243512	0.563705730930381	Ift20
ENSMUSG00000001119	0.0655624	0.152307	3.85368	0.0395226	0.968474	NA	Col6a1
ENSMUSG00000001120	17.4265	0.569141	1.37664	0.413429	0.679293	0.871454460512582	Pcbp3
ENSMUSG00000001123	107.987	-0.416566	0.862238	-0.483122	0.629009	0.847202592803875	Lgals9
ENSMUSG00000001127	565.349	-0.237969	0.369844	-0.643431	0.519945	0.786423208920251	Araf
ENSMUSG00000001128	6.44085	1.51826	1.62043	0.936948	0.348786	0.663551410540869	Cfp
ENSMUSG00000001131	19.0474	-1.01957	1.42947	-0.713249	0.475692	0.758323947501053	Timp1
ENSMUSG00000001134	282.014	0.589286	0.45027	1.30874	0.190622	0.499238958956835	Uxt
ENSMUSG00000001138	59.7268	-1.02016	0.540498	-1.88744	0.0591015	0.267127020750111	Cnnm3
ENSMUSG00000001143	53.8463	-0.0351384	0.629598	-0.0558109	0.955492	0.987850105546794	Lman2l
ENSMUSG00000001150	485.091	0.828321	0.652064	1.27031	0.203975	0.51608796801502	Mcm3ap
ENSMUSG00000001151	632.829	0.0994394	0.326069	0.304964	0.760393	0.910258278643242	Pcnt
ENSMUSG00000001156	38.3121	-0.124676	0.77102	-0.161703	0.87154	0.957966034734161	Mxd1
ENSMUSG00000001157	79.5264	0.433872	0.401818	1.07977	0.280243	0.600860139422481	Gmcl1
ENSMUSG00000001158	475.328	0.708845	0.409346	1.73165	0.0833355	0.325117885231646	Snrnp27
ENSMUSG00000001166	12.1555	-2.30751	1.28692	-1.79305	0.0729655	0.301180986262377	Oas1c
ENSMUSG00000001168	4.51485	3.18524	2.70658	1.17685	0.239256	0.558680692480577	Oas1h
ENSMUSG00000001173	309.186	-1.4532	0.441878	-3.2887	0.0010065	0.0189007817988349	Ocrl
ENSMUSG00000001175	2817.21	-0.389428	0.337192	-1.15491	0.248126	0.568457717001814	Calm1
ENSMUSG00000001211	72.6067	-0.727422	0.783909	-0.927942	0.353438	0.667387054333828	Agpat3
ENSMUSG00000001225	4.31874	5.2405	1.62669	3.22158	0.00127487	0.0226040463027111	Slc26a3
ENSMUSG00000001227	8.18732	1.05365	1.61171	0.653745	0.513276	0.78274572922077	Sema6b
ENSMUSG00000001228	156.214	-0.75569	0.498135	-1.51704	0.129257	0.413105938980148	Uhrf1
ENSMUSG00000001229	29.7313	-0.270199	0.956825	-0.282391	0.777644	0.918319346603233	Dpp9
ENSMUSG00000001240	27.0919	-0.677897	1.01574	-0.667395	0.50452	0.776463279543438	Ramp2
ENSMUSG00000001247	87.8457	0.402429	0.735803	0.546924	0.584431	0.824947295925947	Lsr
ENSMUSG00000001248	0.154451	0	3.85568	0	1	NA	Gramd1a
ENSMUSG00000001249	0.10828	-0.617401	3.83787	-0.160871	0.872195	NA	Hpn
ENSMUSG00000001260	0.304612	0	3.85568	0	1	NA	Gabrg1
ENSMUSG00000001270	3386.85	-0.236028	0.275296	-0.857361	0.391245	0.69640194081841	Ckb
ENSMUSG00000001280	1220.03	0.397738	0.340848	1.16691	0.243248	0.563448690574827	Sp1
ENSMUSG00000001281	262.497	-1.07316	0.570678	-1.88051	0.0600387	0.269567108195267	Itgb7
ENSMUSG00000001285	830.894	0.551843	0.291891	1.89058	0.0586805	0.265931462641035	Myg1
ENSMUSG00000001288	223.517	-0.263023	0.47522	-0.553477	0.579937	0.82213174837911	Rarg
ENSMUSG00000001289	1237.85	0.742769	0.280479	2.64822	0.00809172	0.080185923976813	Pfdn5
ENSMUSG00000001300	250.879	-0.0795643	0.444325	-0.179068	0.857884	0.951992739078052	Efnb2
ENSMUSG00000001305	1003.33	0.491417	0.296917	1.65506	0.0979118	0.353742153897158	Rrp15
ENSMUSG00000001313	52.8165	-0.0609574	0.735028	-0.082932	0.933906	0.980028963074619	Rnd2
ENSMUSG00000001323	60.6945	0.0916048	0.591819	0.154785	0.876991	0.960233046697055	Srr
ENSMUSG00000001333	191.878	0.23226	0.48312	0.48075	0.630694	0.847958731634714	Sync
ENSMUSG00000001334	15.1515	0.511759	1.64579	0.31095	0.755838	0.907785170304437	Fndc5
ENSMUSG00000001348	243.112	-0.782457	0.320566	-2.44086	0.0146522	0.116951200244765	Acp5
ENSMUSG00000001349	2.45618	4.80802	3.7834	1.27082	0.203793	0.515979675292305	Cnn1
ENSMUSG00000001366	155.94	-0.492756	0.500844	-0.983853	0.325188	0.643116158558858	Fbxo9
ENSMUSG00000001376	283.697	-0.449434	0.378292	-1.18806	0.23481	0.553224332999037	Vps50
ENSMUSG00000001380	575.913	-0.0968858	0.295634	-0.327722	0.743122	0.90188790415204	Hars
ENSMUSG00000001383	633.187	-0.185513	0.256184	-0.724141	0.468979	0.754744859226616	Zmat2
ENSMUSG00000001403	4282.62	0.706311	0.276953	2.55029	0.0107632	0.096345660956891	Ube2c
ENSMUSG00000001415	659.249	-0.278091	0.357888	-0.777033	0.43714	0.732257530122163	Smg5
ENSMUSG00000001416	2638.95	-0.533143	0.23008	-2.31721	0.0204923	0.143141536981078	Cct3
ENSMUSG00000001418	859.432	-0.412874	0.316035	-1.30642	0.191411	0.500437544113705	Glmp
ENSMUSG00000001419	139.733	-0.581431	0.54246	-1.07184	0.283791	0.6036252881732	Mef2d
ENSMUSG00000001420	83.1366	0.726841	0.830763	0.874908	0.381624	0.688635473026345	Tmem79
ENSMUSG00000001424	178.758	-0.444172	0.528755	-0.840035	0.400889	0.704826937563811	Snd1
ENSMUSG00000001435	0.724496	4.11603	3.80705	1.08116	0.279626	NA	Col18a1
ENSMUSG00000001436	40.659	-1.78527	0.878158	-2.03298	0.042055	0.221227207967809	Slc19a1
ENSMUSG00000001440	1479.53	-0.477022	0.209726	-2.2745	0.0229361	0.154151097978256	Kpnb1
ENSMUSG00000001441	231.631	0.185367	0.263984	0.702188	0.482562	0.762610470494775	Npepps
ENSMUSG00000001444	2.45866	-0.553058	3.01926	-0.183176	0.85466	0.950527688390149	Tbx21
ENSMUSG00000001445	216.932	-1.87907	0.463848	-4.05104	5.09913e-05	0.00182400396034244	Mrpl10
ENSMUSG00000001467	246.504	-1.21727	0.764723	-1.59178	0.111434	0.381215267800197	Cyp51
ENSMUSG00000001472	815.2	-0.590694	0.235122	-2.51229	0.0119952	0.102922690035423	Tcf25
ENSMUSG00000001473	173.895	-0.883137	0.768873	-1.14861	0.250716	0.571478799776112	Tubb6
ENSMUSG00000001482	1765.27	0.0584583	0.41799	0.139856	0.888774	0.963712443273156	Def8
ENSMUSG00000001496	0.0788031	0.215389	3.85409	0.0558859	0.955433	NA	Nkx2-1
ENSMUSG00000001497	13.802	0.644854	1.1797	0.546625	0.584637	0.825111290067652	Pax9
ENSMUSG00000001504	0.128617	0.152302	3.85368	0.0395211	0.968475	NA	Irx2
ENSMUSG00000001506	0.367827	-1.36655	2.8642	-0.477115	0.63328	NA	Col1a1
ENSMUSG00000001507	136.937	-2.27614	0.948055	-2.40085	0.0163569	0.124618157173662	Itga3
ENSMUSG00000001508	0.558724	3.57578	3.81966	0.936152	0.349195	NA	Sgca
ENSMUSG00000001510	2.33939	0.861584	2.1302	0.404462	0.685873	0.875306628358614	Dlx3
ENSMUSG00000001517	29.64	-0.0497443	0.849228	-0.0585759	0.95329	0.986961237143385	Foxm1
ENSMUSG00000001518	164.58	-0.0301661	0.478778	-0.0630065	0.949761	0.986070748935514	Itfg2
ENSMUSG00000001520	3.32335	-0.478016	2.09387	-0.228293	0.819418	0.937123113022548	Nrip2
ENSMUSG00000001521	46.1457	1.14667	0.631848	1.81479	0.0695569	0.292987614530635	Tulp3
ENSMUSG00000001524	702.64	-0.579223	0.40795	-1.41984	0.155655	0.449517363687255	Gtf2h4
ENSMUSG00000001525	361.527	-1.93125	0.883438	-2.18606	0.0288112	0.176979104889867	Tubb5
ENSMUSG00000001542	1431.48	-0.426602	0.482174	-0.884746	0.376294	0.684431547398713	Ell2
ENSMUSG00000001552	344.115	-1.15661	0.724524	-1.59637	0.110407	0.379109206126673	Jup
ENSMUSG00000001555	95.175	-1.29147	0.668826	-1.93095	0.0534894	0.252712861954716	Fkbp10
ENSMUSG00000001558	982.9	0.380968	0.582226	0.654329	0.5129	0.782469910914416	Klhl10
ENSMUSG00000001566	0.502843	3.60584	3.81902	0.944178	0.345079	NA	Mnx1
ENSMUSG00000001569	519.516	0.334584	0.163149	2.05079	0.040287	0.214996437451335	Nom1
ENSMUSG00000001576	65.869	-1.97672	0.796078	-2.48307	0.0130255	0.108626809392907	Ergic1
ENSMUSG00000001583	0.0274562	1.01439	3.85568	0.263091	0.79248	NA	Tnk1
ENSMUSG00000001588	11.8529	-1.16113	1.31611	-0.882249	0.377642	0.686222773073173	Acap1
ENSMUSG00000001604	10.5403	0.0302087	1.39031	0.021728	0.982665	0.995967631704017	Tcea3
ENSMUSG00000001622	0.171483	0	3.85568	0	1	NA	Csn3
ENSMUSG00000001627	1232.37	0.280702	0.269166	1.04286	0.297013	0.617350986461257	Ifrd1
ENSMUSG00000001630	221.709	0.441872	0.52986	0.83394	0.404315	0.707138495723655	Stk38l
ENSMUSG00000001632	402.905	-0.0443959	0.443129	-0.100187	0.920196	0.974804204170702	Brpf1
ENSMUSG00000001642	10.8236	-1.99509	1.21402	-1.64337	0.100306	0.358038968226744	Akr1b3
ENSMUSG00000001655	1.41914	-3.90052	2.47481	-1.57608	0.115006	NA	Hoxc13
ENSMUSG00000001657	0.098771	0	3.85568	0	1	NA	Hoxc8
ENSMUSG00000001661	0.0360933	0.256385	3.85437	0.066518	0.946965	NA	Hoxc6
ENSMUSG00000001665	0.308903	0	3.85568	0	1	NA	Gstt3
ENSMUSG00000001666	103.061	-0.734443	0.48565	-1.51229	0.13046	0.414583774657805	Ddt
ENSMUSG00000001670	126.711	-2.11662	0.846071	-2.5017	0.0123598	0.104755442281315	Tat
ENSMUSG00000001672	34.9726	-1.09773	1.0409	-1.05459	0.291613	0.611995897501689	Marveld3
ENSMUSG00000001674	617.612	0.404562	0.251251	1.61019	0.107356	0.372732619904682	Ddx18
ENSMUSG00000001687	428.087	-0.265817	0.358091	-0.742317	0.457895	0.74773662501055	Ubl3
ENSMUSG00000001700	0.0180467	0.60221	3.85568	0.156188	0.875885	NA	Gramd3
ENSMUSG00000001707	3253.69	0.00742599	0.307711	0.024133	0.980747	0.995334536874279	Eef1e1
ENSMUSG00000001729	95.6141	-0.629716	0.511997	-1.22992	0.218726	0.534190635368649	Akt1
ENSMUSG00000001739	10.4362	3.33567	1.49919	2.22498	0.0260825	0.167069310193829	Cldn15
ENSMUSG00000001750	280.803	0.212522	0.671366	0.316551	0.751584	0.905963980895301	Tcirg1
ENSMUSG00000001751	5.11788	1.7992	2.78169	0.6468	0.517762	0.785074573390835	Naglu
ENSMUSG00000001755	184.097	0.359445	0.647241	0.55535	0.578656	0.821740818380468	Coasy
ENSMUSG00000001761	0.150127	1.46324	3.85373	0.379695	0.704172	NA	Smo
ENSMUSG00000001763	5.83552	0.628362	1.34413	0.467486	0.640152	0.853135159755159	Tspan33
ENSMUSG00000001767	2794.2	0.823616	0.317837	2.59132	0.00956094	0.0894523692843211	Crnkl1
ENSMUSG00000001768	81.4258	0.226549	0.664174	0.341098	0.73303	0.897386440547754	Rin2
ENSMUSG00000001773	0.684704	3.36236	3.81473	0.881415	0.378093	NA	Folh1
ENSMUSG00000001774	989.185	-0.190665	0.204559	-0.932076	0.351297	0.665528385766562	Chordc1
ENSMUSG00000001783	211.276	0.219508	0.284304	0.772087	0.440063	0.734381447803623	Rtcb
ENSMUSG00000001785	2016.07	0.269787	0.221032	1.22058	0.222245	0.53864835311315	Pwp1
ENSMUSG00000001786	19.2181	-0.970185	1.26626	-0.766182	0.443568	0.736827119459949	Fbxo7
ENSMUSG00000001794	41.7722	-0.0456623	0.659658	-0.0692212	0.944814	0.984131831417659	Capns1
ENSMUSG00000001802	1.97246	-4.50193	3.7831	-1.19001	0.234041	0.552261565790934	Lrp3
ENSMUSG00000001819	1.37563	1.01436	3.85568	0.263083	0.792487	NA	Hoxd13
ENSMUSG00000001827	3693.88	0.228398	0.231647	0.985973	0.324146	0.642209389808458	Folr1
ENSMUSG00000001829	401.576	-0.711625	0.369134	-1.92782	0.0538773	0.253778379408207	Clpb
ENSMUSG00000001833	707.037	-0.967718	0.3389	-2.85547	0.00429736	0.0526719869137784	Septin7
ENSMUSG00000001844	59.8889	0.0406742	0.753235	0.0539993	0.956936	0.98868106349543	Zdhhc4
ENSMUSG00000001847	869.833	-0.864441	0.206058	-4.19513	2.72713e-05	0.00110903472748942	Rac1
ENSMUSG00000001855	456.98	0.232736	0.250933	0.927483	0.353676	0.667563047866309	Nup214
ENSMUSG00000001864	24.0914	-0.783394	1.31322	-0.596544	0.550812	0.806591280343245	Aif1l
ENSMUSG00000001865	0.0825821	1.91406	3.84952	0.497221	0.619033	NA	Cpa3
ENSMUSG00000001870	1.46988	3.01267	2.6001	1.15867	0.246589	NA	Ltbp1
ENSMUSG00000001891	233.244	-0.237683	0.413695	-0.574539	0.565603	0.814217885703994	Ugp2
ENSMUSG00000001901	0.131125	-0.793804	3.83347	-0.207072	0.835954	NA	Kcnh6
ENSMUSG00000001909	558.628	-0.639285	0.368593	-1.73439	0.0828485	0.323840872172315	Trmt1
ENSMUSG00000001910	63.6123	-0.67083	0.712735	-0.941205	0.3466	0.661664196073213	Nacc1
ENSMUSG00000001911	4.01513	2.35979	1.61879	1.45775	0.144909	0.436039050217504	Nfix
ENSMUSG00000001918	88.1258	-0.251504	0.658408	-0.381988	0.702471	0.88317444460115	Slc1a5
ENSMUSG00000001924	1994.79	-0.506451	0.396087	-1.27863	0.201026	0.512511791874083	Uba1
ENSMUSG00000001930	3.46332	1.59059	2.9074	0.547086	0.58432	0.824947295925947	Vwf
ENSMUSG00000001942	36.2778	-1.93111	1.08981	-1.77197	0.0763994	0.308929165759669	Siae
ENSMUSG00000001943	0.045574	0.989653	3.85413	0.256777	0.797351	NA	Vsig2
ENSMUSG00000001946	30.5291	-0.087943	1.75444	-0.050126	0.960022	0.989198557001359	Esam
ENSMUSG00000001948	15.7353	1.54579	1.2093	1.27825	0.201161	0.512770090094131	Spa17
ENSMUSG00000001962	670.649	-0.0907072	0.35515	-0.255406	0.79841	0.927033101796654	Fam50a
ENSMUSG00000001964	643.236	0.330085	0.322579	1.02327	0.30618	0.624980731817865	Emd
ENSMUSG00000001983	151.821	0.0343683	0.486478	0.0706471	0.943679	0.983752993723124	Taco1
ENSMUSG00000001985	0.0607564	0.602208	3.85568	0.156187	0.875885	NA	Grik3
ENSMUSG00000001986	1.80153	5.39374	3.78995	1.42317	0.154687	0.448971506831736	Gria3
ENSMUSG00000001988	13.9492	-0.163659	1.01717	-0.160896	0.872175	0.958171977211097	Npas1
ENSMUSG00000001995	15.2297	-3.39186	1.44607	-2.34558	0.0189975	0.137274022944136	Sipa1l2
ENSMUSG00000001998	140.624	1.11778	0.54964	2.03366	0.0419855	0.221050270458511	Ap4e1
ENSMUSG00000001999	78.5675	-0.894287	0.659597	-1.35581	0.17516	0.478906450456734	Blvra
ENSMUSG00000002006	16.0715	0.0865482	1.1216	0.0771646	0.938493	0.981655143099664	Pdzd4
ENSMUSG00000002007	5.68833	-2.90798	1.82097	-1.59694	0.11028	0.378829430213985	Srpk3
ENSMUSG00000002010	3283.74	0.558663	0.377379	1.48038	0.138772	0.427358710134096	Idh3g
ENSMUSG00000002012	0.0230521	0.60221	3.85568	0.156188	0.875885	NA	Pnck
ENSMUSG00000002014	3915.49	0.208427	0.375183	0.555533	0.57853	0.821654576152905	Ssr4
ENSMUSG00000002015	3638.55	0.47217	0.313168	1.50772	0.131626	0.416457095023353	Bcap31
ENSMUSG00000002017	684.32	-0.348975	0.353499	-0.987203	0.323543	0.641727082190232	Fam98a
ENSMUSG00000002020	0.609824	1.46322	3.85373	0.379689	0.704176	NA	Ltbp2
ENSMUSG00000002028	16.3169	-1.52843	1.66802	-0.916314	0.359502	0.671746740064009	Kmt2a
ENSMUSG00000002031	110.955	-0.0424211	0.498087	-0.0851679	0.932128	0.979421951739555	Ift46
ENSMUSG00000002032	0	0	0	0	1	NA	Tmem25
ENSMUSG00000002043	37.1491	1.03073	0.775316	1.32943	0.183705	0.490253271459544	Trappc6a
ENSMUSG00000002052	649.919	-0.149739	0.349025	-0.429021	0.667908	0.867370815228723	Supt6
ENSMUSG00000002055	113.481	-0.723185	0.68304	-1.05877	0.289703	0.610147174938154	Spag5
ENSMUSG00000002057	0.423489	-1.02222	3.81602	-0.267875	0.788795	NA	Foxn1
ENSMUSG00000002058	22.9747	-0.756505	0.924562	-0.81823	0.413226	0.714649679292658	Unc119
ENSMUSG00000002059	216.29	0.716272	0.487286	1.46992	0.141583	0.431614326614038	Rab34
ENSMUSG00000002064	653.509	0.139	0.24014	0.578831	0.562704	0.812844826193687	Sdf2
ENSMUSG00000002068	1632.2	-1.1489	0.290838	-3.9503	7.80536e-05	0.00256462248656312	Ccne1
ENSMUSG00000002076	46.857	0.207308	0.981745	0.211163	0.83276	0.942001869825126	Hsf2bp
ENSMUSG00000002083	121.939	0.879267	0.941522	0.933878	0.350367	0.664661521377122	Bbc3
ENSMUSG00000002100	0.287987	0	3.85568	0	1	NA	Mybpc3
ENSMUSG00000002102	2240.25	-0.164878	0.212437	-0.776127	0.437674	0.732658596918137	Psmc3
ENSMUSG00000002103	76.4833	-0.255073	0.809063	-0.315269	0.752557	0.906177459480993	Acp2
ENSMUSG00000002104	0.231644	1.46323	3.85373	0.379693	0.704173	NA	Rapsn
ENSMUSG00000002105	29.5967	1.05216	0.952599	1.10451	0.26937	0.589386567139513	Slc39a13
ENSMUSG00000002107	114.75	1.00942	0.470019	2.14761	0.0317444	0.187134346063384	Celf2
ENSMUSG00000002108	61.9942	0.00821676	0.658412	0.0124797	0.990043	0.998493256120387	Nr1h3
ENSMUSG00000002109	32.0755	-0.318051	0.824404	-0.385794	0.699649	0.882501429419503	Ddb2
ENSMUSG00000002111	82.7119	-0.793045	0.594592	-1.33376	0.182281	0.488505763552993	Spi1
ENSMUSG00000002129	563.898	-0.535442	0.260194	-2.05786	0.039604	0.212831296722	Sf3a1
ENSMUSG00000002147	128.472	-2.15099	0.555376	-3.87302	0.000107493	0.00329489729578755	Stat6
ENSMUSG00000002190	0.336331	1.01438	3.85568	0.263087	0.792484	NA	Clgn
ENSMUSG00000002204	48.6721	-0.34816	1.4124	-0.246503	0.805293	0.930306341639368	Napsa
ENSMUSG00000002205	172.852	-0.425514	0.457731	-0.929618	0.352569	0.666430069648516	Vrk3
ENSMUSG00000002210	104.487	-0.679722	0.51893	-1.30985	0.190246	0.498955165258266	Smg9
ENSMUSG00000002221	281.118	-0.649735	0.553784	-1.17326	0.24069	0.560680666096682	Paxip1
ENSMUSG00000002222	1050.53	0.345908	0.352976	0.979975	0.327098	0.644746896772361	Rmnd5a
ENSMUSG00000002227	96.253	-0.296894	0.724436	-0.409827	0.681933	0.872789052497875	Mov10
ENSMUSG00000002228	47.7957	0.872537	0.930588	0.937618	0.348441	0.663331577664377	Ppm1j
ENSMUSG00000002233	2.13221	-4.17936	2.35777	-1.77259	0.0762968	0.308921608674626	Rhoc
ENSMUSG00000002240	0.299677	-1.8285	3.81122	-0.479767	0.631393	NA	Prr27
ENSMUSG00000002249	4.00815	1.60316	1.1305	1.4181	0.156162	0.450346919039452	Tead3
ENSMUSG00000002250	42.8771	0.236644	0.708821	0.333856	0.738488	0.900418775126964	Ppard
ENSMUSG00000002257	21.4107	-2.3343	1.11953	-2.08508	0.037062	0.205203350617954	Def6
ENSMUSG00000002265	131.896	0.363273	0.748394	0.485404	0.62739	0.84661784349658	Peg3
ENSMUSG00000002266	0	0	0	0	1	NA	Zim1
ENSMUSG00000002274	1.12706	-2.43232	2.21733	-1.09696	0.272659	NA	Metrn
ENSMUSG00000002279	23.3154	0.28554	1.09039	0.261869	0.793422	0.924400882597175	Lmf1
ENSMUSG00000002280	643.822	-0.406645	0.337652	-1.20433	0.228462	0.546557499411092	Ciao3
ENSMUSG00000002289	143.262	-1.23396	0.574389	-2.1483	0.0316897	0.186984507694193	Angptl4
ENSMUSG00000002297	669.023	-0.322788	0.350774	-0.920215	0.35746	0.66995611798473	Dbf4
ENSMUSG00000002307	129.754	-0.000728501	0.600466	-0.00121323	0.999032	1	Daxx
ENSMUSG00000002308	4113.41	0.229243	0.25095	0.913499	0.36098	0.672801801229036	Cd320
ENSMUSG00000002319	631.638	0.206607	0.387137	0.533679	0.593563	0.829165196449784	Ipo4
ENSMUSG00000002320	106.513	0.120674	0.497154	0.242729	0.808215	0.931360014274617	Tm9sf1
ENSMUSG00000002324	17.7391	-2.01678	1.72118	-1.17175	0.241299	0.561387290371078	Rec8
ENSMUSG00000002325	95.8593	0.766885	0.570607	1.34398	0.178955	0.483804417123327	Irf9
ENSMUSG00000002326	15.3812	0.0732257	0.943778	0.0775878	0.938156	0.981425763507422	Gmpr2
ENSMUSG00000002329	444.1	0.298459	0.289194	1.03204	0.302055	0.621720209073843	Mdp1
ENSMUSG00000002332	34.3543	-0.0800498	1.0857	-0.0737312	0.941224	0.983030841385152	Dhrs1
ENSMUSG00000002341	3.44455	2.28118	2.06226	1.10615	0.26866	0.588497414373413	Ncan
ENSMUSG00000002342	64.6407	0.0189515	1.22407	0.0154824	0.987647	0.997994580046738	Tmem161a
ENSMUSG00000002343	242.116	-1.08788	0.593825	-1.83199	0.0669529	0.286972144984832	Armc6
ENSMUSG00000002345	315.743	1.03873	0.349868	2.96892	0.00298844	0.0404207323916649	Borcs8
ENSMUSG00000002346	40.8497	0.967957	0.688316	1.40627	0.159645	0.456602292036269	Slc25a42
ENSMUSG00000002365	35.8046	0.212999	0.831313	0.25622	0.797781	0.926691875671026	Snx9
ENSMUSG00000002372	716.929	0.169629	0.347399	0.488284	0.625349	0.845303225409432	Ranbp3
ENSMUSG00000002379	1319.37	0.164423	0.309534	0.531195	0.595284	0.82983852139542	Ndufa11
ENSMUSG00000002384	7.05355	-0.185425	0.842879	-0.21999	0.825879	0.939642474434004	Bmp8b
ENSMUSG00000002393	8.22263	-0.54923	1.45415	-0.3777	0.705654	0.883962620793582	Nr2f6
ENSMUSG00000002395	361.391	0.600608	0.220224	2.72727	0.00638613	0.0682397522224845	Use1
ENSMUSG00000002396	38.0663	-1.2282	0.62626	-1.96117	0.0498591	0.243402663411644	Ocel1
ENSMUSG00000002409	4.5502	-1.91498	1.59196	-1.20291	0.22901	0.547102167601912	Dyrk1b
ENSMUSG00000002413	539.069	0.133114	0.316238	0.420931	0.673805	0.869592034375225	Braf
ENSMUSG00000002416	679.747	-0.164525	0.366325	-0.449122	0.653344	0.860356860012313	Ndufb2
ENSMUSG00000002428	198.008	-0.549687	0.359407	-1.52943	0.126158	0.408455472838751	Hltf
ENSMUSG00000002455	694.699	-0.39147	0.344498	-1.13635	0.25581	0.575923887681169	Prpf6
ENSMUSG00000002458	42.7975	-3.00578	0.980652	-3.06508	0.00217611	0.0325391700549596	Rgs19
ENSMUSG00000002475	31.4971	-0.692086	0.759362	-0.911405	0.362082	0.673765435033552	Abhd3
ENSMUSG00000002477	2352.35	0.324249	0.254714	1.27299	0.20302	0.514904970101415	Snrpd1
ENSMUSG00000002486	48.6623	-0.694707	0.840926	-0.826121	0.408735	0.710887615179932	Tchp
ENSMUSG00000002489	127.891	0.223244	0.469137	0.475861	0.634173	0.849884741863107	Tiam1
ENSMUSG00000002496	308.558	-0.934863	0.644862	-1.44971	0.14714	0.438964814154237	Tsc2
ENSMUSG00000002500	8.43348	2.00232	1.61318	1.24123	0.214522	0.528755053974641	Rpl3l
ENSMUSG00000002504	67.677	1.33608	1.08056	1.23647	0.216283	0.531745877929241	Slc9a3r2
ENSMUSG00000002524	714.862	-0.879443	0.293444	-2.99697	0.00272674	0.0381702795757	Puf60
ENSMUSG00000002546	241.895	-0.538729	0.339095	-1.58873	0.112122	0.382272092255951	Golga2
ENSMUSG00000002550	55.5792	0.19159	0.665155	0.288038	0.773318	0.916557880429408	Uck1
ENSMUSG00000002565	2.38194	-3.20038	2.21117	-1.44737	0.147794	0.439849674076919	Scin
ENSMUSG00000002578	6.67404	0.0401972	1.48309	0.0271037	0.978377	0.994518628733299	Ikzf4
ENSMUSG00000002580	1084.08	-0.316438	0.297037	-1.06532	0.286733	0.606554370365138	Mien1
ENSMUSG00000002602	1.23557	-3.19743	3.56297	-0.897405	0.369503	NA	Axl
ENSMUSG00000002603	18.0992	0.503378	0.91748	0.548653	0.583243	0.824218075407693	Tgfb1
ENSMUSG00000002608	111.41	0.179499	0.550465	0.326086	0.74436	0.902490962583697	Ccdc97
ENSMUSG00000002617	11.4571	0.158377	1.13915	0.139032	0.889425	0.96387041923789	Zfp40
ENSMUSG00000002625	345.334	0.392719	0.215832	1.81955	0.0688271	0.290876807199814	Akap8l
ENSMUSG00000002633	0.0841952	0.60221	3.85568	0.156188	0.875885	NA	Shh
ENSMUSG00000002635	760.818	0.319421	0.290699	1.0988	0.271854	0.592113398685856	Pdcd2l
ENSMUSG00000002658	828.357	-0.0108679	0.278101	-0.0390791	0.968827	0.991585135587867	Gtf2f1
ENSMUSG00000002660	1738.05	-0.0475769	0.2345	-0.202886	0.839224	0.943613613742422	Clpp
ENSMUSG00000002661	339.478	0.0912926	0.334515	0.27291	0.784922	0.921537209622429	Alkbh7
ENSMUSG00000002664	0.0292291	0.60221	3.85568	0.156188	0.875885	NA	Pspn
ENSMUSG00000002668	10.662	-0.559024	0.924554	-0.604642	0.545417	0.802933660660983	Dennd1c
ENSMUSG00000002679	2087.67	0.948572	0.33796	2.80676	0.00500426	0.0585695139328401	Med6
ENSMUSG00000002688	1.79149	-1.45304	3.26822	-0.444597	0.656611	0.861202806754884	Prkd1
ENSMUSG00000002718	1230.53	-0.0217969	0.161691	-0.134806	0.892765	0.965284216120349	Cse1l
ENSMUSG00000002728	913.425	-0.243906	0.325782	-0.748679	0.454051	0.745169342560911	Naa20
ENSMUSG00000002731	22.6119	-3.02088	1.37819	-2.19192	0.0283854	0.175239853189341	Prkra
ENSMUSG00000002732	0.0630545	1.01439	3.85568	0.26309	0.792481	NA	Fkbp7
ENSMUSG00000002733	118.015	0.320263	0.386989	0.827575	0.407911	0.710264725531679	Plekha3
ENSMUSG00000002741	420.347	-0.45574	0.397949	-1.14522	0.252117	0.572895582978981	Ykt6
ENSMUSG00000002748	841.526	-0.0350928	0.270608	-0.129681	0.896819	0.966429961093395	Baz1b
ENSMUSG00000002763	63.8255	-1.91429	1.00158	-1.91127	0.0559703	0.259271025218044	Pex6
ENSMUSG00000002767	467.856	-0.381183	0.213207	-1.78785	0.0738001	0.302808981554359	Mrpl2
ENSMUSG00000002768	491.874	0.0750932	0.235292	0.319149	0.749614	0.904977790446703	Mea1
ENSMUSG00000002769	6.29134	0.528863	2.41893	0.218635	0.826934	0.940021529571756	Gnmt
ENSMUSG00000002771	24.1212	1.09389	0.595756	1.83613	0.0663381	0.285332943404112	Grin2d
ENSMUSG00000002778	58.198	-0.455922	0.769534	-0.592465	0.553539	0.807569946834073	Kdelr1
ENSMUSG00000002781	8.85182	1.8273	1.64559	1.11042	0.266817	0.586956065787749	Tmem143
ENSMUSG00000002791	1.54456	-1.22674	1.29802	-0.945082	0.344617	NA	Pdxk-ps
ENSMUSG00000002797	35.1461	-1.69124	0.838697	-2.01651	0.0437471	0.226291944676866	Ggct
ENSMUSG00000002799	181.822	0.373403	0.753327	0.495672	0.620126	0.842864068540172	Jag2
ENSMUSG00000002803	19.3438	-2.45915	1.42861	-1.72137	0.0851845	0.329539922898834	Btbd6
ENSMUSG00000002804	28.2381	-1.04552	0.860172	-1.21548	0.224184	0.541131583643613	Nudt14
ENSMUSG00000002808	0.0584583	0.152307	3.85368	0.0395226	0.968474	NA	Epdr1
ENSMUSG00000002812	197.008	-1.01145	0.613583	-1.64843	0.0992636	0.355982619568639	Flii
ENSMUSG00000002814	209.755	-0.454094	0.502643	-0.903413	0.366307	0.67677319713986	Top3a
ENSMUSG00000002820	364.502	0.104475	0.381871	0.273588	0.784401	0.921310738935942	Atg4d
ENSMUSG00000002825	993.44	0.36455	0.249258	1.46254	0.143594	0.434650677573531	Qtrt1
ENSMUSG00000002831	12.1114	-1.84655	2.30986	-0.799423	0.424045	0.722575329654309	Plin4
ENSMUSG00000002833	250.087	-0.283025	0.463571	-0.610532	0.541509	0.800038969487466	Hdgfl2
ENSMUSG00000002835	164.52	-0.729882	0.566324	-1.28881	0.197465	0.508555806196713	Chaf1a
ENSMUSG00000002844	256.482	0.0331895	0.454918	0.0729571	0.94184	0.983091467852025	Adprh
ENSMUSG00000002845	256.591	-0.393601	0.332353	-1.18429	0.2363	0.555509336280836	Tmem39a
ENSMUSG00000002846	181.973	-0.164631	0.370334	-0.444547	0.656647	0.861202806754884	Timmdc1
ENSMUSG00000002847	54.7245	0.117591	0.628947	0.186966	0.851688	0.949116917445284	Pla1a
ENSMUSG00000002870	758.556	-1.12276	0.396823	-2.82936	0.00466413	0.0554814615188531	Mcm2
ENSMUSG00000002871	18.1801	-1.75393	1.22171	-1.43564	0.151106	0.44424996190662	Tpra1
ENSMUSG00000002881	81.099	0.11702	0.67268	0.17396	0.861897	0.95329966020401	Nab1
ENSMUSG00000002885	32.9439	-4.46926	0.996354	-4.48561	7.27057e-06	0.000370083603647298	Adgre5
ENSMUSG00000002897	90.3591	-1.91946	0.57456	-3.34076	0.000835509	0.0163033392838078	Il17ra
ENSMUSG00000002900	183.427	-0.38805	0.707694	-0.54833	0.583465	0.824218075407693	Lamb1
ENSMUSG00000002908	1.41773	-3.53725	3.72346	-0.949989	0.342118	NA	Kcnn1
ENSMUSG00000002910	18.2615	-0.55188	0.849715	-0.649488	0.516023	0.784441813857345	Arrdc2
ENSMUSG00000002930	0.232081	2.75186	3.835	0.717565	0.473026	NA	Ppp1r17
ENSMUSG00000002944	1.73712	5.21969	3.7915	1.37668	0.168611	0.47062933602174	Cd36
ENSMUSG00000002948	97.1013	-0.187674	0.369913	-0.507346	0.611912	0.839384659489449	Map2k7
ENSMUSG00000002949	635.063	-0.543522	0.185542	-2.92938	0.00339643	0.0441872226367464	Timm44
ENSMUSG00000002957	1258.11	-0.499517	0.328631	-1.52	0.128512	0.411820325721962	Ap2a2
ENSMUSG00000002963	329.398	0.060867	0.436833	0.139337	0.889184	0.963731679886728	Pnkp
ENSMUSG00000002968	170.552	0.151733	0.507243	0.299132	0.764839	0.912437929961461	Med25
ENSMUSG00000002980	4.09575	0.657521	2.80804	0.234157	0.814863	0.935127730286481	Bcam
ENSMUSG00000002981	973.729	-0.0787683	0.243182	-0.323908	0.746008	0.903132040584197	Clptm1
ENSMUSG00000002983	77.5816	-0.0714859	0.63406	-0.112743	0.910234	0.971025751147938	Relb
ENSMUSG00000002984	1390.2	-0.310651	0.34548	-0.899186	0.368554	0.678339063463093	Tomm40
ENSMUSG00000002985	273.855	-0.302045	0.458675	-0.658515	0.510207	0.780650849858188	Apoe
ENSMUSG00000002992	7.70413	-0.40156	0.962118	-0.417371	0.676407	0.870590737979882	Apoc2
ENSMUSG00000002996	830.349	0.663724	0.303864	2.18428	0.028942	0.177427327226538	Hbp1
ENSMUSG00000002997	2.93656	4.12409	2.49955	1.64993	0.0989565	0.355425214108781	Prkar2b
ENSMUSG00000003031	10.8689	-0.308107	0.973575	-0.31647	0.751646	0.905963980895301	Cdkn1b
ENSMUSG00000003032	257.321	-0.069298	0.429482	-0.161352	0.871816	0.958154897739775	Klf4
ENSMUSG00000003033	146.321	-0.237768	0.410303	-0.579494	0.562256	0.812446111993438	Ap1m1
ENSMUSG00000003037	524.539	-0.143106	0.266867	-0.536245	0.591789	0.828499981652093	Rab8a
ENSMUSG00000003038	126.68	0.443581	0.27173	1.63244	0.102588	0.362113460643666	Hmgn2
ENSMUSG00000003039	1318.62	0.238138	0.183338	1.2989	0.193978	0.503944587977833	Fam32a
ENSMUSG00000003051	333.391	-2.24027	0.779626	-2.87352	0.0040592	0.0504238040848793	Elf3
ENSMUSG00000003062	522.765	-0.179286	0.328761	-0.545339	0.58552	0.825703370488571	Stard3nl
ENSMUSG00000003068	507.971	-0.235739	0.326481	-0.72206	0.470257	0.755653645215972	Stk11
ENSMUSG00000003070	119.265	-0.670702	0.431315	-1.55502	0.119942	0.397334620768492	Efna2
ENSMUSG00000003072	1013.02	-0.412186	0.429786	-0.959051	0.337533	0.654048346098446	Atp5d
ENSMUSG00000003099	971.545	-0.125521	0.426133	-0.294559	0.76833	0.914593832880636	Ppp5c
ENSMUSG00000003119	444.248	-0.023653	0.293404	-0.0806157	0.935748	0.980677058671008	Cdk12
ENSMUSG00000003123	122.778	1.99327	0.384464	5.18454	2.16546e-07	1.95549744275469e-05	Lipe
ENSMUSG00000003131	1148.44	0.542114	0.164185	3.30184	0.000960518	0.0181856675427906	Pafah1b2
ENSMUSG00000003134	33.006	-0.538255	0.694146	-0.775421	0.438091	0.732883761428814	Tbc1d8
ENSMUSG00000003135	219.754	-0.325118	0.393917	-0.825347	0.409175	0.711206624910185	Cnot11
ENSMUSG00000003153	385.564	-0.508534	0.643735	-0.789974	0.429543	0.726688633344998	Slc2a3
ENSMUSG00000003154	13.3754	-0.320946	1.37087	-0.234119	0.814893	0.935127730286481	Foxj2
ENSMUSG00000003161	41.1036	-0.535623	0.785453	-0.681929	0.495284	0.770098271097061	Sri
ENSMUSG00000003166	134.272	-1.12631	0.66308	-1.6986	0.0893946	0.337640951549075	Dgcr2
ENSMUSG00000003184	59.8308	-2.02047	0.911731	-2.21608	0.0266859	0.169402828144949	Irf3
ENSMUSG00000003190	11.5848	-0.491244	1.14724	-0.428197	0.668508	0.867626443703952	Bcl2l12
ENSMUSG00000003198	43.9328	1.21948	1.13768	1.0719	0.283763	0.6036252881732	Zfp959
ENSMUSG00000003199	8.10996	-0.771352	1.51879	-0.507871	0.611544	0.839295203305044	Mpnd
ENSMUSG00000003200	358.427	-0.0527197	0.283281	-0.186104	0.852363	0.94932382554964	Sh3gl1
ENSMUSG00000003206	2.50987	1.18219	1.93664	0.610436	0.541573	0.800069305334467	Ebi3
ENSMUSG00000003208	122.511	0.00782575	0.363084	0.0215536	0.982804	0.995967631704017	Yju2
ENSMUSG00000003226	2829.84	0.200381	0.176183	1.13735	0.255393	0.57549522049678	Ranbp2
ENSMUSG00000003227	1.65798	0.526869	3.56164	0.147929	0.882399	NA	Edar
ENSMUSG00000003228	87.0696	-0.452209	0.659194	-0.686003	0.492711	0.768302741957988	Grk5
ENSMUSG00000003233	177.823	0.25775	0.369379	0.697793	0.485307	0.764051710384209	Dvl3
ENSMUSG00000003234	475.717	-0.223438	0.312157	-0.715786	0.474124	0.757462809054125	Abcf3
ENSMUSG00000003235	1359.61	-0.566944	0.293258	-1.93326	0.0532038	0.251894223788464	Eif2b5
ENSMUSG00000003269	1050.99	0.346474	0.249821	1.38689	0.165475	0.466026053166044	Cyth2
ENSMUSG00000003271	114.496	0.372191	0.469865	0.792124	0.428288	0.725760596471935	Sult2b1
ENSMUSG00000003273	0.384962	0.123583	3.81855	0.0323638	0.974182	NA	Car11
ENSMUSG00000003279	12.3806	1.3982	1.26598	1.10444	0.269402	0.589386567139513	Dlgap1
ENSMUSG00000003282	52.4996	-1.28384	1.04336	-1.23049	0.218514	0.53412057221724	Plag1
ENSMUSG00000003283	4.4238	6.2464	2.66243	2.34613	0.0189695	0.137274022944136	Hck
ENSMUSG00000003299	1375.94	0.0619292	0.197928	0.312888	0.754366	0.907060712653827	Mrpl4
ENSMUSG00000003308	342.239	-0.661808	0.453159	-1.46043	0.144171	0.435611462439251	Keap1
ENSMUSG00000003309	567.562	-0.427461	0.297902	-1.43491	0.151314	0.444303715511306	Ap1m2
ENSMUSG00000003316	696.858	-0.786469	0.33946	-2.31683	0.0205132	0.143141536981078	Glg1
ENSMUSG00000003341	1.69787	-2.6872	3.78944	-0.709128	0.478245	NA	Atp8b3
ENSMUSG00000003344	20.304	1.85715	1.53131	1.21279	0.22521	0.54279681851345	Btbd2
ENSMUSG00000003345	62.2312	-1.61491	0.715057	-2.25843	0.0239189	0.158615476554096	Csnk1g2
ENSMUSG00000003346	457.649	-0.604973	0.217751	-2.77828	0.00546467	0.0617987049874977	Abhd17a
ENSMUSG00000003348	70.791	-2.01932	1.17464	-1.7191	0.0855963	0.330231516620927	Mob3a
ENSMUSG00000003352	61.3535	-0.999318	0.763096	-1.30956	0.190346	0.498955165258266	Cacnb3
ENSMUSG00000003354	9.30795	0.565978	1.40155	0.403824	0.686342	0.875306628358614	Ccdc65
ENSMUSG00000003355	414.196	0.0385215	0.373798	0.103054	0.91792	0.97407065237862	Fkbp11
ENSMUSG00000003360	186.165	-0.171672	0.463462	-0.370412	0.711076	0.885768843434592	Ddx23
ENSMUSG00000003363	837.655	-0.764456	0.27427	-2.78724	0.00531594	0.0607382287870025	Pld3
ENSMUSG00000003378	5.55857	-2.96608	1.66998	-1.77611	0.0757145	0.307227584393456	Grik5
ENSMUSG00000003379	2.5381	-1.95554	2.34973	-0.832241	0.405273	0.707604986830339	Cd79a
ENSMUSG00000003380	1468.87	0.199217	0.159663	1.24774	0.212128	0.526123278017824	Rabac1
ENSMUSG00000003382	117.332	0.643228	0.545833	1.17843	0.238624	0.55792955159621	Etv3
ENSMUSG00000003402	195.925	-0.416816	0.591818	-0.704298	0.481247	0.761774551933414	Prkcsh
ENSMUSG00000003410	46.0164	-1.04896	0.763768	-1.3734	0.169628	0.471466497463133	Elavl3
ENSMUSG00000003411	30.4074	-0.509227	1.07838	-0.472213	0.636775	0.851224875978389	Rab3b
ENSMUSG00000003418	6.58402	1.75672	2.353	0.746587	0.455313	0.746354305449119	St8sia6
ENSMUSG00000003420	299.973	-0.326428	0.555298	-0.587843	0.556638	0.809507745786553	Fcgrt
ENSMUSG00000003421	1057.13	-0.594333	0.266639	-2.22898	0.0258151	0.166165222792909	Nosip
ENSMUSG00000003423	168.627	-0.542808	0.490164	-1.1074	0.26812	0.588301258710912	Pih1d1
ENSMUSG00000003429	11316.7	0.716891	0.257169	2.78762	0.00530962	0.0607161616719019	Rps11
ENSMUSG00000003435	957.723	0.0107611	0.33023	0.0325868	0.974004	0.992901724342403	Supt5
ENSMUSG00000003436	174.765	1.08661	0.370839	2.93015	0.00338803	0.0441211169431468	Dll3
ENSMUSG00000003437	557.976	-0.0522535	0.290323	-0.179984	0.857165	0.951852036182498	Paf1
ENSMUSG00000003438	2105.48	0.339319	0.176809	1.91913	0.054968	0.256598853945341	Timm50
ENSMUSG00000003444	473.532	0.461855	0.324218	1.42452	0.154296	0.448919902963189	Med29
ENSMUSG00000003452	4.82816	1.04757	1.66849	0.627857	0.530097	0.793489666020119	Bicd1
ENSMUSG00000003458	112.67	-0.732355	0.752576	-0.97313	0.330489	0.648101181216796	Ncstn
ENSMUSG00000003464	345.566	-0.160712	0.190155	-0.845165	0.398019	0.701856743000905	Pex19
ENSMUSG00000003469	0.0691562	-0.17146	3.84882	-0.0445488	0.964467	NA	Phyhip
ENSMUSG00000003476	0.625089	3.36236	3.81473	0.881415	0.378093	NA	Crhr2
ENSMUSG00000003484	8.36703	3.13478	2.22728	1.40745	0.159294	0.456182273076345	Cyp4f18
ENSMUSG00000003500	1852.55	0.0784956	0.36403	0.215629	0.829277	0.940549585190634	Impdh1
ENSMUSG00000003505	0.204604	-1.33134	3.82097	-0.348431	0.727517	NA	Psg18
ENSMUSG00000003518	75.9976	-1.44261	0.619743	-2.32775	0.0199252	0.140738264113198	Dusp3
ENSMUSG00000003526	11.6475	-2.3146	1.29709	-1.78446	0.0743489	0.304104414127293	Prodh
ENSMUSG00000003527	234.727	0.37106	0.249848	1.48514	0.137506	0.4260178509548	Ess2
ENSMUSG00000003528	64.2092	-3.1413	1.35299	-2.32174	0.0202468	0.142090014272904	Slc25a1
ENSMUSG00000003531	26.7034	0.00323765	0.535107	0.00605047	0.995172	0.999561431250085	Dgcr6
ENSMUSG00000003534	133.639	-0.726164	0.691032	-1.05084	0.293333	0.613646620462941	Ddr1
ENSMUSG00000003541	11.1654	-0.311303	1.55435	-0.200278	0.841263	0.944642577455903	Ier3
ENSMUSG00000003545	3.13835	4.6066	2.66858	1.72624	0.0843051	0.327242715167619	Fosb
ENSMUSG00000003546	138.562	-0.318112	0.964064	-0.329969	0.741423	0.901605576325736	Klc4
ENSMUSG00000003549	148.012	0.171406	0.288888	0.593331	0.55296	0.807372720212912	Ercc1
ENSMUSG00000003555	4.01966	-5.43737	3.78056	-1.43824	0.150365	0.443504274107846	Cyp17a1
ENSMUSG00000003559	29.9032	-1.00835	0.975196	-1.034	0.301137	0.620878652867097	As3mt
ENSMUSG00000003573	33.5383	-0.137662	0.645918	-0.213126	0.831229	0.941752243268931	Homer3
ENSMUSG00000003575	109.823	0.0790524	0.6677	0.118395	0.905755	0.96903669513404	Crtc1
ENSMUSG00000003581	40.9862	-1.36657	0.925361	-1.4768	0.139729	0.42853516577515	Rnf215
ENSMUSG00000003585	23.0349	0.353227	0.840304	0.420357	0.674225	0.869644902684829	Sec14l2
ENSMUSG00000003604	135.068	-0.22905	0.467725	-0.489712	0.624338	0.844511890361685	Aven
ENSMUSG00000003617	1.95592	-1.73636	2.7183	-0.638765	0.522976	0.788401350445938	Cp
ENSMUSG00000003623	149.272	-0.643442	0.476111	-1.35145	0.17655	0.480527074974426	Crot
ENSMUSG00000003644	276.066	-1.0681	0.459705	-2.32344	0.0201555	0.141662878340336	Rps6ka1
ENSMUSG00000003657	23.5322	-0.132507	0.829753	-0.159695	0.873121	0.958569823099178	Calb2
ENSMUSG00000003660	762.916	-0.283793	0.343282	-0.826706	0.408404	0.71064625594235	Snrnp200
ENSMUSG00000003662	518.071	-0.22566	0.364852	-0.618497	0.536248	0.797124933989515	Ciao1
ENSMUSG00000003665	0	0	0	0	1	NA	Has1
ENSMUSG00000003680	272.468	0.231107	0.43387	0.532664	0.594266	0.829549609724159	Taf6l
ENSMUSG00000003721	63.9257	-0.898697	0.966547	-0.929801	0.352474	0.666369896329916	Insig2
ENSMUSG00000003731	352.94	-0.123144	0.247196	-0.498166	0.618367	0.842072577694827	Kpna6
ENSMUSG00000003746	2.86887	-2.37031	3.01159	-0.787065	0.431244	0.727973198944671	Man1a
ENSMUSG00000003752	47.5815	-0.0747548	0.681186	-0.109742	0.912614	0.97211285125337	Itpkc
ENSMUSG00000003762	146.995	-0.678295	0.566741	-1.19684	0.231371	0.549956076229021	Coq8b
ENSMUSG00000003778	925.266	0.127978	0.184586	0.693326	0.488105	0.765525705768683	Brd8
ENSMUSG00000003779	1200.36	-0.295572	0.220178	-1.34242	0.179459	0.484323757470254	Kif20a
ENSMUSG00000003808	389.632	-0.681276	0.414214	-1.64474	0.100023	0.357647864569729	Farsa
ENSMUSG00000003809	410.723	0.76426	0.426529	1.79181	0.0731629	0.301522975797174	Gcdh
ENSMUSG00000003810	79.6545	-0.628544	0.573488	-1.096	0.273078	0.593305911629261	Mast2
ENSMUSG00000003812	141.858	-1.38092	0.578407	-2.38745	0.0169657	0.127672715030449	Dnase2a
ENSMUSG00000003813	125.401	-0.291084	0.476771	-0.610533	0.541509	0.800038969487466	Rad23a
ENSMUSG00000003814	454.747	-0.828147	0.379483	-2.1823	0.029087	0.177934461740737	Calr
ENSMUSG00000003824	454.976	0.442094	0.358038	1.23477	0.216917	0.532387705868039	Syce2
ENSMUSG00000003847	48.6649	0.0367777	0.730746	0.050329	0.95986	0.989198557001359	Nfat5
ENSMUSG00000003848	830.094	-0.235323	0.238243	-0.987746	0.323277	0.641575213481355	Nob1
ENSMUSG00000003849	5.36292	-2.55036	1.59159	-1.6024	0.109067	0.376279330013998	Nqo1
ENSMUSG00000003863	1.86488	-2.11286	2.07852	-1.01653	0.309379	0.628235929559005	Ppfia3
ENSMUSG00000003865	114.272	-0.417559	0.595374	-0.701339	0.483091	0.763120517625215	Gys1
ENSMUSG00000003868	2574.66	-0.347698	0.392927	-0.884892	0.376215	0.68438817403949	Ruvbl2
ENSMUSG00000003872	2.03553	0.960988	3.44942	0.278594	0.780556	0.919138787556823	Lin7b
ENSMUSG00000003873	1223.68	0.430682	0.216319	1.99095	0.0464861	0.234428202940509	Bax
ENSMUSG00000003923	364.793	0.139525	0.325525	0.428616	0.668202	0.867468807260577	Tfam
ENSMUSG00000003929	290.911	-0.431596	0.464643	-0.928878	0.352952	0.666709394342246	Zfp81
ENSMUSG00000003934	2.07926	-0.365229	2.89091	-0.126337	0.899465	0.967093065530626	Efnb3
ENSMUSG00000003948	0.661693	1.99857	3.8481	0.519365	0.603506	NA	Mmd
ENSMUSG00000003949	14.2616	-2.88654	1.38549	-2.08341	0.0372138	0.205501180897095	Hlf
ENSMUSG00000003955	24.7432	-0.162947	0.834293	-0.195312	0.845149	0.94598414896794	Fam162a
ENSMUSG00000003970	9253.17	0.283182	0.163876	1.72803	0.0839833	0.326469984892725	Rpl8
ENSMUSG00000003974	0.192304	2.54508	3.83877	0.662993	0.507335	NA	Grm3
ENSMUSG00000003992	67.2166	0.725149	1.18628	0.611282	0.541013	0.800027872704621	Ssbp2
ENSMUSG00000004018	204.703	0.146206	0.507359	0.288171	0.773216	0.916554665253773	Fancl
ENSMUSG00000004031	0.163221	1.91406	3.84952	0.49722	0.619034	NA	Brinp2
ENSMUSG00000004032	7.03201	-3.74944	2.24469	-1.67036	0.0948476	0.347372296074677	Gstm5
ENSMUSG00000004035	2.83846	-1.50626	3.41284	-0.441351	0.658959	0.862512354126068	Gstm7
ENSMUSG00000004038	0.674069	3.63485	3.81841	0.951926	0.341134	NA	Gstm3
ENSMUSG00000004040	95.837	-1.02058	0.865399	-1.17932	0.238271	0.557317722911022	Stat3
ENSMUSG00000004043	55.6426	-0.217946	0.548876	-0.397078	0.69131	0.877994697662933	Stat5a
ENSMUSG00000004044	96.9087	-0.358745	0.702137	-0.510933	0.609398	0.83834729166044	Cavin1
ENSMUSG00000004054	65.0722	-1.4446	0.768983	-1.87858	0.0603012	0.270284361752702	Map3k11
ENSMUSG00000004056	88.1123	0.0343963	0.41723	0.0824396	0.934297	0.980160740150289	Akt2
ENSMUSG00000004069	328.054	-0.264592	0.367337	-0.720298	0.471342	0.756100223168273	Dnaja3
ENSMUSG00000004070	283.353	-0.2266	0.55173	-0.410707	0.681287	0.8726221607212	Hmox2
ENSMUSG00000004071	284.003	-0.693868	0.417449	-1.66216	0.0964802	0.350632890728207	Cdip1
ENSMUSG00000004085	115.88	0.430184	0.837661	0.513554	0.607564	0.837155143115923	Map3k20
ENSMUSG00000004096	1386.74	0.500277	0.270609	1.84871	0.0644998	0.279777454212545	Cwc15
ENSMUSG00000004098	41.4965	-0.427834	1.42265	-0.30073	0.76362	0.911790886011544	Col5a3
ENSMUSG00000004099	230.804	0.775022	0.407844	1.90029	0.0573947	0.26242885952169	Dnmt1
ENSMUSG00000004100	858.05	-0.0337546	0.322766	-0.104579	0.91671	0.973618906399103	Ppan
ENSMUSG00000004105	0.522415	1.53104	3.8204	0.400755	0.6886	NA	Angptl2
ENSMUSG00000004110	0.213435	0	3.85568	0	1	NA	Cacna1e
ENSMUSG00000004113	3.26422	-1.46143	2.34054	-0.624398	0.532366	0.794817090295806	Cacna1b
ENSMUSG00000004127	302.347	-0.87582	0.45208	-1.93731	0.0527073	0.251100416510668	Trmt10a
ENSMUSG00000004151	0.747595	1.33334	2.2394	0.595399	0.551577	NA	Etv1
ENSMUSG00000004187	17.6024	0.900497	0.846612	1.06365	0.287489	0.607561513197123	Kifc2
ENSMUSG00000004207	3807.69	-0.910838	0.415925	-2.18991	0.028531	0.175902712658313	Psap
ENSMUSG00000004221	255.408	-0.191268	0.429197	-0.445641	0.655857	0.86118925036947	Ikbkg
ENSMUSG00000004231	0.16839	0.152307	3.85368	0.0395226	0.968474	NA	Pax2
ENSMUSG00000004233	538.634	0.527441	0.491902	1.07225	0.283609	0.603516349121446	Wars2
ENSMUSG00000004263	30.1154	0.158462	0.471812	0.335859	0.736977	0.899178138901241	Atn1
ENSMUSG00000004264	984.567	-0.60897	0.191191	-3.18514	0.00144685	0.0245883957163517	Phb2
ENSMUSG00000004266	206.04	-1.713	0.872544	-1.96323	0.0496198	0.242981225479452	Ptpn6
ENSMUSG00000004267	71.0283	-0.156814	0.879084	-0.178383	0.858422	0.952354576393819	Eno2
ENSMUSG00000004268	3028.94	0.404181	0.252125	1.6031	0.108913	0.375941049865885	Emg1
ENSMUSG00000004270	603.427	-0.646798	0.252625	-2.56031	0.010458	0.0948112780408099	Lpcat3
ENSMUSG00000004285	965.804	-0.17524	0.232519	-0.753657	0.451055	0.742701462492788	Atp6v1f
ENSMUSG00000004296	0.0954973	0	3.85568	0	1	NA	Il12b
ENSMUSG00000004317	274.785	-0.388728	0.422501	-0.920066	0.357538	0.66995611798473	Clcn5
ENSMUSG00000004319	492.52	-0.518391	0.266608	-1.9444	0.0518476	0.2493234633707	Clcn3
ENSMUSG00000004328	12.4831	5.10312	1.56778	3.25499	0.00113397	0.0207036561915563	Hif3a
ENSMUSG00000004341	0.36809	3.05987	3.82848	0.799239	0.424152	NA	Gpx6
ENSMUSG00000004344	11.8065	2.74946	1.87937	1.46297	0.143476	0.434462454589483	Gpx5
ENSMUSG00000004347	0.455238	-0.171476	3.84882	-0.0445528	0.964464	NA	Pde1c
ENSMUSG00000004356	961.029	0.248457	0.370283	0.670992	0.502226	0.774947267626459	Utp20
ENSMUSG00000004359	6733.67	0.525314	0.506973	1.03618	0.30012	0.62045183815569	Spic
ENSMUSG00000004360	0.0849042	1.90897	3.84957	0.495892	0.61997	NA	9330159F19Rik
ENSMUSG00000004364	736	0.0406148	0.240543	0.168846	0.865918	0.954807191989918	Cul3
ENSMUSG00000004371	4.31646	0.709578	1.84539	0.384514	0.700598	0.882848239793414	Il11
ENSMUSG00000004383	11.5207	-1.32779	1.99131	-0.666795	0.504903	0.776598606420659	Large1
ENSMUSG00000004393	1442.68	-0.136516	0.295205	-0.462444	0.643763	0.854676649351786	Ddx56
ENSMUSG00000004394	168.621	0.237573	0.323651	0.734039	0.462925	0.750572015932612	Tmed4
ENSMUSG00000004415	18.7307	-1.93296	1.02505	-1.88572	0.0593331	0.26753509979711	Col26a1
ENSMUSG00000004446	78.0698	-1.5995	0.495634	-3.22719	0.00125013	0.0223158761278898	Bid
ENSMUSG00000004451	123.422	-2.07561	0.58137	-3.57021	0.000356696	0.00861018975569153	Ralb
ENSMUSG00000004455	94.3157	-0.264849	0.282296	-0.938198	0.348143	0.663269207467765	Ppp1cc
ENSMUSG00000004460	307.811	0.483626	0.209641	2.30692	0.0210592	0.146176607431914	Dnajb11
ENSMUSG00000004462	222.123	0.420363	0.480772	0.874349	0.381928	0.688794305046674	Tbccd1
ENSMUSG00000004473	49.1022	7.22235	0.995431	7.2555	4.00177e-13	1.94001757100173e-10	Clec11a
ENSMUSG00000004500	4.32189	-1.07448	2.36959	-0.453444	0.650229	0.858739472363433	Zfp324
ENSMUSG00000004508	1.83914	-3.72425	2.59267	-1.43645	0.150873	0.443961721267058	Gab2
ENSMUSG00000004530	625.809	-0.791178	0.409112	-1.93389	0.0531266	0.251835512201843	Coro1c
ENSMUSG00000004535	3125.69	-0.0177299	0.191492	-0.0925883	0.926231	0.976638222342548	Tax1bp1
ENSMUSG00000004540	1.72845	5.34709	3.79035	1.41071	0.15833	0.454422720847055	Psg17
ENSMUSG00000004542	0.135979	1.46324	3.85373	0.379694	0.704173	NA	Psg19
ENSMUSG00000004558	2.89207	2	3.39637	0.588866	0.555951	0.809047871275667	Ndrg2
ENSMUSG00000004561	118.632	-0.0638505	0.467626	-0.136542	0.891393	0.964650200435384	Mettl17
ENSMUSG00000004562	3.94358	4.66271	1.33651	3.48871	0.000485351	0.01081152540123	Arhgef40
ENSMUSG00000004565	845.48	0.545619	0.413041	1.32098	0.186507	0.493584260346362	Pnpla6
ENSMUSG00000004567	124.091	-0.91528	0.628274	-1.45682	0.145167	0.436329536968983	Mcoln1
ENSMUSG00000004568	44.1135	-2.47775	0.951035	-2.60532	0.00917895	0.0872988384486052	Arhgef18
ENSMUSG00000004591	829.621	-0.273366	0.261474	-1.04548	0.295802	0.616432786213326	Pkn2
ENSMUSG00000004609	0.288266	0.215383	3.85409	0.0558841	0.955434	NA	Cd33
ENSMUSG00000004610	466.367	-0.451209	0.25189	-1.7913	0.0732458	0.301634494958601	Etfb
ENSMUSG00000004612	0.0180467	0.60221	3.85568	0.156188	0.875885	NA	Nkg7
ENSMUSG00000004626	331.581	-0.408081	0.436376	-0.935159	0.349706	0.664083507810113	Stxbp2
ENSMUSG00000004630	0.137637	2.29283	3.84325	0.596586	0.550784	NA	Pcp2
ENSMUSG00000004631	74.3696	-0.15146	0.836551	-0.181053	0.856326	0.951598214908703	Sgce
ENSMUSG00000004633	65.6208	-0.712403	0.74074	-0.961746	0.336177	0.652862957851181	Chn2
ENSMUSG00000004637	15.5827	-1.87652	0.928196	-2.02169	0.0432084	0.22498186965913	Wwox
ENSMUSG00000004642	569.668	0.646819	0.321582	2.01136	0.0442871	0.228020164870404	Slbp
ENSMUSG00000004651	9.43117	0.332866	1.49368	0.222849	0.823653	0.939176146066831	Tyr
ENSMUSG00000004661	114.399	-0.327112	0.645633	-0.506653	0.612398	0.83946701551131	Arid3b
ENSMUSG00000004665	183.023	-0.527366	0.403944	-1.30554	0.191708	0.500716567235018	Cnn2
ENSMUSG00000004667	2195	-0.0262475	0.157656	-0.166486	0.867775	0.956280888346771	Polr2e
ENSMUSG00000004668	71.326	0.678524	0.84166	0.806173	0.420143	0.719462864656536	Abca13
ENSMUSG00000004677	87.6195	0.61698	0.654525	0.942639	0.345866	0.660918131815437	Myo9b
ENSMUSG00000004698	2.95	-1.65819	2.23684	-0.741307	0.458507	0.747951751273988	Hdac9
ENSMUSG00000004707	0.0220578	0	3.85568	0	1	NA	Ly9
ENSMUSG00000004709	1.0453	-2.41039	3.80024	-0.634274	0.525902	NA	Cd244a
ENSMUSG00000004730	0.750636	4.10674	3.80724	1.07867	0.280736	NA	Adgre1
ENSMUSG00000004748	26.2538	-0.610546	1.51265	-0.403627	0.686487	0.875430453810446	Mtfp1
ENSMUSG00000004768	65.1433	-0.212944	0.577476	-0.36875	0.712314	0.886542570372381	Rab23
ENSMUSG00000004771	1367.94	-0.0922512	0.322813	-0.285773	0.775052	0.916961619655199	Rab11a
ENSMUSG00000004788	441.588	-0.366984	0.286437	-1.2812	0.200123	0.511422444057561	Eif2b2
ENSMUSG00000004789	261.846	-0.63771	0.561853	-1.13501	0.25637	0.57637896978531	Dlst
ENSMUSG00000004791	0.299677	-1.8285	3.81122	-0.479767	0.631393	NA	Pgf
ENSMUSG00000004798	57.286	0.894226	0.648119	1.37972	0.167671	0.469118342675737	Ulk2
ENSMUSG00000004814	0.157636	0	3.85568	0	1	NA	Ccl24
ENSMUSG00000004815	70.6183	-1.16189	0.908281	-1.27922	0.20082	0.51239901390643	Dgkq
ENSMUSG00000004821	0	0	0	0	1	NA	Tmed11
ENSMUSG00000004842	0.117296	0	3.85568	0	1	NA	Pou1f1
ENSMUSG00000004843	32.204	-1.6589	0.74672	-2.22158	0.0263114	0.167893625066803	Chmp2b
ENSMUSG00000004846	107.889	-1.55339	0.758262	-2.04862	0.0404992	0.215702013334109	Plod3
ENSMUSG00000004849	1181.99	-0.401931	0.260953	-1.54024	0.123501	0.404034421590693	Ap1s1
ENSMUSG00000004864	90.4189	-0.872526	0.532204	-1.63946	0.101118	0.359488498780781	Mapk13
ENSMUSG00000004865	4494.71	0.335276	0.202666	1.65432	0.0980619	0.353980136999385	Srpk1
ENSMUSG00000004872	4.68226	-4.07001	1.60135	-2.54161	0.0110344	0.0979168153754208	Pax3
ENSMUSG00000004880	2706.2	0.21383	0.256808	0.832644	0.405045	0.707517182170701	Lbr
ENSMUSG00000004885	0.308959	0.152289	3.85368	0.0395179	0.968477	NA	Crabp2
ENSMUSG00000004891	15.4779	-0.529635	1.34628	-0.393406	0.69402	0.879436195233154	Nes
ENSMUSG00000004892	0.778886	-2.23758	2.46308	-0.908449	0.363641	NA	Bcan
ENSMUSG00000004894	5.17858	1.81892	1.34632	1.35103	0.176687	0.480574722125107	Hapln2
ENSMUSG00000004895	115.634	-0.0225782	0.470468	-0.047991	0.961723	0.989879810617951	Prcc
ENSMUSG00000004896	132.546	-0.0154363	0.544298	-0.0283601	0.977375	0.993914479220853	Rrnad1
ENSMUSG00000004897	5451.94	-0.0850835	0.242785	-0.350447	0.726003	0.892488471541502	Hdgf
ENSMUSG00000004902	30.5248	0.508621	0.687162	0.740177	0.459193	0.748804561998894	Slc25a18
ENSMUSG00000004929	1172.3	-0.367577	0.469203	-0.783407	0.433388	0.729853962951084	Thop1
ENSMUSG00000004931	485.38	-0.652733	0.388766	-1.67899	0.0931544	0.343768259895281	Apba3
ENSMUSG00000004933	0.539472	0.868031	3.82832	0.226739	0.820627	NA	Matk
ENSMUSG00000004934	1464.94	-0.235239	0.321507	-0.731677	0.464366	0.751650663230396	Pias4
ENSMUSG00000004936	286.685	-0.390115	0.288137	-1.35392	0.175761	0.479613561749658	Map2k1
ENSMUSG00000004937	1357.52	-0.329543	0.356807	-0.923591	0.355699	0.668845836543912	Sgta
ENSMUSG00000004945	362.879	-0.369665	0.362204	-1.0206	0.307445	0.626256636696794	Tmem242
ENSMUSG00000004947	122.27	0.845731	0.554849	1.52426	0.127445	0.410165905414932	Dtx2
ENSMUSG00000004948	53.1195	1.652	0.869156	1.9007	0.0573415	0.262315584340467	Zp3
ENSMUSG00000004951	15.1667	-2.13789	1.07286	-1.9927	0.0462946	0.233869876466254	Hspb1
ENSMUSG00000004952	35.5944	0.557469	1.58019	0.352785	0.72425	0.89142908932217	Rasa4
ENSMUSG00000004961	9.90645	-1.06032	1.76601	-0.600403	0.548238	0.805136603916782	Syt5
ENSMUSG00000004980	8637.32	0.414025	0.137003	3.02201	0.00251104	0.0360267571638254	Hnrnpa2b1
ENSMUSG00000004988	191.694	0.780769	0.613069	1.27354	0.202826	0.514745436399667	Fxyd4
ENSMUSG00000004994	138.242	-0.0485395	0.620012	-0.078288	0.937599	0.981333325608104	Ccdc130
ENSMUSG00000004996	293.52	-0.191303	0.345014	-0.554479	0.579251	0.82213174837911	Mri1
ENSMUSG00000005034	130.578	-0.468387	0.351671	-1.33189	0.182896	0.489227988167331	Prkacb
ENSMUSG00000005043	4.68803	1.90314	1.51625	1.25516	0.209419	0.523002391367739	Sgsh
ENSMUSG00000005045	8.75323	1.33694	1.40534	0.951326	0.341439	0.657291682874023	Chd5
ENSMUSG00000005054	3820.07	-0.587204	0.323444	-1.81548	0.0694509	0.292841660895691	Cstb
ENSMUSG00000005057	14.0558	1.18435	1.65653	0.714962	0.474633	0.757882079566957	Sh2b2
ENSMUSG00000005069	133.871	-1.20416	0.926349	-1.2999	0.193635	0.503477526864674	Pex5
ENSMUSG00000005078	540.791	-0.708495	0.32954	-2.14995	0.0315589	0.186458676668806	Jkamp
ENSMUSG00000005087	0.0841952	0.60221	3.85568	0.156188	0.875885	NA	Cd44
ENSMUSG00000005089	0.0772256	0	3.85568	0	1	NA	Slc1a2
ENSMUSG00000005102	43.1809	-2.39096	1.08058	-2.21267	0.0269202	0.170478957141939	Eif2ak4
ENSMUSG00000005103	147.996	-1.31723	0.723818	-1.81983	0.0687843	0.290762761648708	Wdr1
ENSMUSG00000005107	2.02214	-3.24512	2.21194	-1.46709	0.142351	0.432952404216856	Slc2a9
ENSMUSG00000005125	16.2123	-0.723939	1.50705	-0.480367	0.630966	0.848070749249184	Ndrg1
ENSMUSG00000005131	16.2417	0.218897	0.90985	0.240586	0.809876	0.932121786972296	4930550C14Rik
ENSMUSG00000005142	139.707	-0.502617	0.552879	-0.909091	0.363302	0.674433888742249	Man2b1
ENSMUSG00000005148	5177.63	0.196846	0.362677	0.54276	0.587295	0.826390169526146	Klf5
ENSMUSG00000005150	146.887	0.309294	0.412179	0.750388	0.453021	0.744241272959666	Wdr83
ENSMUSG00000005161	971.091	-0.593748	0.324929	-1.82731	0.0676525	0.288293686399357	Prdx2
ENSMUSG00000005198	322.12	-1.61017	0.623891	-2.58086	0.00985549	0.0910977871714928	Polr2a
ENSMUSG00000005202	42.825	0.724516	1.1738	0.617242	0.537075	0.797709925280557	Shbg
ENSMUSG00000005204	1112.17	0.207982	0.172092	1.20856	0.226834	0.54480761740978	Senp3
ENSMUSG00000005220	0.305778	-0.335649	3.83173	-0.0875973	0.930197	NA	Corin
ENSMUSG00000005225	164.727	0.411817	0.533799	0.771483	0.44042	0.73460508253114	Plekha8
ENSMUSG00000005233	717.665	0.401258	0.349487	1.14813	0.250914	0.571646182739208	Spc25
ENSMUSG00000005237	97.3132	0.478051	0.565436	0.845456	0.397856	0.701844889773896	Dnah2
ENSMUSG00000005251	84.3459	-1.96007	1.12242	-1.74629	0.0807612	0.31837834792729	Ripk4
ENSMUSG00000005262	1069.89	0.00239326	0.284883	0.00840086	0.993297	0.999373041926088	Ufd1
ENSMUSG00000005267	0.621469	-0.793237	3.18468	-0.249079	0.8033	NA	Zfp287
ENSMUSG00000005268	18.475	2.04698	1.19889	1.7074	0.0877479	0.334567821282675	Prlr
ENSMUSG00000005299	294.733	-1.00338	0.460089	-2.18084	0.0291952	0.178384253022766	Letm1
ENSMUSG00000005312	1014.22	-0.693147	0.266228	-2.60358	0.00922549	0.0876041173263746	Ubqln1
ENSMUSG00000005320	25.0485	2.24003	0.594009	3.77103	0.000162572	0.00457237907164172	Fgfr4
ENSMUSG00000005338	0.653172	-0.225856	3.83442	-0.0589023	0.95303	NA	Cadm3
ENSMUSG00000005354	1302.31	-0.0132886	0.334161	-0.0397671	0.968279	0.991585135587867	Txn2
ENSMUSG00000005355	0.0691562	-0.17146	3.84882	-0.0445488	0.964467	NA	Casp14
ENSMUSG00000005357	0.311405	1.5864	3.8481	0.412257	0.680151	NA	Slc1a6
ENSMUSG00000005360	34.7804	1.02109	1.19166	0.856865	0.39152	0.696665367565092	Slc1a3
ENSMUSG00000005362	202.645	0.73234	0.39891	1.83585	0.0663797	0.285445173608257	Crbn
ENSMUSG00000005364	1.06522	-3.64236	3.7874	-0.961705	0.336198	NA	Il5ra
ENSMUSG00000005370	1033.45	-1.38982	0.287262	-4.83817	1.31042e-06	9.28484349226405e-05	Msh6
ENSMUSG00000005371	1209.67	0.667426	0.442939	1.50681	0.131858	0.416548037602042	Fbxo11
ENSMUSG00000005373	29.535	-2.80976	1.20267	-2.33627	0.0194771	0.13918044072204	Mlxipl
ENSMUSG00000005374	364.692	-0.65077	0.457595	-1.42215	0.154982	0.448971506831736	Tbl2
ENSMUSG00000005378	980.046	0.282482	0.20989	1.34586	0.178347	0.483164164875222	Bud23
ENSMUSG00000005397	683.894	0.0980808	0.439117	0.223359	0.823256	0.938898256626646	Nid1
ENSMUSG00000005410	617.014	-1.24036	0.527556	-2.35114	0.018716	0.136386890471369	Mcm5
ENSMUSG00000005413	40.8848	-2.37295	1.14198	-2.07792	0.0377169	0.207027624388792	Hmox1
ENSMUSG00000005417	264.859	-0.732202	0.366369	-1.99854	0.0456586	0.232216100862854	Mprip
ENSMUSG00000005442	34.9988	0.278065	0.88478	0.314276	0.753311	0.906579013004463	Cic
ENSMUSG00000005447	814.979	0.666104	0.269575	2.47094	0.0134757	0.110825813344077	Pafah1b3
ENSMUSG00000005465	2.98398	-2.76442	2.4972	-1.10701	0.26829	0.588301258710912	Il27ra
ENSMUSG00000005469	6.46798	-0.94972	1.09222	-0.869533	0.384556	0.690897192304555	Prkaca
ENSMUSG00000005470	258.425	-0.642136	0.292193	-2.19764	0.0279747	0.174045959572648	Asf1b
ENSMUSG00000005474	0.260906	0.602203	3.85568	0.156186	0.875886	NA	Myl10
ENSMUSG00000005481	5528.03	-0.246014	0.260967	-0.942701	0.345834	0.660918131815437	Ddx39a
ENSMUSG00000005483	566.294	-0.768413	0.291428	-2.63672	0.00837116	0.0822910998198163	Dnajb1
ENSMUSG00000005493	51.1715	2.99813	0.670935	4.46859	7.87381e-06	0.000395235370021858	Msh4
ENSMUSG00000005501	104.113	0.210767	0.640408	0.329114	0.742069	0.901638335601943	Usp40
ENSMUSG00000005503	0.44553	0.759822	3.82463	0.198666	0.842524	NA	Evx1
ENSMUSG00000005505	6.90734	0.343531	0.713886	0.481212	0.630366	0.847820600943588	Kbtbd4
ENSMUSG00000005506	334.441	-0.182293	0.319241	-0.571022	0.567985	0.815406811826055	Celf1
ENSMUSG00000005510	153.187	-0.30323	0.340557	-0.890394	0.373254	0.682487101899663	Ndufs3
ENSMUSG00000005514	390.905	-1.10164	0.577889	-1.90631	0.0566094	0.260845127913004	Por
ENSMUSG00000005533	31.532	-1.67353	1.10447	-1.51524	0.129711	0.413629028992469	Igf1r
ENSMUSG00000005534	12.9964	-1.00019	1.28555	-0.778022	0.436556	0.731977561851713	Insr
ENSMUSG00000005540	0.473717	-1.51561	3.44898	-0.439437	0.660345	NA	Fcer2a
ENSMUSG00000005547	0.0220578	0	3.85568	0	1	NA	Cyp2a5
ENSMUSG00000005553	2.05405	2.57732	3.31639	0.777146	0.437073	0.732257530122163	Atp4a
ENSMUSG00000005566	1738.71	-0.457475	0.379744	-1.2047	0.228321	0.54646344194753	Trim28
ENSMUSG00000005575	68.4295	-0.247031	0.575275	-0.429413	0.667623	0.867270151438183	Ube2m
ENSMUSG00000005580	188.831	0.301772	0.491418	0.614083	0.539161	0.799071619237107	Adcy9
ENSMUSG00000005583	0.05414	0.00932727	3.85224	0.00242126	0.998068	NA	Mef2c
ENSMUSG00000005609	546.854	-0.405325	0.340826	-1.18924	0.234344	0.552685161299102	Ctr9
ENSMUSG00000005610	6410.74	-0.126543	0.177855	-0.711496	0.476777	0.759074553703461	Eif4g2
ENSMUSG00000005611	0.842432	3.8299	3.68456	1.03944	0.298598	NA	Irag1
ENSMUSG00000005615	409.476	0.354997	0.386413	0.918698	0.358254	0.670473095500261	Pcyt1a
ENSMUSG00000005621	107.462	-0.922424	0.699393	-1.31889	0.187205	0.494719852037917	Zfp592
ENSMUSG00000005625	3601.24	-0.378038	0.180464	-2.09481	0.0361876	0.202875137133037	Psmd4
ENSMUSG00000005628	0.783016	3.71125	3.81635	0.97246	0.330822	NA	Tmod4
ENSMUSG00000005640	0.618556	3.36236	3.81473	0.881415	0.378093	NA	Insrr
ENSMUSG00000005656	2248.61	0.178423	0.36849	0.4842	0.628244	0.846905418058164	Snx6
ENSMUSG00000005667	150.883	-0.8812	0.349167	-2.52372	0.0116121	0.100831379195434	Mthfd2
ENSMUSG00000005672	17.9085	2.0819	1.48327	1.40359	0.160442	0.45757973161759	Kit
ENSMUSG00000005674	6.63195	0.194869	1.72095	0.113233	0.909846	0.970705822008632	Tomm40l
ENSMUSG00000005677	0.437128	0.372876	3.83041	0.0973462	0.922452	NA	Nr1i3
ENSMUSG00000005681	0.113386	0	3.85568	0	1	NA	Apoa2
ENSMUSG00000005682	175.783	-0.611765	0.525821	-1.16345	0.244648	0.565058498286647	Pan2
ENSMUSG00000005683	948.944	-0.875201	0.470933	-1.85844	0.0631064	0.276323879623419	Cs
ENSMUSG00000005686	0.782631	1.38981	3.28661	0.422871	0.67239	NA	Ampd3
ENSMUSG00000005687	1691.39	0.166478	0.240506	0.692198	0.488813	0.765748991729225	Bcas2
ENSMUSG00000005696	0.30094	2.58261	3.83805	0.672897	0.501013	NA	Sh2d1a
ENSMUSG00000005698	1272.88	-0.0384657	0.206644	-0.186145	0.852331	0.94932382554964	Ctcf
ENSMUSG00000005699	115.767	0.0771594	0.45535	0.169451	0.865442	0.954566671306974	Pard6a
ENSMUSG00000005705	210.861	-0.85246	0.693142	-1.22985	0.218754	0.534190635368649	Agrp
ENSMUSG00000005716	1.30601	4.60386	3.79874	1.21194	0.225534	NA	Pvalb
ENSMUSG00000005718	24.1479	0.259148	0.55647	0.4657	0.64143	0.853911083750809	Tfap4
ENSMUSG00000005732	639.52	0.109107	0.33541	0.325295	0.744958	0.902691053385688	Ranbp1
ENSMUSG00000005763	0.431278	-1.27514	3.82225	-0.333608	0.738675	NA	Cd247
ENSMUSG00000005774	1.17126	-1.26816	3.79965	-0.333757	0.738563	NA	Rfx5
ENSMUSG00000005779	4041.06	-0.134004	0.183161	-0.731617	0.464403	0.751650663230396	Psmb4
ENSMUSG00000005802	7.74738	0.0917661	0.78795	0.116462	0.907287	0.96987308237389	Slc30a4
ENSMUSG00000005804	89.4493	-0.242296	0.569015	-0.425816	0.670242	0.868053329554606	Bloc1s6
ENSMUSG00000005813	723.873	-0.605772	0.194393	-3.11623	0.0018318	0.0289320722397827	Metap1
ENSMUSG00000005823	72.7891	-0.112329	0.57407	-0.195672	0.844867	0.94598414896794	Gpr108
ENSMUSG00000005824	0.0259839	0	3.85568	0	1	NA	Tnfsf14
ENSMUSG00000005836	1604.68	0.0911168	0.351668	0.259099	0.795559	0.925660138418626	Gata6
ENSMUSG00000005846	6700.86	0.44316	0.292338	1.51592	0.12954	0.413353250760731	Rsl1d1
ENSMUSG00000005871	393.476	-0.82595	0.382169	-2.16122	0.0306787	0.18355426877726	Apc
ENSMUSG00000005873	3.98282	-0.13121	1.79647	-0.0730377	0.941776	0.983091467852025	Reep5
ENSMUSG00000005881	558.544	-0.146332	0.210225	-0.696076	0.486381	0.764338944195832	Ergic3
ENSMUSG00000005882	1111.66	0.14194	0.195512	0.725992	0.467844	0.754069471137598	Uqcc1
ENSMUSG00000005883	0.19332	-0.617408	3.83787	-0.160873	0.872194	NA	Spo11
ENSMUSG00000005886	117.029	-0.597593	0.563122	-1.06121	0.288592	0.608707251049107	Ncoa2
ENSMUSG00000005892	0.0700144	0.602205	3.85568	0.156187	0.875886	NA	Trh
ENSMUSG00000005893	717.541	0.708474	0.337994	2.09612	0.0360719	0.202350007205007	Nr2c2
ENSMUSG00000005897	12.3031	0.276425	1.4247	0.194023	0.846158	0.946360342809919	Nr2c1
ENSMUSG00000005899	323.278	-0.384106	0.282834	-1.35806	0.174444	0.478498884787474	Smpd4
ENSMUSG00000005907	80.422	-0.538065	0.695127	-0.774053	0.438899	0.733569259744894	Pex1
ENSMUSG00000005917	4.33622	2.50501	1.99786	1.25384	0.209899	0.523401477952017	Otx1
ENSMUSG00000005936	397.785	-0.376218	0.28447	-1.32252	0.185995	0.493219418781459	Kctd20
ENSMUSG00000005947	348.613	-0.00240054	0.357503	-0.00671474	0.994642	0.999525599222655	Itgae
ENSMUSG00000005949	4.45073	-1.89219	2.07057	-0.91385	0.360795	0.672593980654188	Ctns
ENSMUSG00000005950	12.2984	-0.66598	1.64518	-0.404807	0.685619	0.875306628358614	P2rx5
ENSMUSG00000005951	8.92145	0.0557156	2.76794	0.0201289	0.983941	0.996282420706268	Shpk
ENSMUSG00000005952	1.10537	2.03085	3.76707	0.539106	0.589813	NA	Trpv1
ENSMUSG00000005958	89.6585	-0.497735	1.18939	-0.418481	0.675596	0.870215454304114	Ephb3
ENSMUSG00000005968	153.135	-0.664989	0.543539	-1.22344	0.221162	0.537571564855549	Tuft1
ENSMUSG00000005973	2.35995	-2.25319	2.81419	-0.800654	0.423332	0.722161807418265	Rcn1
ENSMUSG00000005980	10.2921	-0.310832	1.51143	-0.205654	0.837061	0.943207468212991	Dnase1
ENSMUSG00000005981	379.113	-1.2783	0.396562	-3.22346	0.0012665	0.0224773505134823	Trap1
ENSMUSG00000005982	45.0104	-0.623959	0.695355	-0.897325	0.369546	0.679172771029974	Naa60
ENSMUSG00000005983	24.1766	0.609571	1.08367	0.562505	0.573772	0.81950857560084	1700037C18Rik
ENSMUSG00000005986	8.11137	-3.79507	2.95744	-1.28322	0.199413	0.510776177285296	Ankrd13d
ENSMUSG00000006005	4407.39	0.429649	0.269427	1.59468	0.110785	0.379839933865033	Tpr
ENSMUSG00000006007	0.0327812	0.60221	3.85568	0.156188	0.875885	NA	Pdc
ENSMUSG00000006010	414.183	-0.207653	0.225173	-0.922191	0.356429	0.669318215850504	Odr4
ENSMUSG00000006014	8.40445	0.873688	0.950514	0.919175	0.358004	0.6702390756242	Prg4
ENSMUSG00000006019	27.5868	-1.72306	0.93979	-1.83345	0.066735	0.286504621930693	Dhx34
ENSMUSG00000006021	232.754	0.221048	0.396465	0.557547	0.577154	0.820994444911874	Kptn
ENSMUSG00000006024	634.655	-0.567589	0.326152	-1.74026	0.0818138	0.320811810513165	Napa
ENSMUSG00000006050	558.484	-0.172761	0.298843	-0.578098	0.563198	0.813100397167742	Sra1
ENSMUSG00000006056	36707.1	0.163358	0.421748	0.387335	0.698508	0.882159824069765	Calcoco2
ENSMUSG00000006057	634.269	0.391751	0.328996	1.19075	0.233752	0.55223181570169	Atp5g1
ENSMUSG00000006058	229.53	0.0374285	0.247109	0.151465	0.879609	0.96036640441549	Snf8
ENSMUSG00000006095	471.567	0.271069	0.257954	1.05084	0.293331	0.613646620462941	Tbcb
ENSMUSG00000006127	301.916	-0.478696	0.408872	-1.17077	0.241691	0.561820940805216	Inpp5k
ENSMUSG00000006134	184.789	0.0735139	0.482762	0.152278	0.878968	0.96036640441549	Crkl
ENSMUSG00000006143	4.16015	2.68293	1.97084	1.36131	0.173414	0.477524563238776	Upk3bl
ENSMUSG00000006154	2.93291	-1.69432	2.1326	-0.794487	0.426912	0.724293224676863	Eps8l1
ENSMUSG00000006169	153.609	-0.963702	0.312309	-3.08573	0.00203051	0.0311085766414455	Clint1
ENSMUSG00000006179	1.62669	1.5765	2.58605	0.609616	0.542116	NA	Prss16
ENSMUSG00000006191	118.328	0.252877	0.452157	0.559269	0.575978	0.820624456793487	Cdkal1
ENSMUSG00000006200	0.611188	0	3.85568	0	1	NA	Rhox6
ENSMUSG00000006204	3.52172	0.271791	2.97987	0.0912089	0.927327	0.977089063489751	Cdcp3
ENSMUSG00000006205	28.1733	2.01377	1.07523	1.87288	0.061085	0.272018926146815	Htra1
ENSMUSG00000006215	756.129	-0.325716	0.368785	-0.883215	0.37712	0.685488975825325	Zbtb17
ENSMUSG00000006216	21.7555	-0.0260414	1.16916	-0.0222736	0.98223	0.995852232610495	Clcnkb
ENSMUSG00000006218	5.94268	0.925982	1.2907	0.717424	0.473113	0.757245027907878	Fam131c
ENSMUSG00000006219	294.027	-0.311688	0.202268	-1.54096	0.123326	0.403895778953241	Fblim1
ENSMUSG00000006235	0.3468	0	3.85568	0	1	NA	Epor
ENSMUSG00000006241	0.110007	0.602208	3.85568	0.156187	0.875885	NA	Ccdc159
ENSMUSG00000006262	880.947	-0.704402	0.423233	-1.66433	0.0960457	0.349882201234087	Mob1b
ENSMUSG00000006273	767.012	-0.156243	0.27252	-0.573327	0.566423	0.814761218374576	Atp6v1b2
ENSMUSG00000006276	223.649	-0.280415	0.396998	-0.706339	0.479978	0.760886041365002	Eps15l1
ENSMUSG00000006281	150.182	-0.690959	0.475043	-1.45452	0.145802	0.437027454143251	Tep1
ENSMUSG00000006288	116.451	-0.174655	0.43189	-0.404397	0.685921	0.875306628358614	Ttc5
ENSMUSG00000006289	543.842	0.0950643	0.328092	0.289749	0.772008	0.915766953568871	Osgep
ENSMUSG00000006299	1633.14	-0.198055	0.397424	-0.498346	0.61824	0.842024243637959	Aamp
ENSMUSG00000006301	802.743	-0.788481	0.468739	-1.68213	0.0925429	0.342609616271262	Tmbim1
ENSMUSG00000006304	1396.78	0.222104	0.161841	1.37236	0.169951	0.471753362179514	Arpc2
ENSMUSG00000006307	68.5788	-0.465966	0.551308	-0.845201	0.397999	0.701856743000905	Kmt2b
ENSMUSG00000006310	5.98655	-3.45543	1.45012	-2.38286	0.0171787	0.128801743236921	Zbtb32
ENSMUSG00000006311	1.01216	3.0947	2.73735	1.13054	0.258247	NA	Etv2
ENSMUSG00000006313	4.56376	2.34033	1.4826	1.57853	0.114444	0.387266562202595	Upk1a
ENSMUSG00000006315	211.526	-0.0580723	0.369241	-0.157275	0.875028	0.959510009050802	Tmem147
ENSMUSG00000006333	6379.18	0.215608	0.267779	0.80517	0.420721	0.719707302962479	Rps9
ENSMUSG00000006335	343.171	0.417678	0.281973	1.48127	0.138535	0.427121637554038	Tfpt
ENSMUSG00000006342	1.23735	-1.71137	3.01841	-0.566977	0.57073	NA	Susd2
ENSMUSG00000006344	4.21992	-4.05145	2.55524	-1.58554	0.112843	0.383769475521658	Ggt5
ENSMUSG00000006345	104.75	-1.61699	0.724155	-2.23294	0.0255531	0.165113887344425	Ggt1
ENSMUSG00000006356	838.77	-0.634808	0.432472	-1.46786	0.142143	0.432533493318464	Crip2
ENSMUSG00000006360	134.254	-0.340714	0.703929	-0.484018	0.628373	0.846905418058164	Crip1
ENSMUSG00000006362	27.4472	-0.667226	0.78204	-0.853187	0.393556	0.698668586383031	Cbfa2t3
ENSMUSG00000006369	24.6929	-0.800824	1.25065	-0.640328	0.52196	0.787578043321627	Fbln1
ENSMUSG00000006373	874.578	-0.127521	0.331725	-0.384417	0.70067	0.882848239793414	Pgrmc1
ENSMUSG00000006378	51.9875	-0.735235	0.631207	-1.16481	0.244097	0.564209312530607	Gcat
ENSMUSG00000006386	4.90873	6.20617	2.62215	2.36682	0.0179415	0.132898524909306	Tek
ENSMUSG00000006389	55.2837	-0.452358	0.592712	-0.7632	0.445344	0.738445527838795	Mpl
ENSMUSG00000006390	109.624	-1.95674	0.85307	-2.29376	0.0218041	0.149767080507751	Elovl1
ENSMUSG00000006392	517.274	0.598922	0.268493	2.23068	0.0257025	0.165869059904834	Med8
ENSMUSG00000006395	3.46057	0.487291	1.48056	0.329126	0.74206	0.901638335601943	Hyi
ENSMUSG00000006398	2572.99	-0.466564	0.433651	-1.0759	0.281973	0.602428427457633	Cdc20
ENSMUSG00000006403	0.0220578	1.01439	3.85568	0.263091	0.79248	NA	Adamts4
ENSMUSG00000006411	182.205	0.817562	1.65077	0.49526	0.620417	0.843070854885923	Nectin4
ENSMUSG00000006412	311.661	0.13235	0.349139	0.379076	0.704631	0.883800069945647	Pfdn2
ENSMUSG00000006418	710.291	-0.106365	0.351271	-0.3028	0.762043	0.911226072926	Rnf114
ENSMUSG00000006423	228.52	1.1365	0.405919	2.79983	0.00511292	0.0592764271600494	Steep1
ENSMUSG00000006435	21.3588	0.408556	1.40457	0.290876	0.771147	0.915586450694397	Neurl1a
ENSMUSG00000006442	1173.68	-0.514558	0.390112	-1.319	0.187168	0.494694041559693	Srm
ENSMUSG00000006445	25.3952	1.10534	1.36083	0.812257	0.416644	0.717011351820913	Epha2
ENSMUSG00000006456	222.1	-1.13522	0.540588	-2.09998	0.0357304	0.201169406460296	Rbm14
ENSMUSG00000006457	8.73252	-5.52005	2.26814	-2.43373	0.0149441	0.11851075376016	Actn3
ENSMUSG00000006462	0.0360933	0.256385	3.85437	0.066518	0.946965	NA	A530013C23Rik
ENSMUSG00000006463	33.102	-0.860286	0.866084	-0.993305	0.320561	0.639110590333624	Zdhhc24
ENSMUSG00000006464	3.03356	0.398839	1.92877	0.206784	0.836179	0.942794005827604	Bbs1
ENSMUSG00000006469	0.0840115	1.46324	3.85373	0.379695	0.704172	NA	Slc34a3
ENSMUSG00000006471	98.7954	0.49736	0.548792	0.906281	0.364787	0.675510898136761	Ndor1
ENSMUSG00000006476	4.22825	-2.37592	2.608	-0.911014	0.362288	0.673816957980171	Nsmf
ENSMUSG00000006490	4.35419	-3.96875	2.55742	-1.55185	0.120697	0.399010478102064	Prl8a9
ENSMUSG00000006494	6.74449	-1.13253	1.26119	-0.897983	0.369195	0.679018187755836	Pdk1
ENSMUSG00000006498	1614.2	-0.108246	0.279846	-0.386807	0.698899	0.882165981798997	Ptbp1
ENSMUSG00000006517	135.799	-1.38913	0.522573	-2.65826	0.00785456	0.0787679356930757	Mvd
ENSMUSG00000006519	322.714	0.492518	0.374321	1.31576	0.188253	0.496294205425643	Cyba
ENSMUSG00000006522	0.323568	3.10231	3.82764	0.810503	0.417651	NA	Itih3
ENSMUSG00000006526	62.3343	-2.06435	1.03909	-1.98669	0.0469567	0.23564050123076	Stimate
ENSMUSG00000006527	51.9344	-0.484926	0.672247	-0.721351	0.470694	0.755750139120795	Sfmbt1
ENSMUSG00000006538	0.978786	0.617824	3.76326	0.164173	0.869595	NA	Ihh
ENSMUSG00000006542	0.0902333	-0.422638	3.84334	-0.109966	0.912436	NA	Prkag3
ENSMUSG00000006546	0.0382232	0	3.85568	0	1	NA	Cryba2
ENSMUSG00000006567	32.7216	-0.75906	0.82106	-0.924488	0.355232	0.668719483582672	Atp7b
ENSMUSG00000006574	5.18898	1.39694	1.45471	0.960285	0.336912	0.653552001480367	Slc4a1
ENSMUSG00000006575	38.3358	0.332895	0.846609	0.39321	0.694164	0.879436195233154	Rundc3a
ENSMUSG00000006576	15.9553	0.205044	1.17311	0.174787	0.861247	0.95329966020401	Slc4a3
ENSMUSG00000006585	753.069	-0.574383	0.413439	-1.38928	0.164747	0.464986463756284	Cdt1
ENSMUSG00000006586	119.431	0.3803	0.511712	0.743193	0.457365	0.747478295962532	Runx1t1
ENSMUSG00000006587	18.9715	-0.94215	1.26406	-0.745333	0.45607	0.746472124402454	Snai3
ENSMUSG00000006589	7887.77	0.0475414	0.152397	0.311957	0.755073	0.90760526042931	Aprt
ENSMUSG00000006599	2201.91	0.102016	0.217265	0.469544	0.638681	0.852284120840603	Gtf2h1
ENSMUSG00000006638	0.50015	-0.644038	3.44755	-0.186811	0.851809	NA	Abhd1
ENSMUSG00000006641	4567.13	-0.192717	0.282771	-0.681531	0.495536	0.770294523760609	Slc5a6
ENSMUSG00000006642	58.1946	-0.111465	0.7682	-0.145099	0.884633	0.962707122799349	Tcf23
ENSMUSG00000006649	4.11118	2.05121	1.01597	2.01897	0.0434904	0.225778091248736	Nphs1
ENSMUSG00000006651	4.90151	-5.49236	2.11354	-2.59865	0.00935911	0.0885079906198788	Aplp1
ENSMUSG00000006673	499.512	0.349039	0.312954	1.11531	0.264719	0.58480057001293	Qrich1
ENSMUSG00000006675	96.0232	1.11399	0.761217	1.46343	0.143349	0.434409896307557	P4htm
ENSMUSG00000006676	669.587	-0.21119	0.419566	-0.503353	0.614716	0.840456111450816	Usp19
ENSMUSG00000006678	1419.63	0.08165	0.281755	0.289791	0.771976	0.915766953568871	Pola1
ENSMUSG00000006699	4391.75	-0.148041	0.116983	-1.2655	0.205694	0.518087237019496	Cdc42
ENSMUSG00000006705	858.46	0.154024	0.276658	0.55673	0.577712	0.821317684079993	Pknox1
ENSMUSG00000006711	0.43688	-2.02791	3.80696	-0.532686	0.594251	NA	D130043K22Rik
ENSMUSG00000006715	4357.04	0.517727	0.310595	1.66689	0.0955364	0.348993057311764	Gmnn
ENSMUSG00000006717	294.119	-0.363594	0.472446	-0.769599	0.441538	0.735643571209979	Acot13
ENSMUSG00000006720	62.5056	-1.31425	0.984629	-1.33476	0.181954	0.488195738788127	Zfp184
ENSMUSG00000006724	2.47349	-1.19014	3.11113	-0.382544	0.702058	0.88317444460115	Cyp27b1
ENSMUSG00000006728	2463.58	-0.00448633	0.211036	-0.0212586	0.983039	0.995967631704017	Cdk4
ENSMUSG00000006731	59.4286	1.57202	0.4876	3.22399	0.00126417	0.0224725518413557	B4galnt1
ENSMUSG00000006732	466.969	-0.554149	0.229172	-2.41805	0.0156041	0.121393214775115	Mettl1
ENSMUSG00000006736	249.644	-0.848407	0.345038	-2.45888	0.0139372	0.113155904201696	Tspan31
ENSMUSG00000006740	2993.48	0.0712068	0.149602	0.475974	0.634093	0.849884741863107	Kif5b
ENSMUSG00000006763	259.732	-0.217319	0.467066	-0.465285	0.641727	0.854130647285383	Saal1
ENSMUSG00000006764	1.20102	4.80019	3.79609	1.26451	0.206048	NA	Tph2
ENSMUSG00000006777	0.146146	-0.922113	3.83058	-0.240724	0.809769	NA	Krt23
ENSMUSG00000006782	34.4372	-1.08893	0.81643	-1.33377	0.18228	0.488505763552993	Cnp
ENSMUSG00000006784	78.8605	-0.764217	0.574557	-1.3301	0.183486	0.489880221553393	Odad4
ENSMUSG00000006800	68.053	-2.19552	0.873692	-2.51292	0.0119736	0.102785070146516	Sulf2
ENSMUSG00000006818	1821.72	-0.0550723	0.179766	-0.306356	0.759333	0.909639830421168	Sod2
ENSMUSG00000006850	6.68155	2.02491	1.55333	1.30359	0.192374	0.501614884195468	Tmco6
ENSMUSG00000006906	22.041	-1.0474	1.29137	-0.811076	0.417322	0.717423480421141	Stambp
ENSMUSG00000006920	121.37	0.56295	0.64018	0.879362	0.379205	0.687199700213738	Ezh1
ENSMUSG00000006930	11.119	1.30724	1.18901	1.09943	0.271581	0.591834263332695	Hap1
ENSMUSG00000006931	110.33	-0.394768	0.554847	-0.71149	0.476781	0.759074553703461	P3h4
ENSMUSG00000006932	510.786	-0.632117	0.46529	-1.35854	0.174291	0.478288011505336	Ctnnb1
ENSMUSG00000006941	340.235	0.669489	0.388483	1.72334	0.0848267	0.328638721145583	Eif1b
ENSMUSG00000006998	983.303	-0.469265	0.350725	-1.33798	0.180902	0.486578622167154	Psmd2
ENSMUSG00000007021	136.616	2.43346	1.00533	2.42056	0.0154964	0.120861745734861	Syngr3
ENSMUSG00000007029	390.056	-1.30521	0.578604	-2.25578	0.0240841	0.159201126384222	Vars
ENSMUSG00000007030	2.15727	-1.35976	1.35783	-1.00141	0.316627	0.635060960832763	Vwa7
ENSMUSG00000007033	2.16373	3.21096	2.51013	1.2792	0.200825	0.51239901390643	Hspa1l
ENSMUSG00000007034	19.6888	0.300578	1.20981	0.24845	0.803786	0.929584542594414	Slc44a4
ENSMUSG00000007035	20.9509	0.98297	1.50099	0.654881	0.512545	0.782407726247645	Msh5
ENSMUSG00000007036	86.6083	-1.45502	0.795611	-1.82881	0.0674282	0.288117266235821	Abhd16a
ENSMUSG00000007038	139.849	0.408786	0.617038	0.662498	0.507652	0.778682161008566	Neu1
ENSMUSG00000007039	331.191	-0.188586	0.291595	-0.646739	0.517801	0.785074573390835	Ddah2
ENSMUSG00000007041	166.876	-1.39623	0.748446	-1.86551	0.0621101	0.273949706523833	Clic1
ENSMUSG00000007050	761.941	0.698306	0.207734	3.36153	0.000775115	0.0154094562757787	Lsm2
ENSMUSG00000007080	431.372	-0.00469898	0.321305	-0.0146247	0.988332	0.998333172717299	Pole
ENSMUSG00000007097	0.0386802	1.46324	3.85373	0.379695	0.704172	NA	Atp1a2
ENSMUSG00000007107	0.327782	2.32652	3.84275	0.60543	0.544893	NA	Atp1a4
ENSMUSG00000007122	3.4565	-1.7074	2.63668	-0.647555	0.517273	0.785074573390835	Casq1
ENSMUSG00000007207	78.9405	-0.333744	0.991394	-0.336642	0.736387	0.898913334463775	Stx1a
ENSMUSG00000007209	0.176143	1.46323	3.85373	0.379692	0.704174	NA	Ceacam9
ENSMUSG00000007216	456.128	0.47145	0.578279	0.815264	0.414921	0.716035782106522	Zfp775
ENSMUSG00000007338	750.314	0.438511	0.214644	2.04297	0.0410551	0.217707876869168	Mrpl49
ENSMUSG00000007379	81.3567	-0.804623	1.12262	-0.716739	0.473535	0.757245027907878	Dennd2c
ENSMUSG00000007411	669.196	0.0300792	0.246524	0.122013	0.902888	0.968104989164854	Mark3
ENSMUSG00000007415	116.675	-1.26205	0.434019	-2.90782	0.00363958	0.0464323908421757	Gatad1
ENSMUSG00000007458	271.811	0.200159	0.252804	0.791757	0.428503	0.725822285681176	M6pr
ENSMUSG00000007476	123.642	-1.41953	0.534098	-2.6578	0.00786527	0.0787895545231208	Lrrc8a
ENSMUSG00000007480	0.361159	2.94432	3.83089	0.768575	0.442146	NA	Mc5r
ENSMUSG00000007564	554.58	-1.13802	0.61035	-1.86454	0.0622454	0.274338656236581	Ppp2r1a
ENSMUSG00000007570	68.5516	0.467512	0.527114	0.886927	0.375118	0.683976619041862	Fance
ENSMUSG00000007589	398.245	0.192165	0.393338	0.488549	0.625161	0.845201777912797	Tinf2
ENSMUSG00000007594	69.4875	-0.605352	0.647946	-0.934264	0.350168	0.664618821273042	Hapln4
ENSMUSG00000007603	639.562	-0.53647	0.386842	-1.38679	0.165504	0.466026053166044	Dus3l
ENSMUSG00000007610	66.8882	-0.960099	0.924207	-1.03884	0.298881	0.619276211050617	Gtpbp3
ENSMUSG00000007613	157.192	0.0215884	0.441347	0.0489148	0.960987	0.989566923573996	Tgfbr1
ENSMUSG00000007617	88.261	-0.790803	0.509855	-1.55104	0.120893	0.399290549612811	Homer1
ENSMUSG00000007646	52.1707	1.4123	0.680688	2.07481	0.0380041	0.207871556178395	Rad51c
ENSMUSG00000007653	0.112267	-0.632515	3.83747	-0.164826	0.869081	NA	Gabrb2
ENSMUSG00000007655	0.354744	1.86132	3.85013	0.483444	0.628781	NA	Cav1
ENSMUSG00000007656	1181.44	0.372541	0.372279	1.0007	0.31697	0.635513592672265	Arpp19
ENSMUSG00000007659	110.772	-0.439754	0.594284	-0.739973	0.459317	0.74880802907173	Bcl2l1
ENSMUSG00000007670	206.769	-0.329131	0.316635	-1.03946	0.298589	0.619019078267371	Khsrp
ENSMUSG00000007721	2123.34	0.11486	0.214565	0.535318	0.59243	0.828543630956652	Ccdc124
ENSMUSG00000007739	6844.58	0.488746	0.224369	2.17831	0.0293832	0.179178272688072	Cct4
ENSMUSG00000007777	268.273	-0.429431	0.277164	-1.54937	0.121292	0.399759173184673	0610009B22Rik
ENSMUSG00000007783	18.3903	0.421803	1.24596	0.338537	0.734958	0.898255307065791	Cpt1c
ENSMUSG00000007812	737.374	0.347459	0.348147	0.998025	0.318267	0.636396601129408	Zfp655
ENSMUSG00000007815	824.476	0.113547	0.184357	0.615909	0.537955	0.798179853446783	Rhoa
ENSMUSG00000007817	504.335	-0.50526	0.348478	-1.44991	0.147084	0.438870962172544	Zmiz1
ENSMUSG00000007827	45.7007	-0.31013	0.798372	-0.388453	0.697681	0.881346742753471	Ankrd26
ENSMUSG00000007833	139.806	-1.34346	0.585822	-2.29328	0.0218317	0.149833223590458	Aldh16a1
ENSMUSG00000007836	2199.39	1.01389	0.49159	2.06247	0.0391629	0.211758023549949	Hnrnpa0
ENSMUSG00000007837	130.767	1.50127	0.477286	3.14542	0.00165847	0.0271817588874159	Prrg2
ENSMUSG00000007850	1156.79	0.411688	0.216559	1.90104	0.0572964	0.262174376137366	Hnrnph1
ENSMUSG00000007867	99.032	0.113843	0.38889	0.292738	0.769722	0.914896685780326	Ift43
ENSMUSG00000007872	3905.38	0.448672	0.624122	0.718885	0.472212	0.756846036062631	Id3
ENSMUSG00000007880	1554.54	0.0233631	0.29543	0.0790815	0.936968	0.981119831087259	Arid1a
ENSMUSG00000007888	13.9972	-1.96092	1.1394	-1.72101	0.0852487	0.329668861084495	Crlf1
ENSMUSG00000007891	3537.28	-0.487415	0.412725	-1.18097	0.237615	0.556560588898227	Ctsd
ENSMUSG00000007892	9383.78	0.400499	0.29232	1.37007	0.170665	0.47313688170946	Rplp1
ENSMUSG00000007908	2.41053	5.05194	3.10806	1.62544	0.10407	0.365250553525019	Hmgcll1
ENSMUSG00000007944	3.49262	-0.998493	1.75759	-0.568103	0.569965	0.81603311403314	Ttc9b
ENSMUSG00000007946	1.7812	4.92788	3.33623	1.47708	0.139654	0.428448711688948	Phox2a
ENSMUSG00000007950	17.2721	-1.0632	1.60037	-0.664346	0.506469	0.777707988032775	Abhd8
ENSMUSG00000007987	26.9989	0.743069	0.839744	0.884875	0.376224	0.68438817403949	Ift22
ENSMUSG00000007989	436.565	0.422566	0.37525	1.12609	0.260127	0.57989727156973	Fzd3
ENSMUSG00000008028	2.53345	1.85226	1.54303	1.2004	0.229983	0.548137474465244	1700008O03Rik
ENSMUSG00000008035	13.4586	-3.20171	1.9355	-1.6542	0.0980871	0.353980136999385	Mid1ip1
ENSMUSG00000008036	552.121	-0.234313	0.197405	-1.18696	0.235242	0.553605719932062	Ap2s1
ENSMUSG00000008090	0.365654	-0.828283	3.83267	-0.216111	0.828901	NA	Fgfrl1
ENSMUSG00000008129	235.352	0.0095561	0.609614	0.0156757	0.987493	0.997956832625588	Brme1
ENSMUSG00000008136	24.8652	1.40037	1.633	0.857543	0.391145	0.69640194081841	Fhl2
ENSMUSG00000008140	284.818	-1.83804	0.534796	-3.4369	0.000588409	0.0124881033550785	Emc10
ENSMUSG00000008153	104.252	-0.147879	0.854341	-0.173092	0.862579	0.95329966020401	Clstn3
ENSMUSG00000008167	592.097	0.693839	0.441533	1.57143	0.116082	0.390349762753279	Fbxw9
ENSMUSG00000008193	39.5597	4.36185	1.17872	3.70049	0.000215187	0.00574431909698658	Spib
ENSMUSG00000008200	599.261	-0.277204	0.372078	-0.745015	0.456263	0.746472124402454	Fnbp4
ENSMUSG00000008206	42.6625	-2.84211	0.861945	-3.29732	0.000976128	0.0184433194974068	Cers4
ENSMUSG00000008226	57.7517	-0.475585	0.491311	-0.967991	0.333049	0.650421218243184	Scrn3
ENSMUSG00000008301	534.123	0.150887	0.292696	0.515508	0.606198	0.836400178427682	Phax
ENSMUSG00000008305	42.5008	-1.34649	0.88109	-1.52821	0.126461	0.409029343100948	Tle1
ENSMUSG00000008307	7.81992	0.401366	1.33215	0.301292	0.763192	0.911747007188815	1700109H08Rik
ENSMUSG00000008318	26.8731	1.0845	1.41499	0.766439	0.443415	0.736827119459949	Relt
ENSMUSG00000008333	1322.19	0.399092	0.331436	1.20413	0.228538	0.546557499411092	Snrpb2
ENSMUSG00000008348	1589.43	0.127017	0.293281	0.433091	0.664948	0.866014317492285	Ubc
ENSMUSG00000008373	864.2	0.112988	0.215849	0.523457	0.600656	0.833166670346403	Prpf31
ENSMUSG00000008384	354.081	-0.0471333	0.336093	-0.140239	0.888471	0.963712443273156	Sertad1
ENSMUSG00000008393	168.122	0.0130275	0.272395	0.0478257	0.961855	0.989960110782518	Carhsp1
ENSMUSG00000008398	2.39199	-4.71408	2.19175	-2.15083	0.0314895	0.186167968876184	Elk3
ENSMUSG00000008429	92.3028	1.41852	0.479812	2.95641	0.00311239	0.0415180707311429	Herpud2
ENSMUSG00000008435	423.762	-0.697578	0.346312	-2.01431	0.0439775	0.22712464583055	Rdh13
ENSMUSG00000008438	6.85108	3.66741	2.1809	1.6816	0.0926461	0.342764330322802	Adam21
ENSMUSG00000008450	27.1631	0.385542	0.376815	1.02316	0.306233	0.625018951597098	Nutf2
ENSMUSG00000008461	0.0772256	0	3.85568	0	1	NA	Fut1
ENSMUSG00000008475	616.522	-0.396283	0.233723	-1.69552	0.089976	0.338618460214389	Arpc5
ENSMUSG00000008482	1.04613	-2.80503	3.16445	-0.88642	0.375391	NA	Rnf151
ENSMUSG00000008489	76.0902	-0.178016	0.527733	-0.337323	0.735874	0.898632326371685	Elavl2
ENSMUSG00000008496	10.7326	2.85131	0.857397	3.32554	0.000882473	0.0169979741693546	Pou2f2
ENSMUSG00000008540	0.309442	3.05987	3.82848	0.799241	0.424151	NA	Mgst1
ENSMUSG00000008575	12.7743	-0.635906	1.09557	-0.580434	0.561622	0.812315787681261	Nfib
ENSMUSG00000008601	0.54204	-2.66438	3.79664	-0.701773	0.482821	NA	Rab25
ENSMUSG00000008604	97.6558	-0.189504	0.615054	-0.308109	0.757999	0.909164605744284	Ubqln4
ENSMUSG00000008658	1.96372	-2.22886	2.86366	-0.778327	0.436376	0.731904328035665	Rbfox1
ENSMUSG00000008668	552.282	0.112257	0.730591	0.153653	0.877883	0.96036640441549	Rps18
ENSMUSG00000008682	210.201	0.279986	0.343715	0.814587	0.415309	0.716283643309962	Rpl10
ENSMUSG00000008683	2279.13	0.459208	0.324583	1.41476	0.157139	0.452042670508529	Rps15a
ENSMUSG00000008690	669.796	-0.74394	0.487992	-1.52449	0.127386	0.410085395782808	Ncaph2
ENSMUSG00000008730	362.045	0.271699	0.346919	0.783177	0.433523	0.729942388462316	Hipk1
ENSMUSG00000008734	4.99817	1.02717	1.65038	0.622383	0.53369	0.795890772999825	Gprc5b
ENSMUSG00000008763	642.266	-0.716477	0.253031	-2.83158	0.00463181	0.0554125916531415	Man1a2
ENSMUSG00000008822	259.383	0.585313	0.410279	1.42662	0.153689	0.447983615296388	Acyp1
ENSMUSG00000008845	0.995313	0.383546	3.83069	0.100124	0.920246	NA	Cd163
ENSMUSG00000008855	132.105	-2.59101	0.74653	-3.47074	0.000519027	0.011382765044419	Hdac5
ENSMUSG00000008859	167.335	-1.71996	0.459334	-3.74448	0.000180769	0.00498521883815428	Rala
ENSMUSG00000008892	251.185	-0.264363	0.273731	-0.965776	0.334156	0.651178128053094	Vdac3
ENSMUSG00000008932	0.871952	1.55018	2.95557	0.524494	0.599935	NA	Slc1a7
ENSMUSG00000008958	369.879	-0.0888762	0.231809	-0.383403	0.701421	0.882922594880406	Vps72
ENSMUSG00000008976	1496.12	-0.018327	0.22349	-0.0820034	0.934644	0.980301299381366	Gabpa
ENSMUSG00000008999	3.81073	-0.835991	1.68927	-0.494882	0.620683	0.843072775798103	Bmp7
ENSMUSG00000009013	2209.51	0.285724	0.256647	1.1133	0.26558	0.585752097830265	Dynll1
ENSMUSG00000009030	489.482	0.4468	0.304323	1.46818	0.142056	0.432467986008559	Pdcl
ENSMUSG00000009035	26.9688	1.15588	1.12632	1.02624	0.304776	0.623743090998205	Tmem184b
ENSMUSG00000009070	0.0655624	0.152307	3.85368	0.0395226	0.968474	NA	Rsph14
ENSMUSG00000009073	456.141	0.291434	0.30678	0.949979	0.342123	0.657731066108071	Nf2
ENSMUSG00000009075	18.8853	0.44473	0.42117	1.05594	0.290996	0.61132747245272	Cabp7
ENSMUSG00000009076	1064.09	-0.125226	0.263807	-0.474688	0.635009	0.850179878951694	Zmat5
ENSMUSG00000009079	850.236	0.255661	0.26794	0.954173	0.339996	0.656060445145507	Ewsr1
ENSMUSG00000009090	570.832	-0.209095	0.31356	-0.666843	0.504872	0.776598606420659	Ap1b1
ENSMUSG00000009092	9.00886	2.74327	2.19973	1.24709	0.212363	0.526275872802339	Derl3
ENSMUSG00000009097	2.52794	0.204623	2.32028	0.0881892	0.929726	0.978038936471006	Tbx1
ENSMUSG00000009108	0.0983435	-0.476362	3.84177	-0.123996	0.901319	NA	Gnat2
ENSMUSG00000009112	384.604	-0.215797	0.402594	-0.536017	0.591947	0.828543630956652	Bcl2l13
ENSMUSG00000009114	3.43386	5.26876	1.95688	2.69243	0.00709327	0.0734745473437169	2610028H24Rik
ENSMUSG00000009115	0.191116	0	3.85568	0	1	NA	Spatc1l
ENSMUSG00000009145	53.5304	3.31431	0.943652	3.51221	0.000444392	0.01015705371308	Dqx1
ENSMUSG00000009207	382.721	0.198775	0.354052	0.561429	0.574505	0.820101950805328	Lnpk
ENSMUSG00000009210	0.322563	0	3.85568	0	1	NA	Prr29
ENSMUSG00000009216	0.252653	-1.61486	3.8152	-0.42327	0.672098	NA	Fam163b
ENSMUSG00000009246	2.08147	4.63022	1.78488	2.59414	0.00948286	0.0890383957566055	Trpm5
ENSMUSG00000009248	8.15457	1.28611	2.08489	0.61687	0.53732	0.797945674870948	Ascl2
ENSMUSG00000009291	6873.99	0.101526	0.206679	0.491224	0.623268	0.843918818986929	Pttg1ip
ENSMUSG00000009292	10.8486	0.0674652	1.58393	0.0425937	0.966025	0.991098899540921	Trpm2
ENSMUSG00000009293	198.054	-0.323705	0.507384	-0.637989	0.523481	0.788719122177334	Ube2g2
ENSMUSG00000009350	0.0630545	0	3.85568	0	1	NA	Mpo
ENSMUSG00000009356	0.42417	1.46322	3.85373	0.37969	0.704175	NA	Lpo
ENSMUSG00000009376	0.669129	3.31175	3.82382	0.866084	0.386444	NA	Met
ENSMUSG00000009378	0.0737382	-0.220892	3.84792	-0.0574056	0.954222	NA	Slc16a12
ENSMUSG00000009394	0.398598	0.507837	3.83416	0.132451	0.894628	NA	Syn2
ENSMUSG00000009406	40.6192	-0.903378	0.909696	-0.993056	0.320683	0.639214487577175	Elk1
ENSMUSG00000009418	206.608	0.385443	0.342976	1.12382	0.261089	0.580471181793331	Nav1
ENSMUSG00000009470	2043	-0.713685	0.311267	-2.29284	0.0218573	0.149833223590458	Tnpo1
ENSMUSG00000009471	3.28611	0.986499	2.92537	0.337222	0.73595	0.898632326371685	Myod1
ENSMUSG00000009487	54.6127	0.345222	0.758849	0.454929	0.64916	0.858072735525344	Otog
ENSMUSG00000009535	1585.71	0.359878	0.230474	1.56147	0.118414	0.394956362388076	Rnmt
ENSMUSG00000009545	0.348069	0.370568	3.8362	0.0965977	0.923046	NA	Kcnq1
ENSMUSG00000009549	2845.16	-0.157273	0.296298	-0.530793	0.595562	0.830105717483093	Srp14
ENSMUSG00000009551	1.03711	1.99856	3.8481	0.519363	0.603508	NA	6330409D20Rik
ENSMUSG00000009555	161.235	0.163024	0.36847	0.442435	0.658175	0.862122778400791	Cdk9
ENSMUSG00000009563	318.517	-0.455386	0.299171	-1.52216	0.127969	0.410870548293844	Tor2a
ENSMUSG00000009566	172.63	-0.411858	0.660696	-0.62337	0.533041	0.795502885570478	Fpgs
ENSMUSG00000009569	38.5985	-1.5379	0.69628	-2.20874	0.0271926	0.171437801520177	Mrtfb
ENSMUSG00000009575	1527.64	-0.646456	0.249068	-2.5955	0.00944539	0.0889131063179832	Cbx5
ENSMUSG00000009580	0.0327812	0.60221	3.85568	0.156188	0.875885	NA	Odam
ENSMUSG00000009585	387.186	0.0407365	0.344079	0.118393	0.905756	0.96903669513404	Apobec3
ENSMUSG00000009588	0.707424	0.630177	3.78901	0.166317	0.867907	NA	St6galnac1
ENSMUSG00000009596	0.141733	0	3.85568	0	1	NA	Taf7l
ENSMUSG00000009614	11.6747	1.27892	1.64221	0.778781	0.436109	0.731869749894542	Sardh
ENSMUSG00000009621	68.4862	-0.656355	0.83037	-0.790437	0.429273	0.726407895131316	Vav2
ENSMUSG00000009628	224.38	1.16264	0.60864	1.91023	0.0561039	0.259531753777318	Tex15
ENSMUSG00000009630	222.712	-0.0463092	0.377041	-0.122823	0.902248	0.967929439733077	Ppp2cb
ENSMUSG00000009640	709.648	0.0173112	0.179889	0.0962329	0.923336	0.975829719412167	Dmap1
ENSMUSG00000009646	0.450382	2.77624	3.83459	0.723998	0.469067	NA	Pla2g12b
ENSMUSG00000009647	22.8227	-0.786204	0.699435	-1.12406	0.260989	0.580392848049559	Mcu
ENSMUSG00000009670	82.2998	-1.0015	1.08023	-0.927114	0.353867	0.667719193083328	Tex11
ENSMUSG00000009681	20.503	-0.769397	1.20215	-0.640015	0.522163	0.787626547457316	Bcr
ENSMUSG00000009687	4.71062	-0.640635	2.15671	-0.297043	0.766434	0.91327601840311	Fxyd5
ENSMUSG00000009731	0.241905	-0.82014	3.8223	-0.214567	0.830105	NA	Kcnd1
ENSMUSG00000009733	261.21	1.16068	0.432862	2.68141	0.00733136	0.0751994965133422	Tfcp2
ENSMUSG00000009734	0.0823685	0	3.85568	0	1	NA	Pou6f2
ENSMUSG00000009739	162.382	1.38916	0.540713	2.56913	0.0101955	0.0932575070361468	Pou6f1
ENSMUSG00000009741	215.018	-0.527227	0.252653	-2.08676	0.0369097	0.204989761092136	Ubp1
ENSMUSG00000009772	1.00068	2.58599	2.7131	0.953148	0.340515	NA	Nuak2
ENSMUSG00000009828	21.6474	2.32147	0.777629	2.98533	0.00283277	0.0389151700114554	Cilk1
ENSMUSG00000009863	829.179	-0.832499	0.266467	-3.12422	0.0017828	0.0285340526876224	Sdhb
ENSMUSG00000009876	9.42143	0.642327	0.940919	0.682659	0.494822	0.76976961813691	Cox4i2
ENSMUSG00000009894	77.3958	-3.55588	0.773394	-4.59776	4.27055e-06	0.00024817698661172	Snap47
ENSMUSG00000009900	13.1174	-0.179396	1.53818	-0.116629	0.907154	0.969864195864986	Wnt3a
ENSMUSG00000009905	224.895	-0.67764	0.294503	-2.30096	0.0213936	0.148006326519613	Kdsr
ENSMUSG00000009907	339.13	-0.0819757	0.218591	-0.375019	0.707646	0.884588538195922	Vps4b
ENSMUSG00000009927	2315.19	0.564318	0.299994	1.8811	0.0599589	0.269309611440641	Rps25
ENSMUSG00000009941	59.0752	2.58072	2.30464	1.11979	0.262802	0.582311327680776	Nxf2
ENSMUSG00000009995	265.407	1.22075	0.361953	3.37268	0.000744399	0.0149545491750537	Tafazzin
ENSMUSG00000010021	15.4077	1.74657	1.29256	1.35124	0.176618	0.480527074974426	Kif19a
ENSMUSG00000010025	36.263	-0.670077	1.27216	-0.526724	0.598385	0.832168555798105	Aldh3a2
ENSMUSG00000010044	0.205597	0.15261	3.82839	0.0398627	0.968203	NA	Zmynd10
ENSMUSG00000010045	37.8967	-0.67972	1.05167	-0.646327	0.518068	0.785113990974988	Tmem115
ENSMUSG00000010047	149.218	-0.300073	1.12115	-0.267648	0.788971	0.922878667537189	Hyal2
ENSMUSG00000010048	388.674	-0.134888	0.324657	-0.415479	0.677791	0.870729960212494	Ifrd2
ENSMUSG00000010051	22.9175	-1.94406	1.22425	-1.58797	0.112293	0.382519270491081	Hyal1
ENSMUSG00000010054	371.229	-0.14409	0.394211	-0.365515	0.714727	0.88688552053632	Tusc2
ENSMUSG00000010057	144.812	-0.828276	0.502528	-1.64822	0.0993082	0.35606364329551	Nprl2
ENSMUSG00000010064	0.505981	-2.55842	3.79807	-0.67361	0.500559	NA	Slc38a3
ENSMUSG00000010066	0.384284	1.04476	2.09383	0.498969	0.617801	NA	Cacna2d2
ENSMUSG00000010067	53.5159	-0.0235819	1.19574	-0.0197216	0.984265	0.996326075693363	Rassf1
ENSMUSG00000010080	0.157933	-0.621803	3.83775	-0.162023	0.871288	NA	Epn3
ENSMUSG00000010095	1214.51	-0.455992	0.430627	-1.0589	0.289645	0.610147174938154	Slc3a2
ENSMUSG00000010097	594.022	0.847938	0.431411	1.9655	0.0493565	0.242078125499575	Nxf1
ENSMUSG00000010110	136.459	0.207496	0.343365	0.604301	0.545643	0.803055198679324	Stx5a
ENSMUSG00000010122	0	0	0	0	1	NA	Slc47a1
ENSMUSG00000010136	0.608582	-0.476384	3.84177	-0.124001	0.901314	NA	Pifo
ENSMUSG00000010142	20.2045	-0.0456775	1.38454	-0.0329912	0.973682	0.992860590543187	Tnfrsf13b
ENSMUSG00000010154	28.3691	-1.57405	1.09174	-1.44178	0.149365	0.441959797075794	Spire2
ENSMUSG00000010175	2.52495	0.515433	2.6773	0.19252	0.847335	0.946701990634831	Prox1
ENSMUSG00000010205	2.16525	0.119485	0.935219	0.127761	0.898338	0.967057209900827	Raver1
ENSMUSG00000010277	779.105	-0.939359	0.411679	-2.28177	0.0225027	0.152517962411094	2610507B11Rik
ENSMUSG00000010290	119.535	-0.129096	0.508918	-0.253668	0.799752	0.92775658019921	AI597479
ENSMUSG00000010307	54.6092	0.249145	1.12028	0.222395	0.824006	0.939230584065581	Tmem86a
ENSMUSG00000010342	40.0165	0.420402	0.529769	0.793556	0.427454	0.724767931639969	Tex14
ENSMUSG00000010358	407.568	0.11159	0.466802	0.239051	0.811066	0.932558822091058	Ifi35
ENSMUSG00000010362	459.858	-0.70914	0.372751	-1.90245	0.0571124	0.261626451909863	Rdm1
ENSMUSG00000010376	2074.76	0.549198	0.345719	1.58857	0.112158	0.382272092255951	Nedd8
ENSMUSG00000010392	414.501	0.199627	0.38728	0.515458	0.606233	0.836400178427682	Gosr1
ENSMUSG00000010406	411.762	-0.116724	0.380241	-0.306973	0.758864	0.909490958633717	Mrpl52
ENSMUSG00000010453	408.195	0.29475	0.324948	0.907068	0.364371	0.675227951753251	Kansl3
ENSMUSG00000010461	0.181636	1.46324	3.85373	0.379695	0.704172	NA	Eya4
ENSMUSG00000010476	2.56752	3.43488	2.32286	1.47873	0.139214	0.428035641245269	Ebf3
ENSMUSG00000010492	4.9015	4.34474	2.45938	1.7666	0.0772955	0.311207396719416	Uckl1os
ENSMUSG00000010505	0.218622	0	3.85568	0	1	NA	Myt1
ENSMUSG00000010517	486.558	-0.529562	0.289363	-1.8301	0.0672355	0.287648034606931	Faf1
ENSMUSG00000010529	0.427876	1.46322	3.85373	0.37969	0.704176	NA	Gm266
ENSMUSG00000010538	47.7455	0.796653	0.464952	1.71341	0.0866374	0.332507226380875	Tsacc
ENSMUSG00000010554	774.627	0.0535893	0.237338	0.225793	0.821362	0.938248794716453	Mettl16
ENSMUSG00000010592	207.822	-0.356844	0.906206	-0.393778	0.693745	0.879436195233154	Dazl
ENSMUSG00000010601	0.0567269	1.05106	3.85373	0.272738	0.785055	NA	Apol7a
ENSMUSG00000010607	254.5	-0.113	0.287801	-0.392631	0.694592	0.87954303778808	Pigyl
ENSMUSG00000010608	3230.29	-0.140605	0.200872	-0.699971	0.483945	0.763388334738667	Rbm25
ENSMUSG00000010609	45.4023	-2.59228	1.06744	-2.4285	0.0151616	0.119311021116519	Psen2
ENSMUSG00000010651	39.5904	0.449089	0.910549	0.493207	0.621866	0.843272181493371	Acaa1b
ENSMUSG00000010660	403.167	-0.505667	0.600262	-0.84241	0.399558	0.703531650227494	Plcd1
ENSMUSG00000010663	82.3155	-1.8483	0.95587	-1.93363	0.0531584	0.251835512201843	Fads1
ENSMUSG00000010721	59.106	-0.0320971	0.672426	-0.0477333	0.961929	0.98996507431992	Lmbr1
ENSMUSG00000010751	6.45661	-1.0507	1.11226	-0.944647	0.344839	0.659875895777856	Tnfrsf22
ENSMUSG00000010755	209.622	-0.846862	0.501936	-1.68719	0.0915665	0.341628934898737	Cars
ENSMUSG00000010760	138.66	-1.14279	0.643555	-1.77574	0.0757758	0.307408335509183	Phlda2
ENSMUSG00000010796	217.352	-0.652048	0.477009	-1.36695	0.17164	0.474982626459598	Asz1
ENSMUSG00000010803	0.0441156	0	3.85568	0	1	NA	Gabra1
ENSMUSG00000010825	3.23474	2.55966	2.29055	1.11749	0.263786	0.583497917250336	Grid2ip
ENSMUSG00000010830	277.999	-0.559738	0.444401	-1.25953	0.207837	0.521277321981435	Kdelr3
ENSMUSG00000010911	212.288	0.249731	0.418539	0.596674	0.550725	0.806538975784184	Apip
ENSMUSG00000010914	457.573	0.109891	0.258885	0.424477	0.671218	0.868501582225062	Pdhx
ENSMUSG00000010936	64.0284	-0.495955	0.741522	-0.668834	0.503602	0.775890547865624	Vac14
ENSMUSG00000011008	0	0	0	0	1	NA	Mcoln2
ENSMUSG00000011034	1.61859	3.29716	3.66263	0.900217	0.368005	NA	Slc5a1
ENSMUSG00000011096	438.771	-0.243089	0.266622	-0.911736	0.361908	0.67368477013711	Akt1s1
ENSMUSG00000011114	1632.79	0.0671238	0.208857	0.321387	0.747917	0.903830817595717	Tbrg1
ENSMUSG00000011148	13.514	-0.0524954	1.51149	-0.0347309	0.972294	0.992567943099736	Adssl1
ENSMUSG00000011154	0.0546554	1.01439	3.85568	0.263091	0.79248	NA	Cfap161
ENSMUSG00000011158	61.324	0.475735	0.57816	0.822844	0.410597	0.711974216651578	Brf1
ENSMUSG00000011179	2956.88	-0.211242	0.229733	-0.919509	0.357829	0.66997980068615	Odc1
ENSMUSG00000011254	340.21	0.448028	0.254329	1.76161	0.0781358	0.312917030152167	Thg1l
ENSMUSG00000011256	23.5527	1.10932	1.36803	0.810892	0.417427	0.717470548803381	Adam19
ENSMUSG00000011257	486.694	-0.452373	0.291513	-1.55181	0.120708	0.399010478102064	Pabpc4
ENSMUSG00000011263	273.126	1.17029	0.626592	1.8677	0.0618041	0.273428255229473	Exoc3l2
ENSMUSG00000011267	1469.69	0.658539	0.397482	1.65678	0.0975646	0.353111058258537	Zfp296
ENSMUSG00000011305	10.4041	0.127119	1.81685	0.0699665	0.94422	0.98388991658092	Plin5
ENSMUSG00000011306	298.677	-0.681114	0.288354	-2.36207	0.0181731	0.133753163952869	Sugp1
ENSMUSG00000011350	3.49376	1.0539	1.8168	0.580086	0.561857	0.812315787681261	Gm5893
ENSMUSG00000011382	16.05	5.71858	0.829872	6.89092	5.54335e-12	2.00234368038002e-09	Dhdh
ENSMUSG00000011427	41.3987	-0.0977526	0.958585	-0.101976	0.918776	0.974434200000629	Zfp790
ENSMUSG00000011463	0.168023	1.99859	3.8481	0.51937	0.603503	NA	Cpb1
ENSMUSG00000011486	232.259	0.23706	0.4773	0.496669	0.619423	0.842664050069274	Slc25a41
ENSMUSG00000011589	6.73154	-1.04028	1.50069	-0.693203	0.488182	0.76555107423543	Fsd1
ENSMUSG00000011632	185.686	0.0587913	0.383	0.153502	0.878002	0.96036640441549	Pinlyp
ENSMUSG00000011658	11.9272	2.2809	1.52751	1.49321	0.135382	0.42300019225494	Fuz
ENSMUSG00000011751	16.2153	3.50218	1.31722	2.65876	0.00784283	0.0786931601427401	Sptbn4
ENSMUSG00000011752	48.2676	0.0770077	0.377046	0.20424	0.838166	0.943363871886366	Pgam1
ENSMUSG00000011831	740.215	0.490915	0.324448	1.51308	0.13026	0.414305052203048	Evi5
ENSMUSG00000011832	25.2273	0.921151	1.26201	0.729908	0.465447	0.752270140625051	Evi5l
ENSMUSG00000011837	302.636	-0.0963808	0.584005	-0.165034	0.868917	0.956738435219836	Snapc2
ENSMUSG00000011877	67.9662	-0.505174	0.627362	-0.805236	0.420683	0.719707302962479	Git1
ENSMUSG00000011884	73.1861	-2.24751	0.544336	-4.12889	3.64514e-05	0.00140777369860318	Gltp
ENSMUSG00000011958	162.882	0.512288	0.383954	1.33424	0.182124	0.488439048440523	Bnip2
ENSMUSG00000011960	1203.78	0.340203	0.280947	1.21091	0.225928	0.54370314880201	Ccnt1
ENSMUSG00000012017	4.6085	1.04495	1.87632	0.556914	0.577587	0.821317684079993	Scarf2
ENSMUSG00000012042	5.69397	0.759807	1.68538	0.450821	0.652118	0.859948342359918	4930579F01Rik
ENSMUSG00000012076	339.298	0.442554	0.263216	1.68134	0.0926978	0.342838607154211	Brms1l
ENSMUSG00000012114	107.008	-0.802541	0.530329	-1.51329	0.130206	0.414276806200697	Med15
ENSMUSG00000012117	238.54	0.775201	0.450752	1.71979	0.0854699	0.330110126887565	Dhdds
ENSMUSG00000012123	80.5877	-0.34754	0.649772	-0.534865	0.592743	0.828554115262795	Crybg2
ENSMUSG00000012126	20.7228	-1.14816	1.04201	-1.10187	0.270519	0.590462084854535	Ubxn11
ENSMUSG00000012187	8.38669	2.82147	1.3962	2.02081	0.043299	0.225262619531483	Mogat1
ENSMUSG00000012211	1.57916	5.21782	3.09921	1.6836	0.0922591	NA	Tex22
ENSMUSG00000012282	0.750636	4.10674	3.80724	1.07867	0.280736	NA	Wnt8a
ENSMUSG00000012296	44.1123	-1.00331	0.620698	-1.61642	0.106003	0.36949626894922	Tjap1
ENSMUSG00000012350	0.707654	2.42797	3.29428	0.737025	0.461107	NA	Ehf
ENSMUSG00000012396	376.931	-1.3464	0.563386	-2.38984	0.0168556	0.127155460438321	Nanog
ENSMUSG00000012405	956.372	1.33352	0.281506	4.73709	2.1681e-06	0.000140636375379862	Rpl15
ENSMUSG00000012422	1627.48	-0.0635453	0.339068	-0.187412	0.851338	0.949010525465151	Tmem167
ENSMUSG00000012429	417.708	1.5842	0.257321	6.15651	7.43644e-10	1.53926044890711e-07	Mplkip
ENSMUSG00000012443	231.585	0.196229	0.319677	0.613837	0.539323	0.799244869515299	Kif11
ENSMUSG00000012483	343.763	0.153171	0.322073	0.47558	0.634374	0.849912961012221	Rpa3
ENSMUSG00000012519	19.5818	1.91212	1.34575	1.42086	0.155357	0.448971506831736	Mlkl
ENSMUSG00000012520	0.42743	-1.12184	3.81406	-0.294133	0.768657	NA	Phox2b
ENSMUSG00000012535	1560.73	0.0136215	0.302441	0.0450385	0.964077	0.990580117773023	Tnpo3
ENSMUSG00000012609	175.259	-0.474459	0.350498	-1.35367	0.175842	0.479762139327783	Ttll5
ENSMUSG00000012640	127.656	0.177258	0.629363	0.281646	0.778215	0.918319346603233	Zfp715
ENSMUSG00000012705	26.4836	1.51955	0.707363	2.14819	0.0316987	0.186984507694193	Retn
ENSMUSG00000012777	0.436423	1.00077	2.88548	0.34683	0.728719	NA	Acp4
ENSMUSG00000012819	20.3409	-0.0378801	1.1786	-0.0321399	0.97436	0.993080061572458	Cdh23
ENSMUSG00000012848	18387.7	0.548032	0.234006	2.34196	0.019183	0.13788108552022	Rps5
ENSMUSG00000012889	2.796	-2.13574	3.32782	-0.641785	0.521013	0.787116185751669	Podnl1
ENSMUSG00000013033	21.2781	-0.873974	1.04879	-0.833317	0.404666	0.707299672010546	Adgrl1
ENSMUSG00000013076	100.329	-1.25572	1.35858	-0.924286	0.355337	0.668726020169933	Amotl1
ENSMUSG00000013083	15.7852	2.64494	1.57644	1.67779	0.0933882	0.344079496032603	2200002J24Rik
ENSMUSG00000013089	45.7478	0.607306	0.792532	0.766286	0.443506	0.736827119459949	Etv5
ENSMUSG00000013091	0.800663	0	3.85568	0	1	NA	Tmem190
ENSMUSG00000013150	30.1879	-0.00598291	0.933976	-0.00640584	0.994889	0.999561431250085	Gfod2
ENSMUSG00000013155	28.6744	0.697973	0.78325	0.891125	0.372862	0.682329257328433	Enkd1
ENSMUSG00000013160	526.737	-2.27639	0.394634	-5.76836	8.00448e-09	1.17030652830556e-06	Atp6v0d1
ENSMUSG00000013236	76.9955	-1.87581	0.508051	-3.69216	0.000222359	0.00588547893625223	Ptprs
ENSMUSG00000013275	7.46395	0.363312	1.40264	0.25902	0.79562	0.925660138418626	Slc41a1
ENSMUSG00000013338	4.21651	-0.853642	1.97782	-0.431606	0.666027	0.866188372894461	Fer1l4
ENSMUSG00000013353	0.176779	2.37482	3.84205	0.618112	0.536502	NA	4931406B18Rik
ENSMUSG00000013415	1028.62	-0.4008	0.332109	-1.20683	0.227497	0.545412219812616	Igf2bp1
ENSMUSG00000013418	43.0864	1.76016	0.893778	1.96935	0.0489129	0.240806221106121	B4galnt2
ENSMUSG00000013419	0.720981	3.15377	3.7757	0.835282	0.403559	NA	Zfp651
ENSMUSG00000013465	384.07	-1.09158	0.5731	-1.90469	0.0568205	0.261229445300271	Nelfb
ENSMUSG00000013483	47.0438	1.71949	0.736589	2.33439	0.0195751	0.139448152551923	Card14
ENSMUSG00000013495	57.5272	-2.08315	0.80124	-2.59991	0.00932475	0.0882283341025354	Tmem175
ENSMUSG00000013523	8.24269	0.903168	2.24506	0.40229	0.68747	0.876246113436214	Bcas1
ENSMUSG00000013539	12.542	-1.51349	0.615683	-2.45822	0.0139626	0.113262601394514	Tango2
ENSMUSG00000013562	24.6376	3.41339	0.963906	3.5412	0.00039831	0.00927644526526102	4833413E03Rik
ENSMUSG00000013584	7.98692	-0.749219	2.2606	-0.331425	0.740324	0.901133309923028	Aldh1a2
ENSMUSG00000013593	395.426	-0.86192	0.391352	-2.20241	0.027636	0.172814349570464	Ndufs2
ENSMUSG00000013611	0.251177	0	3.85568	0	1	NA	Snx31
ENSMUSG00000013622	762.24	1.25749	0.32782	3.83592	0.000125095	0.00371096066971513	Atraid
ENSMUSG00000013629	1483.59	-0.496497	0.544677	-0.911544	0.362009	0.673746508707796	Cad
ENSMUSG00000013643	46.1506	1.36597	1.40933	0.969235	0.332428	0.649828724304987	Lypd8
ENSMUSG00000013646	265.776	-0.393551	0.70105	-0.561373	0.574543	0.820101950805328	Sh3bp5l
ENSMUSG00000013662	309.659	0.158382	0.302299	0.523924	0.600332	0.833066116104622	Atad1
ENSMUSG00000013663	2377.87	0.722157	0.289911	2.49096	0.0127397	0.107115852567728	Pten
ENSMUSG00000013668	0.168023	1.99859	3.8481	0.51937	0.603503	NA	4933402N03Rik
ENSMUSG00000013698	42.3572	-1.09955	0.99351	-1.10673	0.26841	0.588301258710912	Pea15a
ENSMUSG00000013701	416.531	0.56588	0.280752	2.01559	0.0438433	0.226558310617575	Timm23
ENSMUSG00000013707	3.09738	-4.05997	2.44813	-1.6584	0.0972373	0.352203290671957	Tnfaip8l2
ENSMUSG00000013736	1566.36	0.591245	0.369852	1.5986	0.109909	0.378245918550889	Trnt1
ENSMUSG00000013766	187.746	-0.0573752	0.53727	-0.10679	0.914955	0.973001654559759	Ly6g6e
ENSMUSG00000013787	131.404	0.54344	0.43722	1.24294	0.213889	0.528315325063816	Ehmt2
ENSMUSG00000013822	1373.23	0.736993	0.275586	2.67428	0.00748908	0.0762854538223793	Elof1
ENSMUSG00000013833	258.124	-0.884601	0.542998	-1.62911	0.103291	0.363662669448387	Med16
ENSMUSG00000013846	0.247106	0	3.85568	0	1	NA	St3gal1
ENSMUSG00000013858	133.61	-0.74258	0.486228	-1.52723	0.126705	0.409224380319044	Tmem259
ENSMUSG00000013878	21.0673	1.12465	0.713015	1.57731	0.114723	0.387713879483613	Rnf170
ENSMUSG00000013921	3.31177	6.27075	2.48646	2.52196	0.0116703	0.101076667665563	Clip3
ENSMUSG00000013928	12.0803	7.74183	1.64594	4.7036	2.55617e-06	0.000161266126999456	1700020L13Rik
ENSMUSG00000013936	1.96388	5.02121	2.85373	1.75952	0.0784886	0.313553245567154	Myl2
ENSMUSG00000013973	40.8213	-0.365058	0.50107	-0.728558	0.466272	0.752638819198888	Dedd
ENSMUSG00000013974	0.409208	-2.26653	3.80256	-0.596054	0.551139	NA	Mcemp1
ENSMUSG00000013997	290.125	-0.422324	0.277661	-1.52101	0.128257	0.411343296776054	Nit1
ENSMUSG00000014030	0.874707	-1.70241	3.33234	-0.510876	0.609438	NA	Pax5
ENSMUSG00000014039	89.8133	-0.968862	0.485479	-1.99568	0.0459682	0.233225241860786	Prdm15
ENSMUSG00000014074	475.573	0.45347	0.275514	1.64591	0.0997831	0.357004442716513	Rnf168
ENSMUSG00000014075	90.4931	0.421359	0.479928	0.877962	0.379964	0.687593367527151	Dynlt2b
ENSMUSG00000014077	341.804	-0.55139	0.33656	-1.63831	0.101357	0.35983760675303	Chp1
ENSMUSG00000014158	1.77385	-4.37163	3.7836	-1.15542	0.24792	0.568179070932434	Trpv4
ENSMUSG00000014164	20.6412	0.488753	1.05766	0.462106	0.644005	0.854702437423789	Klhl3
ENSMUSG00000014177	158.331	0.242605	0.418898	0.579152	0.562487	0.812716044117479	Tvp23b
ENSMUSG00000014195	2440.85	0.194759	0.191268	1.01825	0.308558	0.627265917997077	Dnajc7
ENSMUSG00000014198	5.38923	3.78515	2.06515	1.83287	0.0668223	0.286752344702049	Zfp385c
ENSMUSG00000014226	2340.21	-0.579285	0.296641	-1.95281	0.0508419	0.246459506661651	Cacybp
ENSMUSG00000014232	36.5416	-0.754364	0.75361	-1.001	0.316826	0.635322197463976	Cluap1
ENSMUSG00000014243	66.8341	-0.810871	0.73304	-1.10618	0.268651	0.588497414373413	Zswim7
ENSMUSG00000014245	175.458	1.02144	0.335916	3.04074	0.00235994	0.0345038078061161	Pigl
ENSMUSG00000014294	1101.2	-0.0515673	0.345305	-0.149338	0.881287	0.961192629783616	Ndufa2
ENSMUSG00000014301	94.4734	0.261753	0.235915	1.10952	0.267207	0.587337835248761	Pam16
ENSMUSG00000014303	25.6618	-0.368743	1.31941	-0.279476	0.77988	0.918988679971499	Glis2
ENSMUSG00000014313	5412.13	0.228797	0.359774	0.635946	0.524812	0.789497046233315	Cox6c
ENSMUSG00000014329	14.6765	-3.20557	1.12798	-2.84186	0.00448506	0.0540730916785786	Bicc1
ENSMUSG00000014349	206.937	-0.198492	0.397008	-0.499969	0.617097	0.84141681436881	Ube2z
ENSMUSG00000014351	2.73883	-0.40366	3.22772	-0.12506	0.900476	0.96754556541581	Gip
ENSMUSG00000014353	552.875	0.544339	0.395158	1.37752	0.168351	0.470330015553609	Tmem87b
ENSMUSG00000014355	881.729	-0.251699	0.326632	-0.770588	0.440951	0.735065107534173	Anapc1
ENSMUSG00000014361	164.735	-0.0704258	0.499918	-0.140875	0.887969	0.963573943991941	Mertk
ENSMUSG00000014402	244.02	-0.700154	0.278113	-2.51752	0.0118185	0.102072637872612	Tsg101
ENSMUSG00000014418	56.0763	-0.775803	0.612981	-1.26562	0.205648	0.518060065306274	Hps5
ENSMUSG00000014426	50.9423	-0.312873	0.770365	-0.406136	0.684642	0.874591329674603	Map3k4
ENSMUSG00000014444	133.336	-1.63461	0.841974	-1.9414	0.0522102	0.249952306739094	Piezo1
ENSMUSG00000014470	60.1668	-0.50164	0.693728	-0.723108	0.469614	0.755254312658801	Rnf166
ENSMUSG00000014496	220.844	0.132378	0.347548	0.38089	0.703285	0.88317444460115	Ankrd28
ENSMUSG00000014498	79.8966	0.560966	0.82952	0.676254	0.49888	0.772688600372413	Ankrd52
ENSMUSG00000014503	13.0323	1.1892	1.05139	1.13108	0.258021	0.578253123747758	Pkd2l2
ENSMUSG00000014504	932.827	0.830896	0.35582	2.33516	0.0195351	0.139312200789346	Srp19
ENSMUSG00000014529	2.35414	5.34799	2.10884	2.53598	0.0112132	0.0988848283738552	Tmbim7
ENSMUSG00000014542	1.95165	5.51055	3.78901	1.45435	0.14585	0.437027454143251	Clec4f
ENSMUSG00000014543	0.46147	2.82171	3.83365	0.736038	0.461708	NA	Klra17
ENSMUSG00000014547	124.209	0.165705	0.618608	0.267867	0.788802	0.922857061094484	Wdfy2
ENSMUSG00000014550	418.096	-0.601717	0.456533	-1.31801	0.187499	0.495283259758054	Rbsn
ENSMUSG00000014551	276.557	-0.581759	0.338607	-1.71809	0.0857794	0.330591728141655	Mrps25
ENSMUSG00000014554	74.6346	-1.09464	0.761454	-1.43756	0.150558	0.443643821525996	Dguok
ENSMUSG00000014592	76.8131	0.45218	0.405931	1.11394	0.265307	0.585467734482664	Camta1
ENSMUSG00000014599	0.0461041	0.152307	3.85368	0.0395226	0.968474	NA	Csf1
ENSMUSG00000014601	144.647	-0.84551	0.69989	-1.20806	0.227024	0.544886849333963	Strip1
ENSMUSG00000014602	3.73234	-2.61186	2.74295	-0.952209	0.340991	0.657016779354136	Kif1a
ENSMUSG00000014606	249.019	-0.217117	0.451603	-0.480769	0.630681	0.847958731634714	Slc25a11
ENSMUSG00000014609	6.16169	3.30688	1.73582	1.90508	0.0567692	0.261229445300271	Chrne
ENSMUSG00000014633	313.953	-0.123557	0.312793	-0.395013	0.692834	0.879031112219522	Cmc2
ENSMUSG00000014668	191.049	-0.858567	0.478337	-1.7949	0.0726697	0.30043612764514	Chfr
ENSMUSG00000014686	0.206099	0.602197	3.85568	0.156185	0.875888	NA	Ceacam16
ENSMUSG00000014704	0.0275274	1.40184	3.85413	0.363724	0.716064	NA	Hoxa2
ENSMUSG00000014725	0.111786	0.601154	3.85173	0.156074	0.875975	NA	Adam28
ENSMUSG00000014748	352.214	0.569084	0.254443	2.23659	0.0253134	0.164082556527517	Tex261
ENSMUSG00000014763	93.1766	-0.298927	0.480502	-0.622115	0.533866	0.795976416783171	Fam120b
ENSMUSG00000014767	505.663	0.591247	0.208844	2.83105	0.00463959	0.0554125916531415	Tbp
ENSMUSG00000014769	6951.83	0.385369	0.28516	1.35141	0.176563	0.480527074974426	Psmb1
ENSMUSG00000014773	0.300255	1.99859	3.8481	0.51937	0.603503	NA	Dll1
ENSMUSG00000014776	1.30303	-2.1419	3.80477	-0.562951	0.573468	NA	Nol3
ENSMUSG00000014778	9.10309	0.906946	1.74624	0.519371	0.603502	0.834868932090838	Fhod1
ENSMUSG00000014782	3.53771	1.97352	2.89537	0.681614	0.495483	0.770294523760609	Plekhg4
ENSMUSG00000014786	1.66498	0.0318218	3.3705	0.00944127	0.992467	NA	Slc9a5
ENSMUSG00000014791	31.8809	-0.785074	1.06252	-0.738879	0.45998	0.748884848502279	Elmo3
ENSMUSG00000014837	16.7184	1.43335	1.43665	0.997703	0.318424	0.636520788860198	4931428F04Rik
ENSMUSG00000014846	52.5594	-0.521064	0.97737	-0.533129	0.593945	0.829442600597104	Tppp3
ENSMUSG00000014850	146.416	-0.21996	0.447405	-0.491634	0.622978	0.843681046383275	Msh3
ENSMUSG00000014852	4.66033	3.32867	2.20384	1.51039	0.130944	0.41516419477594	Adamts13
ENSMUSG00000014856	1338.94	0.309941	0.239263	1.2954	0.195183	0.506185720123616	Tmem208
ENSMUSG00000014859	171.444	-0.317268	0.478456	-0.663109	0.507261	0.778470571396288	E2f4
ENSMUSG00000014867	365.926	-1.1648	0.291588	-3.99467	6.47858e-05	0.00222664823019943	Surf4
ENSMUSG00000014873	482.457	0.0113727	0.257327	0.0441953	0.964749	0.990835525063843	Surf2
ENSMUSG00000014905	1664.6	0.2699	0.307262	0.878402	0.379726	0.687281673265987	Dnajb9
ENSMUSG00000014907	369.594	0.413037	0.278749	1.48175	0.138406	0.426873498914532	Naf1
ENSMUSG00000014932	166.764	1.0932	0.40092	2.72673	0.00639654	0.0683112993295981	Yes1
ENSMUSG00000014956	802.822	0.0122124	0.270004	0.0452303	0.963924	0.990535528129737	Ppp1cb
ENSMUSG00000014959	269.871	0.121423	0.327241	0.37105	0.7106	0.88574627749297	Gorasp2
ENSMUSG00000014980	165.883	-0.201969	0.281605	-0.717206	0.473247	0.757245027907878	Tsen15
ENSMUSG00000015001	4.51481	1.50096	1.82294	0.823371	0.410297	0.711805125295631	Oc90
ENSMUSG00000015002	313.223	-1.41226	0.407206	-3.46818	0.000524001	0.0114509418303195	Efr3a
ENSMUSG00000015013	678.265	-0.132462	0.296784	-0.446326	0.655362	0.861009425863683	Trappc2l
ENSMUSG00000015016	30.4992	0.000188003	1.0606	0.00017726	0.999859	1	Acsf3
ENSMUSG00000015023	81.6576	-0.0921452	0.304189	-0.302921	0.76195	0.911226072926	Ddx19a
ENSMUSG00000015027	30.3937	1.78951	0.815126	2.19538	0.0281364	0.17449479838614	Galns
ENSMUSG00000015053	0.115215	0.01917	3.84304	0.00498822	0.99602	NA	Gata2
ENSMUSG00000015083	0.517315	-2.60373	3.79745	-0.685652	0.492933	NA	C8g
ENSMUSG00000015085	89.8374	-0.971748	0.636678	-1.52628	0.12694	0.40947140186135	Entpd2
ENSMUSG00000015087	93.0719	-1.50435	0.670082	-2.24503	0.0247665	0.162192685341391	Rabl6
ENSMUSG00000015092	1485.97	0.257275	0.198333	1.29719	0.194566	0.505257933083157	Edf1
ENSMUSG00000015093	97.0852	-0.300806	0.655092	-0.459181	0.646104	0.856297124545855	Clic3
ENSMUSG00000015094	75.6517	-0.986247	0.698692	-1.41156	0.158079	0.454097723129643	Npdc1
ENSMUSG00000015095	21.7107	-1.26877	1.96478	-0.64576	0.518435	0.785476564267634	Fbxw5
ENSMUSG00000015112	119.066	-2.00465	0.637244	-3.14581	0.00165627	0.0271698442893768	Slc25a13
ENSMUSG00000015120	317.255	0.13598	0.231457	0.587498	0.55687	0.809744310610916	Ube2i
ENSMUSG00000015126	178.308	0.407541	0.317534	1.28346	0.199332	0.510776177285296	Tsr3
ENSMUSG00000015127	42.1934	-0.113674	0.668786	-0.16997	0.865034	0.954287731160611	Unkl
ENSMUSG00000015133	0	0	0	0	1	NA	Lrrk1
ENSMUSG00000015134	0.802595	3.22139	1.64601	1.9571	0.0503363	NA	Aldh1a3
ENSMUSG00000015143	330.709	-0.10127	0.53929	-0.187785	0.851046	0.948799421283404	Actn1
ENSMUSG00000015149	28.3427	-0.975237	1.03973	-0.937971	0.348259	0.663269207467765	Sirt2
ENSMUSG00000015165	836.504	0.0307695	0.16684	0.184425	0.85368	0.950184348910797	Hnrnpl
ENSMUSG00000015176	2776.99	0.191539	0.258139	0.741998	0.458089	0.74773662501055	Nolc1
ENSMUSG00000015189	13.4044	0.793939	1.09961	0.722017	0.470284	0.755653645215972	Casd1
ENSMUSG00000015202	30.2675	0.647829	0.708343	0.91457	0.360417	0.672412319664684	Cnksr3
ENSMUSG00000015214	61.6263	0.25375	0.694898	0.365162	0.714991	0.887080792719353	Mtmr1
ENSMUSG00000015217	149.941	0.132516	0.345602	0.383435	0.701397	0.882922594880406	Hmgb3
ENSMUSG00000015222	11.0297	-1.508	1.53394	-0.983093	0.325562	0.64319028438883	Map2
ENSMUSG00000015243	106.908	0.353196	0.936245	0.377247	0.70599	0.884014893722042	Abca1
ENSMUSG00000015247	248.39	-0.59186	0.375342	-1.57685	0.114829	0.387858303487595	Nipsnap3b
ENSMUSG00000015289	252.912	0.555146	0.393655	1.41023	0.158471	0.454656061916909	Lage3
ENSMUSG00000015290	784.722	0.166653	0.285002	0.584742	0.558721	0.810814288719832	Ubl4a
ENSMUSG00000015291	41.983	-0.411103	0.936963	-0.438761	0.660834	0.863943524668721	Gdi1
ENSMUSG00000015305	54.8752	-1.28691	1.20115	-1.0714	0.283989	0.603655877420741	Sash1
ENSMUSG00000015312	83.1373	-0.56784	0.602434	-0.942576	0.345898	0.660918131815437	Gadd45b
ENSMUSG00000015314	0.442419	-1.33533	3.81027	-0.350455	0.725998	NA	Slamf6
ENSMUSG00000015316	3.98833	-0.92611	1.56724	-0.59092	0.554574	0.8083205491758	Slamf1
ENSMUSG00000015335	30.2834	-0.898443	0.71215	-1.26159	0.207095	0.520123758886012	Zdhhc12
ENSMUSG00000015337	532.731	-0.18581	0.427344	-0.434803	0.663705	0.865489673265806	Endog
ENSMUSG00000015340	6.90738	-5.05164	1.81313	-2.78614	0.00533391	0.0608806565813536	Cybb
ENSMUSG00000015341	247.471	0.184286	0.297741	0.618946	0.535952	0.797082887267048	Golga7
ENSMUSG00000015342	6.51051	0.329997	2.70788	0.121865	0.903006	0.968117810164035	Xk
ENSMUSG00000015354	48.9539	0.214065	1.12379	0.190485	0.848929	0.947529166129842	Pcolce2
ENSMUSG00000015355	0.249886	-0.830119	3.83263	-0.216593	0.828526	NA	Cd48
ENSMUSG00000015357	3135.81	0.766933	0.355698	2.15614	0.0310728	0.184771987353004	Clpx
ENSMUSG00000015363	164.839	-0.143957	0.760086	-0.189395	0.849783	0.947965364494488	Trabd
ENSMUSG00000015365	46.2424	0.349375	0.726228	0.481082	0.630458	0.84788335256016	Mov10l1
ENSMUSG00000015377	50.6365	-0.369163	0.666663	-0.553748	0.579751	0.82213174837911	Dennd6b
ENSMUSG00000015401	143.338	-0.381453	0.771429	-0.494475	0.62097	0.843072775798103	Cltrn
ENSMUSG00000015405	4.21581	-0.387374	2.0077	-0.192945	0.847002	0.946573137496922	Ace2
ENSMUSG00000015443	0.157636	0	3.85568	0	1	NA	Gzmn
ENSMUSG00000015451	3.62638	1.2837	1.8576	0.691053	0.489532	0.766198627047298	C4a
ENSMUSG00000015452	1.55018	-2.8868	3.50525	-0.823567	0.410186	NA	Ager
ENSMUSG00000015461	293.512	0.21836	0.262538	0.831728	0.405562	0.707975886783831	Atf6b
ENSMUSG00000015467	6.25952	0.607696	1.44138	0.421606	0.673312	0.869296519960702	Egfl8
ENSMUSG00000015468	26.3831	3.15813	1.01197	3.12078	0.0018037	0.0286722393605382	Notch4
ENSMUSG00000015474	557.261	-0.614733	0.315013	-1.95145	0.0510032	0.246819167995799	Ppt2
ENSMUSG00000015476	1.50914	-0.174326	2.18955	-0.079617	0.936542	NA	Prrt1
ENSMUSG00000015478	153.863	-0.338964	0.384437	-0.881715	0.377931	0.686341197549452	Rnf5
ENSMUSG00000015484	0.173179	1.05106	3.85373	0.272738	0.785055	NA	Fam163a
ENSMUSG00000015488	83.0065	0.0756786	0.892012	0.0848404	0.932388	0.979421951739555	Cacfd1
ENSMUSG00000015501	9.42366	0.228054	2.08128	0.109574	0.912748	0.97211285125337	Hivep2
ENSMUSG00000015522	193.149	-0.718566	0.371349	-1.93502	0.0529883	0.251617390963274	Arnt
ENSMUSG00000015533	0.355126	1.46323	3.85373	0.379692	0.704174	NA	Itga2
ENSMUSG00000015536	53.1876	-0.0100441	0.799145	-0.0125685	0.989972	0.998493256120387	Mocs2
ENSMUSG00000015542	94.4236	-0.572444	0.544407	-1.0515	0.293028	0.613358721697209	Nat9
ENSMUSG00000015568	4.73798	1.23749	2.25685	0.548328	0.583467	0.824218075407693	Lpl
ENSMUSG00000015575	5379.07	0.340664	0.347846	0.979352	0.327406	0.645030229748236	Atp6v0e
ENSMUSG00000015579	0.298787	0.458169	3.85029	0.118996	0.905279	NA	Nkx2-5
ENSMUSG00000015597	83.4506	-0.00353148	0.65216	-0.00541505	0.995679	0.999622410918742	Zfp318
ENSMUSG00000015599	5.45287	2.06772	1.18293	1.74797	0.0804691	0.317702967630203	Ttbk1
ENSMUSG00000015605	83.2699	-0.671701	0.596573	-1.12593	0.260194	0.57989727156973	Srf
ENSMUSG00000015619	493.743	-2.10435	0.485468	-4.33469	1.45966e-05	0.000655850145083767	Gata3
ENSMUSG00000015647	546.296	-0.353595	0.608652	-0.580948	0.561276	0.812303987998228	Lama5
ENSMUSG00000015652	16.8046	-1.38937	0.855598	-1.62386	0.104407	0.365730945371961	Steap1
ENSMUSG00000015653	1.36017	0.29078	3.79669	0.0765879	0.938951	NA	Steap2
ENSMUSG00000015656	3030.98	0.0322623	0.265377	0.121572	0.903238	0.968173413871106	Hspa8
ENSMUSG00000015659	44.9491	-0.661749	1.03175	-0.641382	0.521274	0.787130233745021	Serac1
ENSMUSG00000015665	6.5368	0.406819	1.12415	0.361891	0.717433	0.888149763455711	Awat1
ENSMUSG00000015668	780.878	0.384931	0.329762	1.1673	0.243089	0.563237850463517	Pdzd11
ENSMUSG00000015671	8839.66	0.194488	0.270804	0.718186	0.472643	0.757132491000239	Psma2
ENSMUSG00000015672	1010.12	-0.050085	0.217312	-0.230475	0.817723	0.936570379230169	Mrpl32
ENSMUSG00000015697	259.488	-0.00344971	0.350912	-0.0098307	0.992156	0.998884648449062	Setdb1
ENSMUSG00000015702	76.2737	1.08117	0.719772	1.5021	0.133072	0.419051080301379	Anxa9
ENSMUSG00000015709	0.0834639	0.00932511	3.85224	0.0024207	0.998069	NA	Arnt2
ENSMUSG00000015711	139.606	-0.615681	0.463725	-1.32769	0.184282	0.491080254474078	Prune1
ENSMUSG00000015714	1289.43	-0.0346196	0.255033	-0.135746	0.892022	0.96499066600776	Cers2
ENSMUSG00000015721	43.655	1.37523	0.898746	1.53017	0.125975	0.408000488242247	Nlrp5
ENSMUSG00000015733	2491.35	0.188876	0.249069	0.758331	0.448253	0.74088555757448	Capza2
ENSMUSG00000015745	1.82882	-1.53911	1.9666	-0.782627	0.433846	0.730158871374219	Plekho1
ENSMUSG00000015747	142.811	-0.840831	0.536528	-1.56717	0.117075	0.392479812810566	Vps45
ENSMUSG00000015748	266.295	0.0179786	0.269123	0.0668044	0.946737	0.984577019459722	Prpf3
ENSMUSG00000015749	553.968	-0.161559	0.272365	-0.593172	0.553066	0.807400593591177	Anp32e
ENSMUSG00000015750	26.0842	-0.976023	0.583407	-1.67297	0.0943332	0.346148217906547	Aph1a
ENSMUSG00000015755	431.057	0.15646	0.274684	0.569601	0.568949	0.815739225311394	Tab2
ENSMUSG00000015757	737.316	0.40815	0.283186	1.44128	0.149505	0.44208479427668	Ppil4
ENSMUSG00000015759	438.691	0.0372431	0.240454	0.154886	0.876911	0.960202819657597	Cnih1
ENSMUSG00000015766	8.71921	-0.875786	1.2647	-0.692486	0.488632	0.765748991729225	Eps8
ENSMUSG00000015776	974.549	0.759977	0.288642	2.63294	0.00846483	0.0829095683248362	Med22
ENSMUSG00000015787	213.536	0.65404	0.665308	0.983064	0.325576	0.64319028438883	Abo
ENSMUSG00000015790	621.915	0.983158	0.328611	2.99186	0.00277283	0.0384536473927202	Surf1
ENSMUSG00000015804	1237.8	-0.0322991	0.299947	-0.107683	0.914247	0.972592459376723	Med28
ENSMUSG00000015806	89.3833	-1.8829	0.746152	-2.52348	0.0116201	0.100831379195434	Qdpr
ENSMUSG00000015812	7.46867	-0.423229	1.86483	-0.226953	0.82046	0.937567120427325	Gnrh1
ENSMUSG00000015829	3.19011	-1.09956	2.01797	-0.544885	0.585833	0.825703370488571	Tnr
ENSMUSG00000015837	358.596	-1.66572	0.657185	-2.53462	0.0112568	0.0989375108373531	Sqstm1
ENSMUSG00000015839	118.428	-0.622346	0.530049	-1.17413	0.240343	0.560172587814742	Nfe2l2
ENSMUSG00000015846	257.115	-0.0885333	0.3281	-0.269837	0.787286	0.922313730856209	Rxra
ENSMUSG00000015850	43.086	2.43809	1.10886	2.19874	0.0278966	0.173787854457121	Adamtsl4
ENSMUSG00000015852	0.772256	0	3.85568	0	1	NA	Fcrls
ENSMUSG00000015854	0	0	0	0	1	NA	Cd5l
ENSMUSG00000015869	879.978	0.0350497	0.253477	0.138276	0.890022	0.964107444886687	Prpsap1
ENSMUSG00000015879	1.88901	4.55037	2.18011	2.08722	0.0368685	0.204891302155908	Fam184b
ENSMUSG00000015880	173.303	-0.82454	0.366714	-2.24845	0.0245472	0.161272759531386	Ncapg
ENSMUSG00000015882	76.0979	-0.669875	0.654406	-1.02364	0.306006	0.624694021559184	Lcorl
ENSMUSG00000015889	42.4074	-1.95023	0.740979	-2.63196	0.00848939	0.083054487873297	Lta4h
ENSMUSG00000015890	0.214495	-0.778984	3.83382	-0.203187	0.838989	NA	Amdhd1
ENSMUSG00000015932	1359.61	0.134194	0.275629	0.486865	0.626354	0.845882844612169	Dstn
ENSMUSG00000015937	312.932	-1.90883	0.50493	-3.78039	0.000156581	0.00445015686283776	Macroh2a1
ENSMUSG00000015942	17.1573	0.239486	1.08746	0.220225	0.825696	0.939642474434004	Gtf2ird2
ENSMUSG00000015943	1057.34	-0.423803	0.401339	-1.05597	0.29098	0.61132747245272	Bola1
ENSMUSG00000015944	3.84187	-5.18671	2.29075	-2.2642	0.0235619	0.15707721069061	Castor2
ENSMUSG00000015947	5.84966	3.68865	2.04357	1.805	0.0710746	0.296363910031564	Fcgr1
ENSMUSG00000015950	7.9801	1.75839	2.19318	0.801755	0.422695	0.721676156203952	Ncf1
ENSMUSG00000015957	0	0	0	0	1	NA	Wnt11
ENSMUSG00000015961	678.927	-0.0966941	0.279807	-0.345574	0.729663	0.894685927893788	Adss
ENSMUSG00000015962	1.32733	-0.386885	2.13972	-0.180811	0.856516	NA	1700016C15Rik
ENSMUSG00000015966	6.38573	0.572576	1.62708	0.351904	0.724911	0.89177752980874	Il17rb
ENSMUSG00000015968	4.76298	-1.35942	1.97888	-0.686964	0.492105	0.767617312800537	Cacna1d
ENSMUSG00000015970	31.0708	-5.03066	1.80821	-2.78213	0.00540041	0.061449265978889	Chdh
ENSMUSG00000015971	216.603	-0.370683	0.400858	-0.924726	0.355108	0.66866260373298	Actr8
ENSMUSG00000015981	3.28994	0.255935	2.23305	0.114613	0.908752	0.970192698854818	Stk32c
ENSMUSG00000015994	572.096	-0.172303	0.255477	-0.674439	0.500032	0.773663166417834	Fnta
ENSMUSG00000016018	981.14	0.204802	0.316071	0.647963	0.517009	0.785074573390835	Mtrex
ENSMUSG00000016024	5.26439	3.57239	2.1906	1.63078	0.102936	0.363021414423059	Lbp
ENSMUSG00000016028	29.9331	1.27306	1.19499	1.06533	0.286727	0.606554370365138	Celsr1
ENSMUSG00000016128	1.61085	2.78259	2.99145	0.930181	0.352277	NA	Stard13
ENSMUSG00000016150	0.176111	1.46324	3.85373	0.379695	0.704172	NA	Tenm1
ENSMUSG00000016181	115.813	0.384341	0.546179	0.703692	0.481625	0.762045096186369	Utp25
ENSMUSG00000016200	11.7204	-1.02378	1.21107	-0.845356	0.397912	0.701844889773896	Syt14
ENSMUSG00000016239	65.7278	0.126039	0.698989	0.180316	0.856904	0.951774651363063	Lonrf3
ENSMUSG00000016252	1344.91	0.35407	0.392662	0.901717	0.367207	0.677627083724057	Atp5e
ENSMUSG00000016253	697.827	-0.173011	0.360631	-0.479744	0.631409	0.848489391630064	Nelfcd
ENSMUSG00000016256	2781.32	-0.334704	0.288277	-1.16105	0.245622	0.565949195393478	Ctsz
ENSMUSG00000016257	147.168	-0.1593	0.36295	-0.438904	0.660731	0.863935475336126	Prelid3b
ENSMUSG00000016262	0.337512	1.00075	2.96519	0.337498	0.735741	NA	Sertad4
ENSMUSG00000016283	1.11237	0.285663	1.51759	0.188234	0.850693	NA	H2-M2
ENSMUSG00000016308	1048.14	0.424074	0.485822	0.8729	0.382718	0.689325618999851	Ube2a
ENSMUSG00000016319	3288.66	-1.01213	0.356076	-2.84246	0.00447663	0.0540422519384012	Slc25a5
ENSMUSG00000016344	173.091	-0.779178	0.285495	-2.72921	0.00634855	0.0679984036720829	Ppdpf
ENSMUSG00000016346	1.09848	3.51449	3.80024	0.924808	0.355066	NA	Kcnq2
ENSMUSG00000016349	0.327571	0	3.85568	0	1	NA	Eef1a2
ENSMUSG00000016356	3.5346	-1.16176	1.8679	-0.62196	0.533968	0.796048047640914	Col20a1
ENSMUSG00000016382	75.9054	-1.19504	0.602608	-1.98312	0.0473545	0.236862426435912	Pls3
ENSMUSG00000016386	66.5092	-0.372483	0.621732	-0.599105	0.549103	0.80576456927634	Mpped2
ENSMUSG00000016409	564.788	0.418818	0.358993	1.16665	0.243352	0.563607937355904	Nkap
ENSMUSG00000016427	446.219	0.666956	0.382644	1.74302	0.0813306	0.319567873348555	Ndufa1
ENSMUSG00000016458	0.300792	-0.980426	3.60089	-0.272273	0.785412	NA	Wt1
ENSMUSG00000016477	33.5638	0.426296	0.784876	0.543138	0.587035	0.826390169526146	E2f3
ENSMUSG00000016481	114.673	-0.654882	0.602484	-1.08697	0.27705	0.5972171015103	Cr1l
ENSMUSG00000016487	29.9278	-0.64409	0.98756	-0.652204	0.51427	0.783274732446021	Ppfibp1
ENSMUSG00000016493	2.01307	-1.65358	2.74032	-0.603428	0.546224	0.803332056565753	Cd46
ENSMUSG00000016494	0.0630545	0	3.85568	0	1	NA	Cd34
ENSMUSG00000016495	18.7428	-4.03399	1.02063	-3.95245	7.73554e-05	0.00255842116299218	Plgrkt
ENSMUSG00000016498	0.0491588	0.152307	3.85368	0.0395226	0.968474	NA	Pdcd1lg2
ENSMUSG00000016503	129.363	-0.445865	0.284752	-1.56581	0.117394	0.393077384976048	Gtf3a
ENSMUSG00000016510	648.758	0.0449172	0.314494	0.142824	0.886429	0.96323975468035	Mtif3
ENSMUSG00000016520	23.711	-1.39598	0.880455	-1.58552	0.112848	0.383769475521658	Lnx2
ENSMUSG00000016526	192.943	-0.758712	0.713759	-1.06298	0.287791	0.607851156058857	Dyrk3
ENSMUSG00000016528	32.2236	0.398602	0.93123	0.428039	0.668623	0.867626443703952	Mapkapk2
ENSMUSG00000016534	4166.43	0.532124	0.409035	1.30092	0.193284	0.503031130009915	Lamp2
ENSMUSG00000016541	301.635	-0.692917	0.493781	-1.40329	0.16053	0.45757973161759	Atxn10
ENSMUSG00000016552	89.3061	-0.525778	0.787738	-0.667453	0.504483	0.776463279543438	Foxred2
ENSMUSG00000016554	1461.48	0.110558	0.17872	0.618609	0.536174	0.797124933989515	Eif3d
ENSMUSG00000016559	2650.17	0.245529	0.222717	1.10243	0.270277	0.59028317976975	H3f3b
ENSMUSG00000016619	370.351	-0.324095	0.223399	-1.45074	0.146851	0.438486755969603	Nup50
ENSMUSG00000016624	8.96937	0.404364	0.828638	0.487986	0.62556	0.845492291484121	Phf21b
ENSMUSG00000016626	95.6554	0.85008	0.808349	1.05162	0.292972	0.61330990460698	Nlrp14
ENSMUSG00000016637	15.0221	-0.325433	1.24322	-0.261767	0.793501	0.924400882597175	Ift27
ENSMUSG00000016664	74.1112	-1.71416	0.589914	-2.90578	0.00366334	0.0466708187350393	Pacsin2
ENSMUSG00000016756	6.58688	-0.464162	0.673762	-0.688911	0.49088	0.767069549329908	Cmah
ENSMUSG00000016757	96.202	-0.927192	0.693583	-1.33681	0.181283	0.48717773297384	Ttll12
ENSMUSG00000016758	4.12642	-4.51257	2.41418	-1.86919	0.0615962	0.272836083511116	Bik
ENSMUSG00000016763	4.06572	-3.62972	2.49259	-1.4562	0.145336	0.43662553398796	Scube1
ENSMUSG00000016831	716.523	0.165655	0.193236	0.857269	0.391296	0.69640194081841	Tox4
ENSMUSG00000016833	857.911	0.723785	0.40887	1.77021	0.0766921	0.309557880398382	Mrps18c
ENSMUSG00000016918	0.754705	-0.784082	3.77683	-0.207603	0.835539	NA	Sulf1
ENSMUSG00000016921	1586.55	0.282396	0.167666	1.68428	0.092127	0.341825578716836	Srsf6
ENSMUSG00000016933	134.609	-0.589159	0.572722	-1.0287	0.30362	0.622791709501083	Plcg1
ENSMUSG00000016940	10.1849	-0.163329	1.72927	-0.0944497	0.924752	0.976327336280641	Kctd2
ENSMUSG00000016942	0.53693	3.67204	3.8174	0.961922	0.336089	NA	Tmprss6
ENSMUSG00000016946	291.894	-0.418314	0.398384	-1.05003	0.293706	0.614288122897648	Kctd5
ENSMUSG00000016982	0.154451	0	3.85568	0	1	NA	Pom121l2
ENSMUSG00000016984	344.479	0.173603	0.279957	0.620107	0.535187	0.796976714491519	Etaa1
ENSMUSG00000016998	0.14662	0	3.85568	0	1	NA	Svs4
ENSMUSG00000017002	2.2089	-3.2791	3.79014	-0.865166	0.386948	0.692678763673675	Slpi
ENSMUSG00000017004	0.052926	0.602208	3.85568	0.156187	0.875885	NA	Svs5
ENSMUSG00000017007	0.204783	1.46324	3.85373	0.379695	0.704172	NA	Rbpjl
ENSMUSG00000017009	5447.85	0.399471	0.521741	0.76565	0.443884	0.736887469735048	Sdc4
ENSMUSG00000017049	0.0220578	0	3.85568	0	1	NA	Ccdc70
ENSMUSG00000017057	7.9848	-0.235218	1.89842	-0.123902	0.901393	0.967684352234587	Il13ra1
ENSMUSG00000017119	283.905	-0.641808	0.43523	-1.47464	0.140309	0.429650779222792	Nbr1
ENSMUSG00000017132	10.7679	-0.693369	1.64001	-0.422784	0.672453	0.86896214475289	Cyth1
ENSMUSG00000017144	260.317	-0.902618	0.663792	-1.35979	0.173897	0.478101601608868	Rnd3
ENSMUSG00000017146	216.155	-0.0654904	0.395333	-0.165659	0.868425	0.956571823627039	Brca1
ENSMUSG00000017165	0.0275274	1.40184	3.85413	0.363724	0.716064	NA	Gast
ENSMUSG00000017167	0.779541	-2.21662	3.80343	-0.582796	0.560031	NA	Cntnap1
ENSMUSG00000017176	1550.32	0.418786	0.257028	1.62934	0.103241	0.363658837936448	Nt5c3b
ENSMUSG00000017188	664.74	-0.00783016	0.30426	-0.0257351	0.979469	0.994877438921692	Coa3
ENSMUSG00000017195	23.9584	1.30371	1.01277	1.28727	0.198002	0.509368258162707	Zpbp2
ENSMUSG00000017204	27.0226	2.13046	0.934453	2.2799	0.0226137	0.153124109781822	Gsdma
ENSMUSG00000017210	258.43	-0.539542	0.542805	-0.993989	0.320228	0.63858483039862	Med24
ENSMUSG00000017211	0.610595	-0.595262	3.82609	-0.15558	0.876364	NA	Gsdma2
ENSMUSG00000017221	1615.19	-0.837232	0.443675	-1.88704	0.0591551	0.267127020750111	Psmd3
ENSMUSG00000017264	641.808	0.100185	0.335049	0.299016	0.764928	0.912484705123673	Exosc10
ENSMUSG00000017286	398.737	-0.710546	0.317897	-2.23514	0.0254078	0.164463504230621	Glod4
ENSMUSG00000017288	268.043	1.16723	0.33569	3.4771	0.000506868	0.0111426376539219	Vps53
ENSMUSG00000017291	4250.83	0.131482	0.304294	0.432091	0.665676	0.866188372894461	Taok1
ENSMUSG00000017299	96.536	0.0369217	0.336285	0.109793	0.912573	0.97211285125337	Dnttip1
ENSMUSG00000017300	0.584382	-2.02773	3.38891	-0.598343	0.549611	NA	Tnnc2
ENSMUSG00000017307	219.845	0.0460738	0.267567	0.172195	0.863284	0.953479049152649	Acot8
ENSMUSG00000017309	0.712316	-0.617424	3.83787	-0.160877	0.87219	NA	Cd300lg
ENSMUSG00000017310	0.816809	4.14493	3.80648	1.08892	0.276191	NA	Spint4
ENSMUSG00000017311	0.533605	-0.941427	3.83017	-0.245793	0.805843	NA	Pyy
ENSMUSG00000017314	0.836655	-3.15565	3.79124	-0.832354	0.405209	NA	Mpp2
ENSMUSG00000017316	0.204604	-1.33134	3.82097	-0.348431	0.727517	NA	Ppy
ENSMUSG00000017344	6.94397	4.58889	1.54514	2.96989	0.00297906	0.0403531615016171	Vtn
ENSMUSG00000017376	336.096	-0.535541	0.323461	-1.65566	0.0977903	0.353719349342826	Nlk
ENSMUSG00000017386	545.809	-0.454489	0.383483	-1.18516	0.235954	0.554927269191598	Traf4
ENSMUSG00000017390	0.736249	-2.25065	3.80284	-0.591836	0.55396	NA	Aldoc
ENSMUSG00000017400	243.446	0.54031	0.462879	1.16728	0.243097	0.563237850463517	Stac2
ENSMUSG00000017404	677.012	0.341954	0.234366	1.45906	0.144549	0.435673926158502	Rpl19
ENSMUSG00000017405	167.185	-0.288731	0.612371	-0.471496	0.637287	0.851224875978389	Nek8
ENSMUSG00000017412	1.29553	-0.412251	2.57337	-0.160199	0.872724	NA	Cacnb4
ENSMUSG00000017417	1.56715	5.21638	3.79154	1.3758	0.168885	NA	Plxdc1
ENSMUSG00000017418	211.832	0.0223547	0.379084	0.0589704	0.952976	0.986823247796298	Arl5b
ENSMUSG00000017421	5420.26	0.445365	0.275569	1.61617	0.106058	0.369610829882693	Zfp207
ENSMUSG00000017428	2317.09	0.0817094	0.177925	0.459236	0.646065	0.856297124545855	Psmd11
ENSMUSG00000017446	0.398998	2.05162	3.82954	0.535736	0.592141	NA	C1qtnf1
ENSMUSG00000017453	0	0	0	0	1	NA	Pipox
ENSMUSG00000017466	1.11562	-0.44446	3.31607	-0.134032	0.893377	NA	Timp2
ENSMUSG00000017478	265.98	-0.119018	0.28799	-0.413271	0.679408	0.871454460512582	Zc3h18
ENSMUSG00000017485	22.8567	-0.374332	1.21674	-0.307652	0.758347	0.909286337992765	Top2b
ENSMUSG00000017491	70.1555	1.51983	0.729254	2.08408	0.0371527	0.205410095125666	Rarb
ENSMUSG00000017493	20.2408	2.18734	0.591598	3.69733	0.000217878	0.00578350929584504	Igfbp4
ENSMUSG00000017499	1009.52	-0.362618	0.381067	-0.951584	0.341308	0.657291682874023	Cdc6
ENSMUSG00000017548	3312.84	-0.201661	0.377404	-0.534337	0.593108	0.828749816526788	Suz12
ENSMUSG00000017550	280.643	0.742867	0.378595	1.96217	0.049743	0.243304986234931	Atad5
ENSMUSG00000017561	600.287	-0.207556	0.241819	-0.858312	0.39072	0.695981153455734	Crlf3
ENSMUSG00000017588	0.416289	0.615923	3.83699	0.160523	0.872469	NA	Krt27
ENSMUSG00000017607	18.9564	0.406441	1.45638	0.279076	0.780186	0.919138787556823	Tns4
ENSMUSG00000017615	629.563	-0.352695	0.361768	-0.974922	0.329599	0.647452658535554	Tnfaip1
ENSMUSG00000017631	77.9976	-0.543161	0.730095	-0.743959	0.456901	0.747184785752443	Abr
ENSMUSG00000017639	150.619	-1.08926	0.836439	-1.30226	0.192827	0.502301598135602	Rab11fip4
ENSMUSG00000017652	7.89212	1.4636	2.68931	0.544227	0.586285	0.826054021323688	Cd40
ENSMUSG00000017664	129.586	-0.980355	0.488646	-2.00627	0.0448275	0.229519597471844	Slc35c2
ENSMUSG00000017667	8.30274	-1.02615	1.71063	-0.599865	0.548596	0.805287332166335	Zfp334
ENSMUSG00000017670	44.7625	-1.52583	1.10221	-1.38433	0.166256	0.467028197031973	Elmo2
ENSMUSG00000017677	3553.16	0.722747	0.295597	2.44504	0.0144835	0.11601494407463	Wsb1
ENSMUSG00000017679	97.0679	-1.09824	0.813578	-1.34988	0.177053	0.480986449003387	Ttpal
ENSMUSG00000017686	462.648	-0.126923	0.313664	-0.404646	0.685738	0.875306628358614	Rhot1
ENSMUSG00000017692	9.42005	3.01928	1.17628	2.56682	0.0102637	0.0936494857222513	Rhbdl3
ENSMUSG00000017697	30.8591	1.22993	1.36928	0.898229	0.369063	0.678937871507756	Ada
ENSMUSG00000017707	1606.62	-0.162043	0.181027	-0.895128	0.370719	0.680497127347794	Serinc3
ENSMUSG00000017713	0.138312	-0.873409	3.83165	-0.227946	0.819688	NA	Tha1
ENSMUSG00000017715	370.015	-0.170247	0.414606	-0.410624	0.681348	0.8726221607212	Pgs1
ENSMUSG00000017716	1555.47	0.559896	0.222184	2.51996	0.0117367	0.1015090096382	Birc5
ENSMUSG00000017718	209.245	0.497989	0.462952	1.07568	0.28207	0.602428427457633	Afmid
ENSMUSG00000017720	0	0	0	0	1	NA	Trp53tg5
ENSMUSG00000017721	195.305	-0.670875	0.517702	-1.29587	0.19502	0.505936940341939	Pigt
ENSMUSG00000017723	7.72805	-3.16408	1.79082	-1.76683	0.077257	0.311156105290377	Wfdc2
ENSMUSG00000017724	4.14153	2.05882	2.33043	0.88345	0.376993	0.685381027230167	Etv4
ENSMUSG00000017734	8.29928	1.55944	1.40598	1.10914	0.267368	0.587585351167726	Dbndd2
ENSMUSG00000017737	1.19804	1.6974	2.91162	0.582974	0.559911	NA	Mmp9
ENSMUSG00000017740	3.74269	-4.41635	2.54712	-1.73386	0.0829426	0.324065347543636	Slc12a5
ENSMUSG00000017747	655.534	0.104518	0.549845	0.190087	0.849241	0.947762552945713	Ghdc
ENSMUSG00000017754	10.0616	-0.492168	1.477	-0.333222	0.738967	0.900727525382915	Pltp
ENSMUSG00000017756	665.518	-0.00157707	0.586651	-0.00268826	0.997855	0.999863275284841	Slc12a7
ENSMUSG00000017760	5561.58	0.213411	0.241833	0.882474	0.37752	0.686136704581265	Ctsa
ENSMUSG00000017764	91.4242	0.0257719	0.595197	0.0432998	0.965463	0.991098899540921	Zswim1
ENSMUSG00000017765	171.53	0.136799	0.580406	0.235695	0.813669	0.934269778011789	Slc12a4
ENSMUSG00000017767	15.249	4.89867	1.08346	4.52132	6.14538e-06	0.000331994770919497	Spata25
ENSMUSG00000017774	311.567	-0.195122	0.486919	-0.400727	0.688621	0.87671101409701	Myo1c
ENSMUSG00000017776	196.883	-0.198298	0.467411	-0.424249	0.671385	0.868501582225062	Crk
ENSMUSG00000017778	251.735	0.125804	0.348843	0.360634	0.718373	0.888485385811595	Cox7c
ENSMUSG00000017781	678.274	-0.244871	0.214909	-1.13942	0.254529	0.57450156382647	Pitpna
ENSMUSG00000017801	436.339	-0.382565	0.566259	-0.6756	0.499295	0.773006454921901	Mlx
ENSMUSG00000017802	962.885	-0.539382	0.423048	-1.27499	0.202313	0.514190081529442	Retreg3
ENSMUSG00000017830	23.3243	-0.216684	1.44782	-0.149663	0.881031	0.961033885343695	Dhx58
ENSMUSG00000017831	878.885	0.100144	0.242733	0.412568	0.679923	0.871645413873	Rab5a
ENSMUSG00000017832	1.48591	0.353276	2.69827	0.130927	0.895833	NA	Hspb9
ENSMUSG00000017837	478.507	-0.319419	0.373332	-0.85559	0.392225	0.697447882256643	Nkiras2
ENSMUSG00000017843	531.968	0.0362626	0.253873	0.142838	0.886418	0.96323975468035	Ppp2r5c
ENSMUSG00000017858	29.5979	-0.104489	0.758991	-0.137669	0.890502	0.964387527373855	Ift52
ENSMUSG00000017861	491.385	-0.441069	0.425889	-1.03564	0.300369	0.620483385640919	Mybl2
ENSMUSG00000017868	3.00865	-0.932204	2.16054	-0.431469	0.666127	0.866251579247793	Sgk2
ENSMUSG00000017897	9.34934	1.18807	1.72239	0.68978	0.490332	0.76680004687006	Eya2
ENSMUSG00000017929	18.4533	0.246749	0.888374	0.277753	0.781202	0.919267764121107	B4galt5
ENSMUSG00000017943	0.0584583	0.152307	3.85368	0.0395226	0.968474	NA	Gdap1l1
ENSMUSG00000017969	1476.47	0.656679	0.351782	1.86672	0.0619403	0.273690527046162	Ptgis
ENSMUSG00000017978	0.352388	1.1365	3.84609	0.295495	0.767616	NA	Cadps2
ENSMUSG00000017999	1152.4	0.331362	0.238441	1.3897	0.164619	0.46483972765797	Ddx27
ENSMUSG00000018001	55.5777	-1.03508	0.747276	-1.38514	0.166009	0.466704151253392	Cyth3
ENSMUSG00000018008	0.0956287	1.46324	3.85373	0.379695	0.704172	NA	Cyth4
ENSMUSG00000018012	269.832	0.204268	0.337236	0.605713	0.544706	0.802463242099809	Rac3
ENSMUSG00000018040	236.733	-0.470551	0.260421	-1.80689	0.0707797	0.295656334248515	Rrp7a
ENSMUSG00000018042	30.3381	-0.170574	1.40397	-0.121494	0.9033	0.968173413871106	Cyb5r3
ENSMUSG00000018068	594.348	-0.061366	0.284437	-0.215745	0.829186	0.940549585190634	Ints2
ENSMUSG00000018076	556.652	0.0456081	0.343099	0.13293	0.894249	0.965306679365901	Med13l
ENSMUSG00000018102	70.9442	-1.68954	0.837885	-2.01643	0.0437549	0.226291944676866	H2bc4
ENSMUSG00000018126	7.08389	1.22651	1.16897	1.04922	0.294078	0.614647573742672	Baiap2l2
ENSMUSG00000018143	39.788	0.34587	0.893628	0.38704	0.698727	0.882165981798997	Mafk
ENSMUSG00000018160	857.364	0.221508	0.301885	0.733751	0.4631	0.750678963512869	Med1
ENSMUSG00000018166	230.35	-0.297287	0.562967	-0.528071	0.59745	0.831275385122473	Erbb3
ENSMUSG00000018167	83.763	-3.05236	0.830745	-3.67425	0.000238549	0.00623339112479919	Stard3
ENSMUSG00000018168	9.5355	0.139709	1.59097	0.0878134	0.930025	0.978126697119673	Ikzf3
ENSMUSG00000018169	8.6627	-0.888956	2.69719	-0.329586	0.741713	0.901638335601943	Mfng
ENSMUSG00000018171	5270.71	0.540771	0.296516	1.82375	0.0681904	0.289447631997807	Vmp1
ENSMUSG00000018189	597.524	-0.65165	0.225593	-2.88861	0.0038695	0.0486248045701517	Uchl5
ENSMUSG00000018196	294.931	0.440633	0.462536	0.952646	0.340769	0.656819885515232	Glrx2
ENSMUSG00000018199	177.953	0.296219	0.376167	0.787468	0.431008	0.72777179301875	Ro60
ENSMUSG00000018209	733.671	0.425025	0.168088	2.52858	0.0114524	0.100007978644269	Stk4
ENSMUSG00000018238	41.9247	-0.409284	0.886614	-0.461626	0.644349	0.855016992938828	Gdf9
ENSMUSG00000018239	360.476	-0.147159	0.3403	-0.432439	0.665423	0.866188372894461	Zcchc10
ENSMUSG00000018259	0	0	0	0	1	NA	Prl8a2
ENSMUSG00000018263	0.0274562	0	3.85568	0	1	NA	Tbx5
ENSMUSG00000018286	6762.19	0.150978	0.269671	0.55986	0.575575	0.820303612476349	Psmb6
ENSMUSG00000018287	782.142	-0.224385	0.240712	-0.932171	0.351248	0.665503456792009	Spag7
ENSMUSG00000018293	2495.59	0.0900497	0.197193	0.456658	0.647917	0.857571278542409	Pfn1
ENSMUSG00000018322	183.502	0.19162	0.442619	0.432924	0.66507	0.866014317492285	Tomm34
ENSMUSG00000018326	2747.11	-0.191129	0.197941	-0.96559	0.334249	0.651178128053094	Ywhab
ENSMUSG00000018334	10.7681	3.97439	1.19403	3.32854	0.000873037	0.0168939987039553	Ksr1
ENSMUSG00000018339	11.627	-0.224351	1.14363	-0.196174	0.844474	0.945971389080014	Gpx3
ENSMUSG00000018340	35.5197	-1.64309	1.18621	-1.38515	0.166006	0.466704151253392	Anxa6
ENSMUSG00000018341	0.231677	0	3.85568	0	1	NA	Il12rb2
ENSMUSG00000018347	29.4825	-0.560315	1.13793	-0.4924	0.622436	0.843549381182147	Zkscan6
ENSMUSG00000018362	162.28	-0.089335	0.408132	-0.218888	0.826738	0.940021529571756	Kpna2
ENSMUSG00000018363	280.827	-0.117459	0.348078	-0.337451	0.735777	0.898632326371685	Smurf2
ENSMUSG00000018372	58.3253	0.912774	0.602777	1.51428	0.129955	0.414048345549187	Cep95
ENSMUSG00000018377	3.23408	-1.81957	1.20373	-1.51161	0.130634	0.414737966264907	Vezf1
ENSMUSG00000018378	0.263915	0	3.85568	0	1	NA	Cuedc1
ENSMUSG00000018379	79.6916	0.172849	0.339379	0.50931	0.610535	0.83884844636964	Srsf1
ENSMUSG00000018387	28.7618	2.2841	1.38021	1.65489	0.0979472	0.353800699884908	Shroom1
ENSMUSG00000018395	109.185	-0.972929	0.419785	-2.31768	0.0204666	0.143141536981078	Kif3a
ENSMUSG00000018398	149.281	-0.833404	0.595808	-1.39878	0.161879	0.459232931026563	Septin8
ENSMUSG00000018401	118.492	-1.10413	0.659343	-1.67459	0.0940148	0.345429255625344	Mtmr4
ENSMUSG00000018405	114.931	0.0082455	0.684538	0.0120454	0.990389	0.998602978522753	Mrm1
ENSMUSG00000018411	160.829	1.84933	0.341894	5.40907	6.33515e-08	6.66892427020124e-06	Mapt
ENSMUSG00000018412	425.731	0.233481	0.273203	0.854607	0.392769	0.697727654089144	Kansl1
ENSMUSG00000018415	282.812	-0.251738	0.262767	-0.958028	0.338049	0.654409948535791	Gid4
ENSMUSG00000018417	763.498	-0.0936215	0.303764	-0.308205	0.757927	0.909143595217389	Myo1b
ENSMUSG00000018425	590.044	0.428428	0.274029	1.56344	0.117949	0.394279452476135	Dhx40
ENSMUSG00000018427	2856.41	0.955912	0.231878	4.12248	3.74823e-05	0.0014385384925496	Ypel2
ENSMUSG00000018428	595.472	-0.285715	0.354353	-0.8063	0.42007	0.719462864656536	Akap1
ENSMUSG00000018433	1954.63	0.127961	0.153224	0.835125	0.403648	0.706373715623247	Nol11
ENSMUSG00000018442	777.01	-0.669862	0.323088	-2.07331	0.0381431	0.208137438430468	Derl2
ENSMUSG00000018446	4297.77	0.677206	0.216181	3.13259	0.00173273	0.0279511951497191	C1qbp
ENSMUSG00000018449	245.323	0.265754	0.347256	0.765298	0.444094	0.737102429092641	Rpain
ENSMUSG00000018451	1.25932	3.90224	3.60521	1.08239	0.27908	NA	6330403K07Rik
ENSMUSG00000018459	2.79358	2.27391	2.72111	0.835656	0.403348	0.706118222421215	Slc13a3
ENSMUSG00000018470	0.217757	-1.19913	3.82406	-0.313576	0.753843	NA	Kcnab3
ENSMUSG00000018474	8.33841	-0.975616	1.57195	-0.620641	0.534836	0.796761248939857	Chd3
ENSMUSG00000018476	456.716	-0.732446	0.458028	-1.59913	0.109792	0.378123960045001	Kdm6b
ENSMUSG00000018479	4.32994	-1.4357	2.02687	-0.708334	0.478738	0.760154419476484	1700125H20Rik
ENSMUSG00000018481	2106.41	0.559547	0.17158	3.26115	0.00110962	0.0203605655380562	Appbp2
ENSMUSG00000018486	0.05414	0.00932727	3.85224	0.00242126	0.998068	NA	Wnt9b
ENSMUSG00000018500	11.3327	-5.62516	1.86687	-3.01314	0.00258556	0.036866253637144	Adora2b
ENSMUSG00000018501	632.828	-0.307826	0.185982	-1.65513	0.0978972	0.353742153897158	Ncor1
ENSMUSG00000018507	1.24041	2.93235	2.50667	1.16982	0.242075	NA	Trpv2
ENSMUSG00000018509	15.9859	-0.49368	0.99684	-0.495245	0.620427	0.843070854885923	Cenpv
ENSMUSG00000018537	41.4908	2.54263	0.470475	5.40438	6.50317e-08	6.79351095509695e-06	Pcgf2
ENSMUSG00000018541	172.642	0.800331	0.360352	2.22097	0.0263531	0.168087881319054	Cwc25
ENSMUSG00000018543	2.51337	3.54024	2.22599	1.59041	0.111741	0.381769479699575	1700001P01Rik
ENSMUSG00000018547	7.28098	0.683402	1.32489	0.515817	0.605982	0.836400178427682	Pip4k2b
ENSMUSG00000018548	235.986	0.389372	0.376097	1.0353	0.300531	0.620643873088684	Trim37
ENSMUSG00000018554	7.7888	-0.219111	0.712749	-0.307417	0.758526	0.909425284149133	Ybx2
ENSMUSG00000018559	26.7428	-1.78411	0.708662	-2.51757	0.0118168	0.102072637872612	Ctdnep1
ENSMUSG00000018565	1902.13	0.473425	0.24562	1.92747	0.0539212	0.253825761978625	Elp5
ENSMUSG00000018566	7.5105	1.12013	1.94548	0.575757	0.56478	0.813888232195586	Slc2a4
ENSMUSG00000018567	526.212	0.243073	0.320817	0.757668	0.44865	0.741045615297219	Gabarap
ENSMUSG00000018569	1633.4	-0.185308	0.359471	-0.515501	0.606203	0.836400178427682	Cldn7
ENSMUSG00000018570	5.34172	1.3981	2.07201	0.674754	0.499832	0.77357843317394	2810408A11Rik
ENSMUSG00000018572	382.84	-0.260002	0.362965	-0.716328	0.473789	0.75732209762926	Phf23
ENSMUSG00000018574	84.6423	-1.40986	0.613034	-2.29981	0.0214587	0.148279472377102	Acadvl
ENSMUSG00000018581	14.6785	0.159772	1.54694	0.103282	0.917739	0.974061161715648	Dnah11
ENSMUSG00000018583	1995.28	-0.493713	0.243435	-2.02811	0.0425494	0.223120683342395	G3bp1
ENSMUSG00000018585	1126.59	-0.434267	0.359931	-1.20653	0.227613	0.545478411375307	Atox1
ENSMUSG00000018589	0.16839	0.152307	3.85368	0.0395226	0.968474	NA	Glra2
ENSMUSG00000018593	11.6824	-1.25296	2.11147	-0.593409	0.552908	0.807371725221501	Sparc
ENSMUSG00000018595	0.13543	0.602203	3.85568	0.156186	0.875886	NA	Glra4
ENSMUSG00000018599	119.989	-0.750097	0.54884	-1.36669	0.171721	0.475022115418269	Mief2
ENSMUSG00000018604	2072.95	0.15604	0.270348	0.577183	0.563816	0.813301678958172	Tbx3
ENSMUSG00000018623	0.150127	1.46324	3.85373	0.379695	0.704172	NA	Mmp7
ENSMUSG00000018634	0.398258	-0.747256	3.80838	-0.196213	0.844443	NA	Crhr1
ENSMUSG00000018648	563.924	0.00810023	0.406366	0.0199333	0.984097	0.996282420706268	Dusp14
ENSMUSG00000018651	371.508	0.0355411	0.219903	0.161622	0.871603	0.957978606010792	Tada2a
ENSMUSG00000018654	0.995285	1.99856	3.8481	0.519363	0.603507	NA	Ikzf1
ENSMUSG00000018656	0.705116	4.06625	3.80806	1.0678	0.285611	NA	Tcaf3
ENSMUSG00000018659	48.4735	-0.943321	0.705223	-1.33762	0.18102	0.486683289346518	Pnpo
ENSMUSG00000018661	52.24	0.1881	1.00638	0.186908	0.851733	0.949116917445284	Cog1
ENSMUSG00000018666	453.045	-0.946781	0.374984	-2.52485	0.0115746	0.100626541745247	Cbx1
ENSMUSG00000018669	216.739	-1.27823	0.484617	-2.63761	0.00834916	0.0821625303604725	Cdk5rap3
ENSMUSG00000018672	6.43477	-1.88188	1.98135	-0.949798	0.342215	0.657731066108071	Copz2
ENSMUSG00000018677	1114.12	-0.87727	0.374944	-2.33974	0.0192973	0.138270707863024	Slc25a39
ENSMUSG00000018678	75.0889	-0.16431	0.411909	-0.398899	0.689967	0.87731779981384	Sp2
ENSMUSG00000018697	671.196	-0.221821	0.186623	-1.1886	0.234595	0.553024123778686	Aatf
ENSMUSG00000018698	0.480117	3.54299	3.82019	0.927439	0.353699	NA	Lhx1
ENSMUSG00000018707	586.096	-0.680663	0.499418	-1.36291	0.17291	0.476919055123502	Dync1h1
ENSMUSG00000018727	5.53601	0.0680848	1.8678	0.0364519	0.970922	0.992235159251752	Cpsf4l
ENSMUSG00000018733	13.3201	-0.0233648	0.753838	-0.0309945	0.975274	0.993469859454948	Pex12
ENSMUSG00000018736	333.835	-0.0521987	0.415583	-0.125603	0.900046	0.967301247811736	Ndel1
ENSMUSG00000018740	15.0621	0.219435	0.589472	0.372257	0.709702	0.885541033873475	Slc25a35
ENSMUSG00000018750	2.38246	0.970375	2.21901	0.4373	0.661894	0.86446020827269	Zbtb4
ENSMUSG00000018752	3.93139	3.88542	1.21986	3.18514	0.00144682	0.0245883957163517	Tnfsfm13
ENSMUSG00000018761	1342.15	-0.520392	0.317557	-1.63873	0.101269	0.359662867070482	Mpdu1
ENSMUSG00000018765	294.606	0.885823	0.379581	2.33368	0.0196124	0.13956296793298	Fxr2
ENSMUSG00000018770	597.058	-0.166025	0.174525	-0.951295	0.341455	0.657291682874023	Atp5g3
ENSMUSG00000018774	31.957	0.571349	1.05887	0.539586	0.589483	0.827540514614482	Cd68
ENSMUSG00000018776	0.116041	2.14696	3.84554	0.558299	0.576641	NA	Slc35g3
ENSMUSG00000018796	32.3845	-1.05201	1.03737	-1.01411	0.310531	0.629052335151998	Acsl1
ENSMUSG00000018800	4.21755	-1.35672	1.5294	-0.887091	0.37503	0.683904403837856	Abca5
ENSMUSG00000018809	34.3444	-1.67849	0.961969	-1.74485	0.0810109	0.319021450396314	Smyd4
ENSMUSG00000018819	0.388868	1.5864	3.8481	0.412256	0.680152	NA	Lsp1
ENSMUSG00000018820	446.468	0.2003	0.415686	0.481853	0.62991	0.847744872234312	Zfyve27
ENSMUSG00000018821	1276.5	-1.21572	0.41082	-2.95926	0.00308379	0.0413117943758789	Avpi1
ENSMUSG00000018822	4.13463	0.662319	1.8566	0.356738	0.721288	0.889622306148603	Sfrp5
ENSMUSG00000018830	1.49971	0.970702	1.75547	0.552959	0.580292	NA	Myh11
ENSMUSG00000018841	152.241	-0.116471	0.465254	-0.250338	0.802326	0.928856538847539	Rad51d
ENSMUSG00000018844	0	0	0	0	1	NA	Fndc8
ENSMUSG00000018845	35.9871	0.161743	0.74932	0.215854	0.829102	0.940549585190634	Unc45b
ENSMUSG00000018846	2323.92	0.122951	0.186617	0.658841	0.509998	0.780460608804606	Pank3
ENSMUSG00000018848	1718.94	0.0901208	0.212175	0.424748	0.671021	0.868501582225062	Rars
ENSMUSG00000018849	62.2884	-0.46983	0.493138	-0.952736	0.340724	0.656819885515232	Wwc1
ENSMUSG00000018858	1053.79	0.217664	0.320084	0.68002	0.496491	0.771341989899146	Mrpl58
ENSMUSG00000018861	32.6321	-1.95391	1.41044	-1.38532	0.165954	0.466704151253392	Fdxr
ENSMUSG00000018862	0.204604	-1.33134	3.82097	-0.348431	0.727517	NA	Otop3
ENSMUSG00000018865	195.086	-1.01362	0.775458	-1.30712	0.191172	0.500130261908512	Sult4a1
ENSMUSG00000018882	921.984	-0.229105	0.201263	-1.13834	0.25498	0.57493687093869	Mrpl45
ENSMUSG00000018893	0.0546554	0	3.85568	0	1	NA	Mb
ENSMUSG00000018899	0.285823	0	3.85568	0	1	NA	Irf1
ENSMUSG00000018900	9.65779	0.617489	1.86565	0.330978	0.740661	0.901247184404767	Slc22a5
ENSMUSG00000018906	417.875	-0.284978	0.433282	-0.657719	0.510719	0.781172670458103	P4ha2
ENSMUSG00000018907	2.91036	-4.24416	3.07952	-1.37819	0.168145	0.46996788138888	Alox12e
ENSMUSG00000018909	62.4133	0.296385	0.75358	0.393302	0.694096	0.879436195233154	Arrb1
ENSMUSG00000018914	0.10828	-0.617401	3.83787	-0.160871	0.872195	NA	Il3
ENSMUSG00000018919	23.3987	-0.709827	0.580762	-1.22223	0.22162	0.538030350053428	Tm4sf5
ENSMUSG00000018920	35.3749	-0.940077	1.48499	-0.633053	0.526699	0.790778044828419	Cxcl16
ENSMUSG00000018921	1239.08	-0.00674978	0.288434	-0.0234015	0.98133	0.995517080562937	Pelp1
ENSMUSG00000018923	445.369	0.683694	0.223572	3.05804	0.00222788	0.0331251187003021	Med11
ENSMUSG00000018927	1.71381	5.3464	3.79036	1.41053	0.158384	NA	Ccl6
ENSMUSG00000018931	310.975	-1.19815	0.46225	-2.59199	0.00954221	0.0893224167662926	Natd1
ENSMUSG00000018932	267.828	-0.636677	0.59342	-1.07289	0.283319	0.603387437267169	Map2k3
ENSMUSG00000018965	124.102	-0.88032	0.299224	-2.94201	0.0032609	0.0429164741725763	Ywhah
ENSMUSG00000018973	5.28489	5.14733	2.28637	2.25132	0.0243655	0.160432401346601	Hoxb1
ENSMUSG00000018974	357.841	0.133065	0.43484	0.306009	0.759598	0.909779429854195	Sart3
ENSMUSG00000018983	50.1723	-0.730181	0.684248	-1.06713	0.285914	0.605806840891897	E2f2
ENSMUSG00000018995	37.7227	0.0974697	1.2429	0.078421	0.937493	0.981333325608104	Nars2
ENSMUSG00000018999	66.8301	0.298292	0.853463	0.349508	0.726708	0.892697873301104	Slc35b4
ENSMUSG00000019027	1.96045	-2.52302	2.33741	-1.07941	0.280406	0.600876883713099	Dnah1
ENSMUSG00000019039	302.928	0.187625	0.540957	0.346838	0.728713	0.893992395428818	Dalrd3
ENSMUSG00000019054	784.141	-0.707405	0.307385	-2.30136	0.0213713	0.147979711855694	Fis1
ENSMUSG00000019055	372.465	-1.17774	0.456932	-2.57748	0.00995225	0.0917619779169057	Plod1
ENSMUSG00000019066	36.4047	-2.99707	1.05308	-2.846	0.00442728	0.0536927648928985	Rab3d
ENSMUSG00000019080	18.3287	-0.147784	1.85987	-0.0794593	0.936667	0.981082869944057	Mfsd3
ENSMUSG00000019082	165.966	-1.09948	0.668062	-1.64578	0.0998098	0.35702826561458	Slc25a22
ENSMUSG00000019087	1068.5	-0.609751	0.355621	-1.71461	0.0864173	0.331935706879445	Atp6ap1
ENSMUSG00000019088	31.4096	0.582494	1.76448	0.330123	0.741307	0.901588414048889	Dnase1l1
ENSMUSG00000019102	1.75358	-3.78285	3.7822	-1.00017	0.317227	0.635586429330031	Aldh3a1
ENSMUSG00000019122	6.60594	1.9966	0.702379	2.84262	0.00447443	0.0540422519384012	Ccl9
ENSMUSG00000019124	0.168454	0.601151	3.85173	0.156073	0.875975	NA	Scrn1
ENSMUSG00000019132	882.562	-0.149845	0.276399	-0.542133	0.587727	0.826559248045216	BC005537
ENSMUSG00000019139	11975.1	0.0661095	0.378465	0.174678	0.861333	0.95329966020401	Isyna1
ENSMUSG00000019143	198.827	-0.862713	0.376438	-2.29178	0.0219183	0.149936630123257	Hars2
ENSMUSG00000019146	1.27342	2.68161	3.77357	0.710629	0.477314	NA	Cacng2
ENSMUSG00000019158	262.504	0.440192	0.421195	1.0451	0.295975	0.616493589518863	Tmem160
ENSMUSG00000019173	545.531	-0.406227	0.241222	-1.68404	0.0921736	0.341845437630226	Rab5c
ENSMUSG00000019178	1.62081	2.77247	2.85044	0.972643	0.330731	NA	Styxl1
ENSMUSG00000019179	1852.13	-0.382216	0.28083	-1.36102	0.173507	0.477636213566117	Mdh2
ENSMUSG00000019188	278.216	0.133562	0.248781	0.536865	0.591361	0.828444969016195	H13
ENSMUSG00000019189	52.1177	-1.54196	0.781218	-1.97379	0.0484058	0.240047333475124	Rnf145
ENSMUSG00000019194	0.71298	-1.21057	3.18727	-0.379814	0.704083	NA	Scn1b
ENSMUSG00000019210	2338.03	0.0430642	0.211397	0.203713	0.838578	0.943363871886366	Atp6v1e1
ENSMUSG00000019214	209.991	-0.128494	0.478423	-0.268577	0.788255	0.922744697819949	Chtf18
ENSMUSG00000019230	12.1601	-1.54526	2.16758	-0.712897	0.475909	0.758539793693219	Lhx9
ENSMUSG00000019232	0.0912395	-0.39765	3.84391	-0.103449	0.917606	NA	Etnppl
ENSMUSG00000019235	8.44179	0.824799	1.45866	0.565449	0.571769	0.817662062201846	Rps6kl1
ENSMUSG00000019254	77.7991	0.102776	0.496587	0.206965	0.836037	0.942794005827604	Ppp1r12c
ENSMUSG00000019256	7.17289	-1.71767	1.47998	-1.1606	0.245803	0.566164514998706	Ahr
ENSMUSG00000019261	61.5076	-0.905364	0.622069	-1.45541	0.145556	0.436927017896296	Map1s
ENSMUSG00000019278	0.755363	-1.40822	2.63734	-0.533952	0.593375	NA	Dpep1
ENSMUSG00000019295	82.8031	-0.909058	0.662591	-1.37198	0.170071	0.471773644596979	Tmem129
ENSMUSG00000019297	364.96	-0.213876	0.225124	-0.950038	0.342093	0.657731066108071	Nop9
ENSMUSG00000019301	111.594	1.36816	0.876479	1.56098	0.118529	0.394956362388076	Hsd17b1
ENSMUSG00000019302	195.632	-0.253696	0.377559	-0.671937	0.501624	0.774464479034441	Atp6v0a1
ENSMUSG00000019303	1002.14	1.30104	0.335426	3.87876	0.00010499	0.00323975102274917	Psmc3ip
ENSMUSG00000019312	230.609	-0.251613	0.792107	-0.317651	0.75075	0.905591921914762	Grb7
ENSMUSG00000019320	5.42092	6.42827	1.63082	3.94174	8.0892e-05	0.00263284823482044	Noxo1
ENSMUSG00000019326	1.68867	-1.66218	2.72199	-0.610646	0.541434	NA	Aoc3
ENSMUSG00000019338	46.5903	-1.34284	0.800083	-1.67837	0.0932742	0.343934594044666	Zfp687
ENSMUSG00000019359	0.562641	-0.436778	3.81481	-0.114495	0.908845	NA	Gdpd2
ENSMUSG00000019362	1120.97	0.343262	0.266566	1.28772	0.197844	0.509075652668549	D8Ertd738e
ENSMUSG00000019368	54.5244	-1.20094	0.698571	-1.71913	0.08559	0.330231516620927	Sec14l4
ENSMUSG00000019370	323.765	-0.50747	0.299993	-1.69161	0.0907208	0.339824833090098	Calm3
ENSMUSG00000019373	658.877	-0.439535	0.273858	-1.60497	0.1085	0.37505356666002	Cops3
ENSMUSG00000019428	1261.53	0.11782	0.272171	0.43289	0.665094	0.866014317492285	Fkbp8
ENSMUSG00000019429	54.1143	-0.702	1.21315	-0.578661	0.562818	0.812844826193687	Ffar3
ENSMUSG00000019432	638.117	0.381805	0.40327	0.946774	0.343754	0.658962891739666	Ddx39b
ENSMUSG00000019433	52.9173	-1.45524	0.569805	-2.55392	0.0106517	0.0956733527920946	Gipc1
ENSMUSG00000019437	324.466	0.380957	0.29934	1.27266	0.203139	0.5149613716152	Tlcd1
ENSMUSG00000019461	2.141	-3.25042	2.42958	-1.33785	0.180945	0.486624348839059	Plscr3
ENSMUSG00000019464	3.96698	-0.649126	1.79745	-0.361137	0.717997	0.888310444149986	Ptger1
ENSMUSG00000019467	12.7597	1.19334	1.55371	0.768059	0.442452	0.736352230076341	Arhgef25
ENSMUSG00000019470	448.632	-0.713805	0.467437	-1.52706	0.126745	0.409224380319044	Xab2
ENSMUSG00000019471	828.647	-0.304912	0.336942	-0.904941	0.365497	0.676293882427704	Cdc37
ENSMUSG00000019478	10.6754	-4.89062	1.62538	-3.00892	0.0026218	0.0371528535862736	Rab4a
ENSMUSG00000019487	121.728	-0.688192	0.531506	-1.2948	0.195391	0.506185720123616	Trip10
ENSMUSG00000019494	4525.53	0.565294	0.274173	2.06182	0.0392251	0.211907474996125	Cops6
ENSMUSG00000019505	1543.7	-0.653778	0.144015	-4.53966	5.63455e-06	0.00031171098182137	Ubb
ENSMUSG00000019518	50.6012	-0.25042	0.805397	-0.310927	0.755856	0.907785170304437	Ap4m1
ENSMUSG00000019528	70.8535	1.29306	0.493304	2.62124	0.00876116	0.0848570820173251	Gyg
ENSMUSG00000019539	107.388	-0.46861	0.529055	-0.885749	0.375753	0.684295969077378	Rcn3
ENSMUSG00000019558	1443.45	0.152335	0.340026	0.448008	0.654147	0.86039572688726	Slc6a8
ENSMUSG00000019564	61.6912	0.447731	0.847301	0.528421	0.597207	0.83118932459694	Arid3a
ENSMUSG00000019577	0.0773605	1.86134	3.85013	0.483448	0.628778	NA	Pdk4
ENSMUSG00000019578	165.469	0.248657	0.227423	1.09337	0.274233	0.594491262027954	Ubxn6
ENSMUSG00000019579	364.963	-0.377464	0.296956	-1.27111	0.203688	0.515975307762873	Mydgf
ENSMUSG00000019590	2.60986	-3.5306	1.90232	-1.85594	0.0634622	0.277024999861228	Cyb561
ENSMUSG00000019647	5.18238	-1.24532	1.51038	-0.824507	0.409651	0.711559821385122	Sema6a
ENSMUSG00000019659	294.734	0.200334	0.369267	0.542519	0.587461	0.826438204581802	Ccdc12
ENSMUSG00000019689	293.137	0.688672	0.459275	1.49948	0.13375	0.419777047161291	Fmc1
ENSMUSG00000019699	120.272	0.330907	0.570141	0.580394	0.561649	0.812315787681261	Akt3
ENSMUSG00000019710	342.828	-0.019327	0.31699	-0.0609703	0.951383	0.986401081907072	Mrpl24
ENSMUSG00000019715	648.182	-0.167744	0.295529	-0.567604	0.570304	0.816264594602897	Gle1
ENSMUSG00000019718	52.5052	1.26406	1.00629	1.25616	0.209058	0.522702396284054	L3hypdh
ENSMUSG00000019726	72.6365	-0.393008	0.692068	-0.567876	0.570119	0.816127049945972	Lyst
ENSMUSG00000019731	122.703	-0.398206	0.691518	-0.575843	0.564722	0.813888232195586	Slc35e1
ENSMUSG00000019732	31.9694	1.58082	1.01892	1.55146	0.120791	0.399079975856105	Calr3
ENSMUSG00000019734	36.247	0.528012	0.637171	0.828682	0.407284	0.709698811969961	Tmc4
ENSMUSG00000019737	0.0220578	0	3.85568	0	1	NA	Syne4
ENSMUSG00000019738	945.316	0.151791	0.258123	0.588057	0.556494	0.809415569799095	Polr2i
ENSMUSG00000019756	0.292403	-1.2069	3.82387	-0.315622	0.752289	NA	Prl8a1
ENSMUSG00000019761	54.3575	1.04028	0.580822	1.79104	0.0732869	0.301644814825651	Krt10
ENSMUSG00000019763	28.7158	0.523131	0.574906	0.909941	0.362854	0.67417932765015	Rmnd1
ENSMUSG00000019767	12.3102	-1.57417	1.28354	-1.22642	0.220039	0.536256506213476	Ccdc170
ENSMUSG00000019768	1.0413	-0.0499196	3.3837	-0.0147529	0.988229	NA	Esr1
ENSMUSG00000019772	0.450382	2.77624	3.83459	0.723998	0.469067	NA	Vip
ENSMUSG00000019773	565.378	-1.00151	0.279062	-3.58885	0.000332145	0.00813666664528506	Fbxo5
ENSMUSG00000019774	108.388	0.697033	0.42005	1.65941	0.0970338	0.351806903796657	Mtrf1l
ENSMUSG00000019775	12.9316	2.91574	1.33192	2.18912	0.0285881	0.176137037300823	Rgs17
ENSMUSG00000019777	922.056	-0.358737	0.305041	-1.17603	0.239583	0.559037783370777	Hdac2
ENSMUSG00000019779	48.0588	-1.40225	0.837594	-1.67414	0.0941022	0.345474225775822	Frk
ENSMUSG00000019782	658.683	0.459385	0.366846	1.25226	0.210476	0.523971741482339	Rwdd1
ENSMUSG00000019785	2.90468	5.99473	2.29665	2.61021	0.00904867	0.0866846823508614	Clvs2
ENSMUSG00000019789	0.216095	0.152293	3.85368	0.0395189	0.968477	NA	Hey2
[truncated: 31,617 more rows]

## Sheet: Dis3 Het_vs_WT_merge
Gene ID	baseMean	log2FoldChange	lfcSE	stat	pvalue	padj	Gene name
ENSMUSG00000000001	417.468	0.00149182	0.344608	0.00432904	0.996546	1	Gnai3
ENSMUSG00000000028	231.66	0.0670307	0.37858	0.177058	0.859463	0.991068708666602	Cdc45
ENSMUSG00000000031	0	0	0	0	1	NA	H19
ENSMUSG00000000037	12.2597	-1.08475	1.301	-0.833783	0.404403	0.861044123842901	Scml2
ENSMUSG00000000049	0.0879717	-1.04271	3.63435	-0.286904	0.774186	NA	Apoh
ENSMUSG00000000056	29.1131	1.52869	1.21104	1.26229	0.206844	0.745097868738155	Narf
ENSMUSG00000000058	36.8292	-0.632239	0.814732	-0.776008	0.437744	0.874613573756705	Cav2
ENSMUSG00000000078	55.6085	1.55755	0.675904	2.30439	0.0212009	0.468969615743038	Klf6
ENSMUSG00000000085	54.381	0.589764	0.720538	0.818505	0.413069	0.864939312433562	Scmh1
ENSMUSG00000000088	1017.86	-0.555896	0.317148	-1.7528	0.0796372	0.608572183351669	Cox5a
ENSMUSG00000000093	0.0861592	-0.383441	3.63517	-0.105481	0.915994	NA	Tbx2
ENSMUSG00000000094	1.17956	1.04782	3.52658	0.297121	0.766374	NA	Tbx4
ENSMUSG00000000103	11.1128	-0.609635	1.81799	-0.335335	0.737373	0.969309911976175	Zfy2
ENSMUSG00000000120	2.73027	4.90584	3.5558	1.37968	0.167687	0.71088366209344	Ngfr
ENSMUSG00000000125	4.78956	-0.255837	2.7772	-0.0921205	0.926602	0.994564073943489	Wnt3
ENSMUSG00000000126	3.43089	3.07085	1.34355	2.28562	0.0222762	0.471078390557171	Wnt9a
ENSMUSG00000000127	31.8981	0.425819	0.878225	0.484863	0.627773	0.945721794643094	Fer
ENSMUSG00000000131	473.311	0.314286	0.382876	0.820854	0.411729	0.864687725346785	Xpo6
ENSMUSG00000000134	199.967	0.233671	0.567936	0.411439	0.680751	0.95859714797818	Tfe3
ENSMUSG00000000142	15.4296	1.05117	1.29045	0.814579	0.415313	0.866252176705151	Axin2
ENSMUSG00000000148	161.099	0.45822	0.772256	0.593353	0.552945	0.920416189850733	Brat1
ENSMUSG00000000149	32.2023	0.826646	1.14642	0.721068	0.470868	0.88948399703848	Gna12
ENSMUSG00000000154	0.154451	-0.704039	3.63517	-0.193674	0.846431	NA	Slc22a18
ENSMUSG00000000159	0.522068	2.22679	3.59969	0.618604	0.536177	NA	Igsf5
ENSMUSG00000000167	21.9882	0.594872	0.820849	0.724703	0.468634	0.889073825987028	Pih1d2
ENSMUSG00000000168	157.166	0.5187	0.395798	1.31052	0.190021	0.727512050451102	Dlat
ENSMUSG00000000171	350.19	0.00469536	0.274939	0.0170778	0.986375	1	Sdhd
ENSMUSG00000000182	0.613394	-1.83744	3.61869	-0.507765	0.611618	NA	Fgf23
ENSMUSG00000000184	29.474	-0.882496	1.12817	-0.782238	0.434075	0.873550834964265	Ccnd2
ENSMUSG00000000194	302.014	0.492286	0.318342	1.54641	0.122006	0.66384603545341	Gpr107
ENSMUSG00000000197	1.36353	-1.81569	2.92099	-0.621601	0.534204	NA	Nalcn
ENSMUSG00000000202	15.8064	0.710125	1.31538	0.539862	0.589292	0.93233609291395	Btbd17
ENSMUSG00000000223	1.61852	1.73607	3.61184	0.480662	0.630757	0.946718948136465	Drp2
ENSMUSG00000000247	4.2802	0.982962	1.4072	0.698522	0.484851	0.89612351617837	Lhx2
ENSMUSG00000000248	3.36093	-4.21163	3.06829	-1.37263	0.169867	0.711486270268507	Clec2g
ENSMUSG00000000253	44.0788	0.545236	0.967406	0.563606	0.573022	0.926253023700918	Gmpr
ENSMUSG00000000263	0.669881	-2.78718	3.58652	-0.777125	0.437085	NA	Glra1
ENSMUSG00000000266	0.0841952	0.349338	3.63517	0.0960994	0.923442	NA	Mid2
ENSMUSG00000000275	227.719	0.367675	0.457901	0.802957	0.422	0.869785206700929	Trim25
ENSMUSG00000000276	254.806	-0.477495	0.35201	-1.35648	0.174946	0.715126784727616	Dgke
ENSMUSG00000000278	550.611	0.0430953	0.333506	0.129219	0.897185	0.993072277121996	Scpep1
ENSMUSG00000000282	17.7876	1.70341	0.815221	2.08951	0.0366617	0.518082467813629	Mnt
ENSMUSG00000000290	3.54688	3.86144	3.06948	1.25801	0.208388	0.745590912256559	Itgb2
ENSMUSG00000000295	133.685	-0.535946	0.507113	-1.05686	0.290576	0.802707887677116	Hddc2
ENSMUSG00000000296	2.33925	3.05192	3.06593	0.995431	0.319527	0.821812495835633	Tpd52l1
ENSMUSG00000000301	7295.27	0.0468352	0.173441	0.270036	0.787132	0.98032709070208	Pemt
ENSMUSG00000000303	948.745	0.501237	0.172598	2.90408	0.00368332	0.261200453625759	Cdh1
ENSMUSG00000000305	9.62225	0.835603	1.35644	0.616027	0.537877	0.916005515898209	Cdh4
ENSMUSG00000000308	692.534	0.13064	0.391788	0.333445	0.738798	0.969309911976175	Ckmt1
ENSMUSG00000000317	1.21242	-2.33816	1.71399	-1.36416	0.172517	NA	Bcl6b
ENSMUSG00000000318	35.5866	0.20387	0.650422	0.313443	0.753944	0.973104333025448	Clec10a
ENSMUSG00000000320	219.964	-0.757309	0.395423	-1.91518	0.0554689	0.562694177307495	Alox12
ENSMUSG00000000325	84.0894	0.856279	0.588427	1.4552	0.145614	0.693334655902755	#N/A
ENSMUSG00000000326	41.2786	0.151104	0.454069	0.332776	0.739303	0.969309911976175	Comt
ENSMUSG00000000339	190.13	0.22702	0.462907	0.490423	0.623835	0.944387578980131	Rtca
ENSMUSG00000000340	692.349	-0.118202	0.218909	-0.539961	0.589224	0.93233609291395	Dbt
ENSMUSG00000000346	1206.66	0.0881351	0.249844	0.35276	0.724268	0.968077670703724	Dazap2
ENSMUSG00000000355	909.242	-0.435544	0.331471	-1.31397	0.188855	0.726265401883266	Mcts1
ENSMUSG00000000359	2.47057	2.27241	2.63555	0.862214	0.38857	0.850662404035308	Rem1
ENSMUSG00000000365	316.72	-0.52083	0.388062	-1.34213	0.179554	0.718721917358308	Rnf17
ENSMUSG00000000374	135.324	0.307103	0.608293	0.50486	0.613657	0.941194462054218	Trappc10
ENSMUSG00000000378	9.72498	-1.30574	1.20504	-1.08357	0.278556	0.79270682825257	Ccm2
ENSMUSG00000000381	0.05414	0.942222	3.63153	0.259456	0.795283	NA	Wap
ENSMUSG00000000384	447.557	0.423668	0.363801	1.16456	0.244197	0.776105863005245	Tbrg4
ENSMUSG00000000385	0	0	0	0	1	NA	Tmprss2
ENSMUSG00000000386	0.250731	2.33754	3.59706	0.649847	0.515791	NA	Mx1
ENSMUSG00000000392	1.15838	-4.3919	3.58044	-1.22664	0.219959	NA	Fap
ENSMUSG00000000399	1141.89	0.0681356	0.162058	0.420439	0.674165	0.957556505497945	Ndufa9
ENSMUSG00000000409	75.4646	0.874985	1.06257	0.823464	0.410244	0.863391693325413	Lck
ENSMUSG00000000411	1.76535	-3.72238	3.43489	-1.0837	0.278499	0.79270682825257	Tssk3
ENSMUSG00000000416	1.12933	3.54315	3.52493	1.00517	0.314816	NA	Cttnbp2
ENSMUSG00000000420	110.301	0.259184	0.321343	0.806564	0.419918	0.869383606734412	Galnt1
ENSMUSG00000000439	332.917	-0.131636	0.326767	-0.402843	0.687064	0.960743328432693	Mkrn2
ENSMUSG00000000440	0.609109	-0.409495	3.14931	-0.130027	0.896545	NA	Pparg
ENSMUSG00000000441	332.186	0.758577	0.433288	1.75075	0.0799896	0.608833798839354	Raf1
ENSMUSG00000000486	34.2965	0.636503	0.814758	0.781216	0.434675	0.873829974437971	Septin1
ENSMUSG00000000489	8.28725	6.15825	1.56422	3.93695	8.25238e-05	0.0414052332949018	Pdgfb
ENSMUSG00000000530	4.83295	0.116186	2.32569	0.0499575	0.960156	1	Acvrl1
ENSMUSG00000000531	7.54139	-0.222617	1.41264	-0.157589	0.874781	0.99192886073983	Tamalin
ENSMUSG00000000532	14.1932	1.1092	1.39824	0.793285	0.427612	0.870565326014651	Acvr1b
ENSMUSG00000000538	170.396	-0.0566277	0.619943	-0.0913434	0.92722	0.994564073943489	Tom1l2
ENSMUSG00000000544	0.0546554	-0.383444	3.63517	-0.105482	0.915994	NA	Gpa33
ENSMUSG00000000552	18.8636	-0.351304	0.947589	-0.370734	0.710835	0.966192841420432	Zfp385a
ENSMUSG00000000555	63.8778	0.804461	1.11448	0.721826	0.470402	0.889456952852092	Itga5
ENSMUSG00000000560	0.216048	-1.56284	3.61562	-0.432247	0.665562	NA	Gabra2
ENSMUSG00000000561	408.578	0.395434	0.294849	1.34114	0.179874	0.719271292382012	Wdr77
ENSMUSG00000000562	2.08465	3.49983	2.50864	1.39511	0.162983	0.708719427013631	Adora3
ENSMUSG00000000563	3823	-0.304821	0.255018	-1.19529	0.231974	0.766888738717437	Atp5pb
ENSMUSG00000000567	12.2073	2.67844	1.24614	2.14938	0.031604	0.50213490889517	Sox9
ENSMUSG00000000568	899.494	-0.000203386	0.261716	-0.000777128	0.99938	1	Hnrnpd
ENSMUSG00000000579	1.068	-0.210222	1.67661	-0.125385	0.900219	NA	Dynlt1c
ENSMUSG00000000581	2221.55	-0.191473	0.322098	-0.594456	0.552207	0.920218419117477	C1d
ENSMUSG00000000594	5166.04	-0.204985	0.226228	-0.906097	0.364885	0.845719517843499	Gm2a
ENSMUSG00000000600	194.033	-0.212733	0.32587	-0.652814	0.513876	0.90777069608974	Krit1
ENSMUSG00000000605	308.281	0.267335	0.515271	0.518825	0.603883	0.937211618528619	Clcn4
ENSMUSG00000000606	0.0360933	0.695163	3.63378	0.191306	0.848286	NA	Vmn2r88
ENSMUSG00000000617	2.58091	2.70383	2.57757	1.04899	0.294184	0.8056479103245	Grm6
ENSMUSG00000000627	1.39045	4.26762	3.31116	1.28886	0.197447	NA	Sema4f
ENSMUSG00000000628	459.624	0.514205	0.440434	1.1675	0.24301	0.774787359291639	Hk2
ENSMUSG00000000631	29.8898	1.35263	0.687353	1.96788	0.0490824	0.548920988132686	Myo18a
ENSMUSG00000000632	0.481537	-1.43198	1.80369	-0.79392	0.427242	NA	Sez6
ENSMUSG00000000682	20.2374	-1.52606	0.997199	-1.53035	0.12593	0.669357671986066	Cd52
ENSMUSG00000000686	4.95335	-0.681194	1.07374	-0.634411	0.525813	0.911769856832485	Abhd15
ENSMUSG00000000690	0.0315273	-0.383444	3.63517	-0.105482	0.915994	NA	Hoxb6
ENSMUSG00000000693	4.01764	0.297093	0.788562	0.376754	0.706357	0.964367899959765	Loxl3
ENSMUSG00000000708	30.4103	-0.299658	0.783862	-0.382283	0.702251	0.963399643902275	Kat2b
ENSMUSG00000000711	106.129	0.191079	0.474454	0.402734	0.687144	0.960743328432693	Rab5b
ENSMUSG00000000724	9.8713	-2.80591	1.22573	-2.28918	0.0220691	0.471078390557171	Cryba1
ENSMUSG00000000730	383.007	0.617721	0.311948	1.98021	0.0476803	0.542607428208446	Dnmt3l
ENSMUSG00000000731	0.788616	2.12438	2.16955	0.979182	0.32749	NA	Aire
ENSMUSG00000000732	21.2818	-0.411659	0.870922	-0.47267	0.636448	0.948671204866907	Icosl
ENSMUSG00000000738	42.9325	0.629178	0.595483	1.05658	0.290701	0.802707887677116	Spg7
ENSMUSG00000000739	23.8784	-0.478557	1.03655	-0.461684	0.644308	0.949199246259754	Sult5a1
ENSMUSG00000000740	747.587	-0.357953	0.226502	-1.58035	0.114026	0.659227950509018	Rpl13
ENSMUSG00000000743	170.59	0.46589	0.335006	1.39069	0.164319	0.708787597899886	Chmp1a
ENSMUSG00000000751	212.317	0.579233	0.570668	1.01501	0.310102	0.815127534726199	Rpa1
ENSMUSG00000000759	229.116	0.314336	0.339764	0.92516	0.354883	0.842036398620631	Tubgcp3
ENSMUSG00000000776	428.072	0.282277	0.245633	1.14918	0.250481	0.780593498250469	Polr3d
ENSMUSG00000000782	16.2721	2.33398	0.941992	2.47771	0.0132229	0.410597848314264	Tcf7
ENSMUSG00000000787	7894.06	-0.068534	0.232955	-0.294194	0.76861	0.976782015516344	Ddx3x
ENSMUSG00000000791	1.0413	0.494835	2.28104	0.216934	0.82826	NA	Il12rb1
ENSMUSG00000000792	4.17189	0.585777	1.47183	0.397993	0.690636	0.962142518968943	Slc5a5
ENSMUSG00000000794	0.158581	1.42476	3.61161	0.394494	0.693216	NA	Kcnn3
ENSMUSG00000000804	127.445	0.476544	0.33629	1.41706	0.156466	0.702302942573442	Usp32
ENSMUSG00000000805	43.9307	0.733028	0.972063	0.754095	0.450792	0.879719745699989	Car4
ENSMUSG00000000811	12.9303	0.0762027	1.56702	0.0486291	0.961215	1	Txnrd3
ENSMUSG00000000817	0	0	0	0	1	NA	Fasl
ENSMUSG00000000823	26.6978	0.838681	1.09215	0.767921	0.442534	0.876699004285604	Zfp512b
ENSMUSG00000000826	509.915	-0.121312	0.270597	-0.448311	0.653929	0.951958647684033	Dnajc5
ENSMUSG00000000827	2466.39	-0.338807	0.219817	-1.54131	0.12324	0.666015179236837	Tpd52l2
ENSMUSG00000000838	586.354	0.0252565	0.345071	0.0731921	0.941653	0.997032328003561	Fmr1
ENSMUSG00000000861	0.0461041	0.799241	3.63305	0.219992	0.825877	NA	Bcl11a
ENSMUSG00000000876	166.802	0.0957658	0.374993	0.25538	0.79843	0.982066054250749	Pxmp4
ENSMUSG00000000881	117.757	-0.158254	0.458917	-0.344843	0.730212	0.96813809593607	Dlg3
ENSMUSG00000000884	233.073	-0.297577	0.406054	-0.732851	0.463649	0.887633251999283	Gnb1l
ENSMUSG00000000901	10.0391	0.835676	0.834414	1.00151	0.316579	0.819877229283877	Mmp11
ENSMUSG00000000902	362.162	0.659789	0.279969	2.35665	0.0184408	0.454254704095073	Smarcb1
ENSMUSG00000000903	57.5159	-0.585827	0.401036	-1.46078	0.144075	0.692567419686767	Vpreb3
ENSMUSG00000000915	59.3519	0.866331	0.856847	1.01107	0.311983	0.816473604438385	Hip1r
ENSMUSG00000000916	417.868	0.33795	0.260532	1.29715	0.194578	0.732159784079547	Nsun5
ENSMUSG00000000934	51.7391	0.268605	0.761881	0.352554	0.724423	0.968077670703724	Top1mt
ENSMUSG00000000938	4.25181	-0.971112	1.87945	-0.516699	0.605366	0.938138454661981	Hoxa10
ENSMUSG00000000948	577.023	-0.70642	0.320255	-2.20581	0.0273976	0.486029268628745	Gm38393
ENSMUSG00000000957	0.285078	1.24118	3.60834	0.343974	0.730865	NA	Mmp14
ENSMUSG00000000958	4.49399	1.67134	1.41014	1.18523	0.235928	0.770372541780535	Slc7a7
ENSMUSG00000000959	89.968	0.674724	0.608895	1.10811	0.267814	0.791148216512176	Oxa1l
ENSMUSG00000000976	139.712	0.456271	0.446026	1.02297	0.306323	0.813377795988021	Heatr6
ENSMUSG00000000982	0.0841952	0.349338	3.63517	0.0960994	0.923442	NA	Ccl3
ENSMUSG00000000983	4.35779	3.72721	1.83102	2.03559	0.0417914	0.531395944518258	Wfdc18
ENSMUSG00000001016	1057.55	-0.473242	0.235212	-2.01198	0.0442216	0.536756499887238	Ilf2
ENSMUSG00000001017	303.457	-0.2116	0.207987	-1.01737	0.308977	0.814975481834065	Chtop
ENSMUSG00000001018	145.001	-0.633711	0.417414	-1.51818	0.128968	0.672709808793833	Snapin
ENSMUSG00000001020	1.36235	1.24702	3.04713	0.409245	0.68236	NA	S100a4
ENSMUSG00000001021	195.409	-2.45098	0.774393	-3.16503	0.00155066	0.198421704983287	S100a3
ENSMUSG00000001025	47.498	-0.693514	0.635269	-1.09169	0.274971	0.792017379063044	S100a6
ENSMUSG00000001027	0.311848	0	3.63517	0	1	NA	Scn4a
ENSMUSG00000001029	1.32127	-1.11435	3.56322	-0.312738	0.75448	NA	Icam2
ENSMUSG00000001034	62.9153	0.719817	0.714495	1.00745	0.313719	0.817409766776861	Mapk7
ENSMUSG00000001036	833.198	0.0106558	0.2884	0.0369478	0.970527	1	Epn2
ENSMUSG00000001039	20.0967	0.58597	1.08788	0.538633	0.59014	0.932762056225331	B9d1
ENSMUSG00000001052	155.232	-0.0916737	0.314531	-0.291462	0.770698	0.977581262743353	Sec24b
ENSMUSG00000001053	25.2847	2.37769	1.47834	1.60835	0.107758	0.650611062419172	N4bp3
ENSMUSG00000001054	1606.3	-0.28181	0.252224	-1.1173	0.263865	0.78948427131837	Rmnd5b
ENSMUSG00000001056	10041.5	-0.634011	0.30805	-2.05814	0.0395764	0.524932309775721	Nhp2
ENSMUSG00000001062	16.829	-0.332344	1.17939	-0.281794	0.778102	0.978980918081618	Vps9d1
ENSMUSG00000001065	88.4601	-0.450352	0.780978	-0.576652	0.564174	0.923592564598587	Zfp276
ENSMUSG00000001076	28.7411	0.443963	0.967825	0.458723	0.646433	0.950073451359097	C1ql4
ENSMUSG00000001082	163.544	0.212609	0.614787	0.345825	0.729474	0.96813809593607	Mfsd10
ENSMUSG00000001089	1369.7	0.139527	0.162463	0.858823	0.390438	0.851793226620563	Luzp1
ENSMUSG00000001095	143.454	-0.29583	0.429433	-0.688885	0.490895	0.897237785909792	Slc13a2
ENSMUSG00000001098	361.814	-0.135368	0.240837	-0.562074	0.574066	0.926454963148709	Kctd10
ENSMUSG00000001100	186.221	0.578343	0.495597	1.16696	0.243225	0.775213655990353	Poldip2
ENSMUSG00000001103	12.3249	-2.48024	2.09457	-1.18413	0.236362	0.771128049618002	Sebox
ENSMUSG00000001105	302.828	0.0990424	0.299284	0.330931	0.740696	0.969309911976175	Ift20
ENSMUSG00000001119	0.0655624	0.799241	3.63305	0.219992	0.825877	NA	Col6a1
ENSMUSG00000001120	17.4265	1.25271	1.30145	0.962551	0.335773	0.829577443140794	Pcbp3
ENSMUSG00000001123	107.987	-0.61297	0.809825	-0.756917	0.4491	0.879350086940649	Lgals9
ENSMUSG00000001127	565.349	0.387562	0.348084	1.11342	0.26553	0.789836295538952	Araf
ENSMUSG00000001128	6.44085	-2.40655	1.5114	-1.59227	0.111325	0.655790521780146	Cfp
ENSMUSG00000001131	19.0474	-1.58985	1.32039	-1.20408	0.22856	0.765980432382996	Timp1
ENSMUSG00000001134	282.014	-0.641434	0.423584	-1.5143	0.129949	0.67344770244923	Uxt
ENSMUSG00000001138	59.7268	-0.442722	0.497003	-0.890784	0.373045	0.848549889204321	Cnnm3
ENSMUSG00000001143	53.8463	0.0700324	0.589756	0.118748	0.905475	0.993676521442455	Lman2l
ENSMUSG00000001150	485.091	0.610608	0.614882	0.993049	0.320686	0.822608136837871	Mcm3ap
ENSMUSG00000001151	632.829	-0.0272645	0.306826	-0.0888599	0.929193	0.994671659898233	Pcnt
ENSMUSG00000001156	38.3121	0.379906	0.723221	0.525298	0.599376	0.935317545067395	Mxd1
ENSMUSG00000001157	79.5264	1.06047	0.380114	2.78987	0.00527294	0.31028991688369	Gmcl1
ENSMUSG00000001158	475.328	-0.526901	0.385459	-1.36694	0.171643	0.713128992346222	Snrnp27
ENSMUSG00000001166	12.1555	1.69624	1.18581	1.43045	0.152588	0.698840918328805	Oas1c
ENSMUSG00000001168	4.51485	3.01347	2.63768	1.14247	0.253258	0.782407127597147	Oas1h
ENSMUSG00000001173	309.186	0.0856365	0.413352	0.207176	0.835873	0.987606455899095	Ocrl
ENSMUSG00000001175	2817.21	0.0582261	0.317707	0.18327	0.854586	0.990729781985517	Calm1
ENSMUSG00000001211	72.6067	-0.456701	0.733198	-0.622889	0.533358	0.914818982531103	Agpat3
ENSMUSG00000001225	4.31874	-1.7208	1.59621	-1.07806	0.281009	0.794743226303592	Slc26a3
ENSMUSG00000001227	8.18732	1.21231	1.53072	0.791984	0.42837	0.870993664144035	Sema6b
ENSMUSG00000001228	156.214	1.14808	0.468117	2.45256	0.0141845	0.423931268712038	Uhrf1
ENSMUSG00000001229	29.7313	0.575628	0.898272	0.640817	0.521642	0.909441588872962	Dpp9
ENSMUSG00000001240	27.0919	-1.26396	0.93994	-1.34473	0.178714	0.717524574347658	Ramp2
ENSMUSG00000001247	87.8457	0.999152	0.694168	1.43935	0.150051	0.696244263624807	Lsr
ENSMUSG00000001248	0.154451	-0.704039	3.63517	-0.193674	0.846431	NA	Gramd1a
ENSMUSG00000001249	0.10828	1.56895	3.61627	0.433859	0.664391	NA	Hpn
ENSMUSG00000001260	0.304612	-2.44689	3.60588	-0.678583	0.497402	NA	Gabrg1
ENSMUSG00000001270	3386.85	0.283847	0.259402	1.09423	0.273852	0.791807747234964	Ckb
ENSMUSG00000001280	1220.03	-0.210401	0.321111	-0.65523	0.51232	0.906708945307695	Sp1
ENSMUSG00000001281	262.497	0.40154	0.536149	0.748932	0.453898	0.881354253937502	Itgb7
ENSMUSG00000001285	830.894	-0.531619	0.274732	-1.93505	0.0529846	0.558828067772812	Myg1
ENSMUSG00000001288	223.517	-0.00832903	0.446384	-0.0186589	0.985113	1	Rarg
ENSMUSG00000001289	1237.85	-0.834733	0.264098	-3.1607	0.0015739	0.198728502676519	Pfdn5
ENSMUSG00000001300	250.879	-0.441051	0.417147	-1.05731	0.290372	0.802707887677116	Efnb2
ENSMUSG00000001305	1003.33	-0.426204	0.279566	-1.52452	0.127378	0.670327375663482	Rrp15
ENSMUSG00000001313	52.8165	-0.561129	0.687659	-0.815999	0.414501	0.866108524784522	Rnd2
ENSMUSG00000001323	60.6945	-0.574276	0.552895	-1.03867	0.298958	0.808995428370622	Srr
ENSMUSG00000001333	191.878	-0.0304591	0.454363	-0.067037	0.946552	0.997424407217649	Sync
ENSMUSG00000001334	15.1515	0.716203	1.55201	0.461466	0.644464	0.949199246259754	Fndc5
ENSMUSG00000001348	243.112	0.502475	0.299619	1.67705	0.0935333	0.627703662532221	Acp5
ENSMUSG00000001349	2.45618	0.942249	3.63153	0.259463	0.795278	0.98112139349714	Cnn1
ENSMUSG00000001366	155.94	0.210579	0.46979	0.448241	0.65398	0.951960243506199	Fbxo9
ENSMUSG00000001376	283.697	-0.107377	0.354597	-0.302812	0.762033	0.97623746993963	Vps50
ENSMUSG00000001380	575.913	0.192798	0.277981	0.693566	0.487955	0.896707902991341	Hars
ENSMUSG00000001383	633.187	-0.310072	0.240306	-1.29032	0.19694	0.733224011677967	Zmat2
ENSMUSG00000001403	4282.62	-0.660475	0.261024	-2.53033	0.0113957	0.392893267061691	Ube2c
ENSMUSG00000001415	659.249	0.181524	0.336755	0.539039	0.58986	0.93260385755935	Smg5
ENSMUSG00000001416	2638.95	0.447172	0.216644	2.06409	0.0390092	0.524932309775721	Cct3
ENSMUSG00000001418	859.432	0.470407	0.297426	1.58159	0.113742	0.658900519571265	Glmp
ENSMUSG00000001419	139.733	0.821221	0.509713	1.61114	0.107149	0.649156879280665	Mef2d
ENSMUSG00000001420	83.1366	0.959238	0.784198	1.22321	0.22125	0.760489484087049	Tmem79
ENSMUSG00000001424	178.758	0.983414	0.49757	1.97643	0.0481059	0.544651649594657	Snd1
ENSMUSG00000001435	0.724496	-0.0628262	3.63517	-0.0172829	0.986211	NA	Col18a1
ENSMUSG00000001436	40.659	0.451247	0.814501	0.554016	0.579568	0.928799810708617	Slc19a1
ENSMUSG00000001440	1479.53	0.112083	0.197091	0.568685	0.56957	0.925071508144397	Kpnb1
ENSMUSG00000001441	231.631	0.142361	0.247394	0.575441	0.564993	0.923592564598587	Npepps
ENSMUSG00000001444	2.45866	-3.83379	2.76772	-1.38518	0.165999	0.709943371519181	Tbx21
ENSMUSG00000001445	216.932	0.501402	0.432288	1.15988	0.246098	0.777150277175177	Mrpl10
ENSMUSG00000001467	246.504	-0.0973734	0.718823	-0.135462	0.892246	0.993072277121996	Cyp51
ENSMUSG00000001472	815.2	0.107151	0.220527	0.485887	0.627047	0.945668683098397	Tcf25
ENSMUSG00000001473	173.895	0.687085	0.723381	0.949825	0.342201	0.83474431388391	Tubb6
ENSMUSG00000001482	1765.27	0.0877616	0.393926	0.222787	0.823701	0.986320254061073	Def8
ENSMUSG00000001496	0.0788031	0.415562	3.63349	0.11437	0.908945	NA	Nkx2-1
ENSMUSG00000001497	13.802	0.113128	1.10988	0.101928	0.918814	0.994081582260312	Pax9
ENSMUSG00000001504	0.128617	0.158053	3.63305	0.0435042	0.9653	NA	Irx2
ENSMUSG00000001506	0.367827	1.3395	2.69364	0.497282	0.618991	NA	Col1a1
ENSMUSG00000001507	136.937	-0.750276	0.88476	-0.847999	0.396439	0.856618236079426	Itga3
ENSMUSG00000001508	0.558724	-0.383425	3.63517	-0.105476	0.915998	NA	Sgca
ENSMUSG00000001510	2.33939	2.40212	2.071	1.15988	0.246096	0.777150277175177	Dlx3
ENSMUSG00000001517	29.64	1.00592	0.799519	1.25816	0.208333	0.745590912256559	Foxm1
ENSMUSG00000001518	164.58	0.710113	0.450623	1.57585	0.115061	0.660184489458828	Itfg2
ENSMUSG00000001520	3.32335	0.514408	1.95328	0.263356	0.792276	0.980740643871971	Nrip2
ENSMUSG00000001521	46.1457	-0.425911	0.594622	-0.716273	0.473823	0.890509666969346	Tulp3
ENSMUSG00000001524	702.64	0.861326	0.384178	2.242	0.0249616	0.478183269864721	Gtf2h4
ENSMUSG00000001525	361.527	0.365406	0.831146	0.439642	0.660197	0.954912222259711	Tubb5
ENSMUSG00000001542	1431.48	-0.930277	0.454094	-2.04864	0.0404971	0.527762856594663	Ell2
ENSMUSG00000001552	344.115	0.969973	0.682197	1.42184	0.155073	0.700370839610272	Jup
ENSMUSG00000001555	95.175	0.162586	0.624667	0.260276	0.794651	0.981012065914078	Fkbp10
ENSMUSG00000001558	982.9	-0.679886	0.548661	-1.23917	0.215281	0.754877642288396	Klhl10
ENSMUSG00000001566	0.502843	0	3.63517	0	1	NA	Mnx1
ENSMUSG00000001569	519.516	0.368647	0.153243	2.40563	0.0161445	0.438223145415893	Nom1
ENSMUSG00000001576	65.869	0.706791	0.740986	0.953852	0.340159	0.832216821661905	Ergic1
ENSMUSG00000001583	0.0274562	-0.383444	3.63517	-0.105482	0.915994	NA	Tnk1
ENSMUSG00000001588	11.8529	-0.156056	1.21558	-0.128379	0.897849	0.993072277121996	Acap1
ENSMUSG00000001604	10.5403	0.06257	1.30258	0.0480354	0.961688	1	Tcea3
ENSMUSG00000001622	0.171483	-1.8046	3.61946	-0.498582	0.618074	NA	Csn3
ENSMUSG00000001627	1232.37	-0.34269	0.253378	-1.35248	0.176221	0.715315471703953	Ifrd1
ENSMUSG00000001630	221.709	-0.250186	0.498712	-0.501664	0.615904	0.941715644405119	Stk38l
ENSMUSG00000001632	402.905	-0.0453098	0.416969	-0.108665	0.913468	0.994081582260312	Brpf1
ENSMUSG00000001642	10.8236	1.66724	1.12048	1.48797	0.136759	0.684730179054886	Akr1b3
ENSMUSG00000001655	1.41914	3.26118	2.30153	1.41696	0.156495	NA	Hoxc13
ENSMUSG00000001657	0.098771	-0.988917	3.63459	-0.272085	0.785557	NA	Hoxc8
ENSMUSG00000001661	0.0360933	0.695163	3.63378	0.191306	0.848286	NA	Hoxc6
ENSMUSG00000001665	0.308903	-1.62641	3.62381	-0.448811	0.653568	NA	Gstt3
ENSMUSG00000001666	103.061	0.163574	0.453096	0.361014	0.718089	0.967146834071858	Ddt
ENSMUSG00000001670	126.711	1.67993	0.794209	2.11522	0.0344111	0.514737164087859	Tat
ENSMUSG00000001672	34.9726	1.41143	0.977314	1.44419	0.148686	0.695821735389222	Marveld3
ENSMUSG00000001674	617.612	0.0154059	0.236383	0.0651734	0.948036	0.997709528658493	Ddx18
ENSMUSG00000001687	428.087	0.646831	0.336948	1.91968	0.0548986	0.56208974994604	Ubl3
ENSMUSG00000001700	0.0180467	0.349338	3.63517	0.0960994	0.923442	NA	Gramd3
ENSMUSG00000001707	3253.69	-0.324878	0.289943	-1.12049	0.262505	0.789030484172525	Eef1e1
ENSMUSG00000001729	95.6141	0.514817	0.479158	1.07442	0.282635	0.795264382882001	Akt1
ENSMUSG00000001739	10.4362	-0.649317	1.42767	-0.454808	0.649247	0.950606831812471	Cldn15
ENSMUSG00000001750	280.803	-0.551526	0.632102	-0.872527	0.382921	0.850439490996726	Tcirg1
ENSMUSG00000001751	5.11788	4.69295	2.70397	1.73558	0.0826385	0.61192628666926	Naglu
ENSMUSG00000001755	184.097	1.09845	0.610526	1.79919	0.0719892	0.600839962771858	Coasy
ENSMUSG00000001761	0.150127	-0.0628459	3.63517	-0.0172883	0.986207	NA	Smo
ENSMUSG00000001763	5.83552	-2.09029	1.22945	-1.70019	0.0890949	0.623294565247454	Tspan33
ENSMUSG00000001767	2794.2	-0.554929	0.299567	-1.85243	0.0639636	0.582294710612734	Crnkl1
ENSMUSG00000001768	81.4258	0.455543	0.625177	0.728662	0.466208	0.888478092497352	Rin2
ENSMUSG00000001773	0.684704	0.349358	3.63517	0.096105	0.923437	NA	Folh1
ENSMUSG00000001774	989.185	0.153679	0.192143	0.799817	0.423817	0.869785206700929	Chordc1
ENSMUSG00000001783	211.276	-0.162739	0.266089	-0.611596	0.540805	0.917097115380969	Rtcb
ENSMUSG00000001785	2016.07	-0.270861	0.208111	-1.30152	0.19308	0.730553064439727	Pwp1
ENSMUSG00000001786	19.2181	-0.231802	1.1792	-0.196576	0.844159	0.989410624366162	Fbxo7
ENSMUSG00000001794	41.7722	1.47206	0.623104	2.36246	0.0181542	0.451623545990088	Capns1
ENSMUSG00000001802	1.97246	5.13289	3.55809	1.4426	0.149134	0.696143453211757	Lrp3
ENSMUSG00000001819	1.37563	-4.66291	3.57883	-1.30292	0.192603	NA	Hoxd13
ENSMUSG00000001827	3693.88	-0.429295	0.218226	-1.9672	0.0491601	0.548920988132686	Folr1
ENSMUSG00000001829	401.576	0.474456	0.346699	1.3685	0.171157	0.712042517835701	Clpb
ENSMUSG00000001833	707.037	0.0190145	0.318195	0.0597573	0.952349	0.999046085982086	Septin7
ENSMUSG00000001844	59.8889	0.49861	0.70851	0.703745	0.481591	0.893562211997351	Zdhhc4
ENSMUSG00000001847	869.833	0.138209	0.192755	0.717018	0.473363	0.890509666969346	Rac1
ENSMUSG00000001855	456.98	-0.448772	0.235298	-1.90726	0.0564875	0.563250339960042	Nup214
ENSMUSG00000001864	24.0914	0.206513	1.23035	0.167848	0.866703	0.991532304724548	Aif1l
ENSMUSG00000001865	0.0825821	0	3.63517	0	1	NA	Cpa3
ENSMUSG00000001870	1.46988	-1.66928	2.46485	-0.677235	0.498257	0.899598989695434	Ltbp1
ENSMUSG00000001891	233.244	-0.116349	0.388127	-0.29977	0.764353	0.976782015516344	Ugp2
ENSMUSG00000001901	0.131125	1.74535	3.61161	0.483262	0.62891	NA	Kcnh6
ENSMUSG00000001909	558.628	1.07967	0.346984	3.11159	0.00186084	0.206762609455667	Trmt1
ENSMUSG00000001910	63.6123	0.923621	0.669048	1.3805	0.167432	0.71088366209344	Nacc1
ENSMUSG00000001911	4.01513	1.4959	1.59786	0.936189	0.349176	0.839412945009238	Nfix
ENSMUSG00000001918	88.1258	0.151725	0.618077	0.245479	0.806085	0.983309921089074	Slc1a5
ENSMUSG00000001924	1994.79	0.308285	0.373205	0.826048	0.408777	0.863094261595276	Uba1
ENSMUSG00000001930	3.46332	3.9529	2.81598	1.40374	0.160397	0.707142004778582	Vwf
ENSMUSG00000001942	36.2778	-0.280569	1.00889	-0.278096	0.780939	0.979566924319434	Siae
ENSMUSG00000001943	0.045574	0.349341	3.63517	0.0961002	0.923441	NA	Vsig2
ENSMUSG00000001946	30.5291	0.857341	1.65312	0.518621	0.604025	0.937211618528619	Esam
ENSMUSG00000001948	15.7353	-0.690272	1.13947	-0.605786	0.544657	0.918089537457535	Spa17
ENSMUSG00000001962	670.649	-0.312889	0.334064	-0.936611	0.348958	0.839041415820545	Fam50a
ENSMUSG00000001964	643.236	-0.475278	0.303468	-1.56616	0.117312	0.661738571846323	Emd
ENSMUSG00000001983	151.821	-0.889007	0.455474	-1.95183	0.0509589	0.555681520476468	Taco1
ENSMUSG00000001985	0.0607564	0.0287431	3.63517	0.00790694	0.993691	NA	Grik3
ENSMUSG00000001986	1.80153	-0.0628167	3.63517	-0.0172803	0.986213	1	Gria3
ENSMUSG00000001988	13.9492	0.800287	0.954274	0.838634	0.401675	0.860022924651928	Npas1
ENSMUSG00000001995	15.2297	5.39302	1.38943	3.88146	0.000103833	0.0494917933642254	Sipa1l2
ENSMUSG00000001998	140.624	0.595174	0.51909	1.14657	0.251559	0.781321431895025	Ap4e1
ENSMUSG00000001999	78.5675	-0.566282	0.614168	-0.922031	0.356512	0.843167996916403	Blvra
ENSMUSG00000002006	16.0715	-0.082786	1.05037	-0.0788162	0.937179	0.99587186281707	Pdzd4
ENSMUSG00000002007	5.68833	-1.45343	1.57849	-0.920771	0.35717	0.843621443620348	Srpk3
ENSMUSG00000002010	3283.74	-0.697051	0.355692	-1.95971	0.0500301	0.55112649413816	Idh3g
ENSMUSG00000002012	0.0230521	0.349338	3.63517	0.0960994	0.923442	NA	Pnck
ENSMUSG00000002014	3915.49	-0.420605	0.353624	-1.18941	0.234277	0.768270133866182	Ssr4
ENSMUSG00000002015	3638.55	-0.837137	0.29512	-2.8366	0.00455968	0.286913554036932	Bcap31
ENSMUSG00000002017	684.32	-0.0385448	0.332475	-0.115933	0.907706	0.993922347952049	Fam98a
ENSMUSG00000002020	0.609824	-3.29238	3.59115	-0.916803	0.359246	NA	Ltbp2
ENSMUSG00000002028	16.3169	3.14856	1.57612	1.99767	0.0457524	0.538293591140034	Kmt2a
ENSMUSG00000002031	110.955	0.111337	0.467314	0.238249	0.811688	0.983589412788969	Ift46
ENSMUSG00000002032	0	0	0	0	1	NA	Tmem25
ENSMUSG00000002043	37.1491	-0.0569924	0.730589	-0.0780088	0.937821	0.99587186281707	Trappc6a
ENSMUSG00000002052	649.919	0.0280115	0.328385	0.085301	0.932022	0.994920189848636	Supt6
ENSMUSG00000002055	113.481	0.142926	0.640853	0.223024	0.823517	0.986316342067646	Spag5
ENSMUSG00000002057	0.423489	0.980113	3.58648	0.27328	0.784638	NA	Foxn1
ENSMUSG00000002058	22.9747	0.347373	0.861461	0.403236	0.686774	0.960743328432693	Unc119
ENSMUSG00000002059	216.29	-0.644284	0.458446	-1.40537	0.159912	0.707142004778582	Rab34
ENSMUSG00000002064	653.509	0.084198	0.225739	0.372989	0.709157	0.965886495297925	Sdf2
ENSMUSG00000002068	1632.2	0.00640807	0.273428	0.023436	0.981302	1	Ccne1
ENSMUSG00000002076	46.857	-0.0766165	0.923147	-0.0829948	0.933856	0.99536469716622	Hsf2bp
ENSMUSG00000002083	121.939	-0.202766	0.887306	-0.228519	0.819243	0.985760873997758	Bbc3
ENSMUSG00000002100	0.287987	-2.42848	3.60624	-0.673411	0.500686	NA	Mybpc3
ENSMUSG00000002102	2240.25	0.41821	0.200051	2.09052	0.0365712	0.518082467813629	Psmc3
ENSMUSG00000002103	76.4833	0.506705	0.760924	0.665908	0.50547	0.903552813385102	Acp2
ENSMUSG00000002104	0.231644	-1.16063	3.63357	-0.319418	0.74941	NA	Rapsn
ENSMUSG00000002105	29.5967	-1.66712	0.8924	-1.86813	0.0617442	0.575019331707714	Slc39a13
ENSMUSG00000002107	114.75	-0.769543	0.441693	-1.74226	0.0814636	0.611150471350981	Celf2
ENSMUSG00000002108	61.9942	-0.959569	0.614669	-1.56112	0.118496	0.661959924371501	Nr1h3
ENSMUSG00000002109	32.0755	-1.67879	0.759342	-2.21084	0.0270466	0.483613692439447	Ddb2
ENSMUSG00000002111	82.7119	0.920671	0.557444	1.65159	0.0986175	0.638210138771059	Spi1
ENSMUSG00000002129	563.898	0.705331	0.244383	2.88617	0.0038996	0.270362678619322	Sf3a1
ENSMUSG00000002147	128.472	0.879793	0.516165	1.70448	0.0882912	0.621825978521132	Stat6
ENSMUSG00000002190	0.336331	-2.61182	3.60286	-0.72493	0.468495	NA	Clgn
ENSMUSG00000002204	48.6721	-0.010601	1.32883	-0.00797763	0.993635	1	Napsa
ENSMUSG00000002205	172.852	-0.142962	0.428764	-0.333429	0.73881	0.969309911976175	Vrk3
ENSMUSG00000002210	104.487	0.235222	0.485212	0.484783	0.62783	0.945721794643094	Smg9
ENSMUSG00000002221	281.118	0.544638	0.520975	1.04542	0.295829	0.806906988408654	Paxip1
ENSMUSG00000002222	1050.53	-0.672604	0.332366	-2.02369	0.0430024	0.534474007580032	Rmnd5a
ENSMUSG00000002227	96.253	-0.168887	0.680113	-0.248322	0.803885	0.982768158973145	Mov10
ENSMUSG00000002228	47.7957	-0.848089	0.875058	-0.969181	0.332455	0.827491206734748	Ppm1j
ENSMUSG00000002233	2.13221	1.76183	2.13272	0.826094	0.408751	0.863094261595276	Rhoc
ENSMUSG00000002240	0.299677	2.78005	3.58798	0.774823	0.438445	NA	Prr27
ENSMUSG00000002249	4.00815	0.922281	1.10563	0.834167	0.404187	0.861044123842901	Tead3
ENSMUSG00000002250	42.8771	1.68751	0.671756	2.51209	0.0120018	0.397513957913262	Ppard
ENSMUSG00000002257	21.4107	0.69362	1.02851	0.674394	0.500061	0.90027184543293	Def6
ENSMUSG00000002265	131.896	-0.433368	0.704291	-0.615325	0.53834	0.916005515898209	Peg3
ENSMUSG00000002266	0	0	0	0	1	NA	Zim1
ENSMUSG00000002274	1.12706	3.29165	2.08586	1.57807	0.114549	NA	Metrn
ENSMUSG00000002279	23.3154	0.831387	1.0278	0.808903	0.418571	0.868428218590993	Lmf1
ENSMUSG00000002280	643.822	0.109768	0.317483	0.345745	0.729535	0.96813809593607	Ciao3
ENSMUSG00000002289	143.262	0.872541	0.538492	1.62034	0.105159	0.646879388485523	Angptl4
ENSMUSG00000002297	669.023	-0.195453	0.329818	-0.592608	0.553443	0.920685476420749	Dbf4
ENSMUSG00000002307	129.754	0.887569	0.565649	1.56912	0.116621	0.66057916091343	Daxx
ENSMUSG00000002308	4113.41	-0.441684	0.236454	-1.86795	0.0617688	0.575019331707714	Cd320
ENSMUSG00000002319	631.638	-0.0311412	0.364552	-0.085423	0.931925	0.994909205221799	Ipo4
ENSMUSG00000002320	106.513	-0.28246	0.465975	-0.60617	0.544402	0.917977215833259	Tm9sf1
ENSMUSG00000002324	17.7391	1.35797	1.60983	0.843549	0.398922	0.859028673969126	Rec8
ENSMUSG00000002325	95.8593	-0.43179	0.536586	-0.804699	0.420993	0.869578433569606	Irf9
ENSMUSG00000002326	15.3812	0.655447	0.886272	0.739555	0.45957	0.88488893185187	Gmpr2
ENSMUSG00000002329	444.1	-0.439988	0.271586	-1.62007	0.105218	0.646879388485523	Mdp1
ENSMUSG00000002332	34.3543	0.153749	1.02016	0.15071	0.880205	0.99192886073983	Dhrs1
ENSMUSG00000002341	3.44455	-1.20185	1.94736	-0.617166	0.537125	0.916005515898209	Ncan
ENSMUSG00000002342	64.6407	-0.566795	1.15157	-0.492192	0.622583	0.943875256039162	Tmem161a
ENSMUSG00000002343	242.116	0.572726	0.558041	1.02632	0.304743	0.812423898489988	Armc6
ENSMUSG00000002345	315.743	-0.396783	0.32948	-1.20427	0.228485	0.765980432382996	Borcs8
ENSMUSG00000002346	40.8497	0.224846	0.64929	0.346295	0.729121	0.96813809593607	Slc25a42
ENSMUSG00000002365	35.8046	-0.092648	0.780014	-0.118777	0.905452	0.993676521442455	Snx9
ENSMUSG00000002372	716.929	0.627303	0.327352	1.91629	0.0553278	0.562504701047989	Ranbp3
ENSMUSG00000002379	1319.37	-0.206032	0.291506	-0.706785	0.4797	0.892916228803611	Ndufa11
ENSMUSG00000002384	7.05355	-0.995607	0.747839	-1.33131	0.183086	0.721671363402738	Bmp8b
ENSMUSG00000002393	8.22263	0.5597	1.35818	0.412095	0.68027	0.958497180226021	Nr2f6
ENSMUSG00000002395	361.391	-0.00799229	0.206942	-0.038621	0.969193	1	Use1
ENSMUSG00000002396	38.0663	0.646092	0.578856	1.11615	0.264357	0.78948427131837	Ocel1
ENSMUSG00000002409	4.5502	-0.0486289	1.41695	-0.0343194	0.972622	1	Dyrk1b
ENSMUSG00000002413	539.069	-0.000287105	0.297478	-0.000965128	0.99923	1	Braf
ENSMUSG00000002416	679.747	-0.157599	0.34466	-0.457259	0.647485	0.950374468650182	Ndufb2
ENSMUSG00000002428	198.008	-0.274425	0.335171	-0.818763	0.412922	0.864939312433562	Hltf
ENSMUSG00000002455	694.699	-0.0172208	0.323959	-0.0531573	0.957607	0.999927297192814	Prpf6
ENSMUSG00000002458	42.7975	-0.144492	0.889866	-0.162375	0.87101	0.991914458429736	Rgs19
ENSMUSG00000002475	31.4971	-0.0340835	0.705228	-0.0483298	0.961453	1	Abhd3
ENSMUSG00000002477	2352.35	-0.443701	0.23992	-1.84937	0.0644047	0.582883722881244	Snrpd1
ENSMUSG00000002486	48.6623	0.611248	0.788554	0.775151	0.438251	0.874613573756705	Tchp
ENSMUSG00000002489	127.891	-0.552765	0.43963	-1.25734	0.208631	0.745590912256559	Tiam1
ENSMUSG00000002496	308.558	0.23303	0.606589	0.384165	0.700856	0.963398903292245	Tsc2
ENSMUSG00000002500	8.43348	-1.0736	1.52116	-0.705777	0.480327	0.892916228803611	Rpl3l
ENSMUSG00000002504	67.677	-0.8178	1.01813	-0.803238	0.421837	0.869785206700929	Slc9a3r2
ENSMUSG00000002524	714.862	0.721263	0.275721	2.61591	0.00889897	0.362935596491282	Puf60
ENSMUSG00000002546	241.895	0.452152	0.317672	1.42333	0.154641	0.700370839610272	Golga2
ENSMUSG00000002550	55.5792	-0.0292751	0.624176	-0.0469019	0.962591	1	Uck1
ENSMUSG00000002565	2.38194	3.70158	2.06216	1.795	0.0726531	0.601077472571765	Scin
ENSMUSG00000002578	6.67404	0.727297	1.39344	0.521945	0.601709	0.935969748104225	Ikzf4
ENSMUSG00000002580	1084.08	-0.178059	0.279406	-0.637275	0.523946	0.910755888565636	Mien1
ENSMUSG00000002602	1.23557	4.27682	3.35255	1.27569	0.202065	NA	Axl
ENSMUSG00000002603	18.0992	-0.263774	0.859589	-0.30686	0.75895	0.974824408579842	Tgfb1
ENSMUSG00000002608	111.41	0.87533	0.518746	1.6874	0.0915269	0.62665612541696	Ccdc97
ENSMUSG00000002617	11.4571	1.48355	1.07878	1.37521	0.169067	0.711486270268507	Zfp40
ENSMUSG00000002625	345.334	0.0769002	0.202535	0.379689	0.704176	0.963556698178631	Akap8l
ENSMUSG00000002633	0.0841952	0.349338	3.63517	0.0960994	0.923442	NA	Shh
ENSMUSG00000002635	760.818	-0.324345	0.273517	-1.18583	0.23569	0.77012271491861	Pdcd2l
ENSMUSG00000002658	828.357	-0.0485574	0.261583	-0.185629	0.852736	0.990202048202344	Gtf2f1
ENSMUSG00000002660	1738.05	0.514598	0.220879	2.32977	0.019818	0.459539610172276	Clpp
ENSMUSG00000002661	339.478	-0.00451281	0.314322	-0.0143573	0.988545	1	Alkbh7
ENSMUSG00000002664	0.0292291	0.349338	3.63517	0.0960994	0.923442	NA	Pspn
ENSMUSG00000002668	10.662	0.809705	0.859468	0.9421	0.346142	0.836985553137137	Dennd1c
ENSMUSG00000002679	2087.67	-0.936239	0.318487	-2.93964	0.00328589	0.250396725211131	Med6
ENSMUSG00000002688	1.79149	1.32182	3.05231	0.433057	0.664973	0.955632571618944	Prkd1
ENSMUSG00000002718	1230.53	0.151478	0.151842	0.997604	0.318471	0.82129466017856	Cse1l
ENSMUSG00000002728	913.425	-0.155313	0.306508	-0.506718	0.612353	0.940702126650622	Naa20
ENSMUSG00000002731	22.6119	0.565166	1.26343	0.447327	0.654639	0.952265858763969	Prkra
ENSMUSG00000002732	0.0630545	-0.704039	3.63517	-0.193674	0.846431	NA	Fkbp7
ENSMUSG00000002733	118.015	-0.0264157	0.36288	-0.0727946	0.94197	0.997074186851177	Plekha3
ENSMUSG00000002741	420.347	0.336696	0.374186	0.89981	0.368222	0.84717185327261	Ykt6
ENSMUSG00000002748	841.526	-0.0640124	0.254489	-0.251533	0.801402	0.982469781012713	Baz1b
ENSMUSG00000002763	63.8255	3.72033	0.947117	3.92806	8.56333e-05	0.0418637273302788	Pex6
ENSMUSG00000002767	467.856	0.350155	0.199501	1.75515	0.0792329	0.608572183351669	Mrpl2
ENSMUSG00000002768	491.874	0.0220379	0.220804	0.0998076	0.920497	0.994081582260312	Mea1
ENSMUSG00000002769	6.29134	1.14898	2.28487	0.502867	0.615058	0.941524960511527	Gnmt
ENSMUSG00000002771	24.1212	-0.27348	0.56009	-0.488278	0.625353	0.945205927283168	Grin2d
ENSMUSG00000002778	58.198	0.0865682	0.721111	0.120048	0.904445	0.993676521442455	Kdelr1
ENSMUSG00000002781	8.85182	1.09282	1.56925	0.696394	0.486182	0.896176179657133	Tmem143
ENSMUSG00000002791	1.54456	-0.564328	1.07899	-0.523017	0.600962	0.935889195126958	Pdxk-ps
ENSMUSG00000002797	35.1461	-0.711942	0.765294	-0.930285	0.352223	0.840802570009975	Ggct
ENSMUSG00000002799	181.822	0.431578	0.709955	0.607896	0.543257	0.917750506329758	Jag2
ENSMUSG00000002803	19.3438	0.568214	1.31972	0.430557	0.66679	0.956010349844642	Btbd6
ENSMUSG00000002804	28.2381	-0.161201	0.79612	-0.202483	0.839539	0.987759955609248	Nudt14
ENSMUSG00000002808	0.0584583	0.799241	3.63305	0.219992	0.825877	NA	Epdr1
ENSMUSG00000002812	197.008	0.536572	0.576425	0.930862	0.351925	0.840802570009975	Flii
ENSMUSG00000002814	209.755	0.229521	0.472185	0.486083	0.626908	0.945668683098397	Top3a
ENSMUSG00000002820	364.502	0.450147	0.359517	1.25209	0.210538	0.748623011872213	Atg4d
ENSMUSG00000002825	993.44	-0.153153	0.234601	-0.652823	0.51387	0.90777069608974	Qtrt1
ENSMUSG00000002831	12.1114	0.0974057	2.1566	0.0451664	0.963975	1	Plin4
ENSMUSG00000002833	250.087	-0.00120975	0.435518	-0.00277773	0.997784	1	Hdgfl2
ENSMUSG00000002835	164.52	1.19974	0.532771	2.2519	0.0243288	0.477236344057686	Chaf1a
ENSMUSG00000002844	256.482	0.664578	0.428406	1.55128	0.120834	0.663269349956616	Adprh
ENSMUSG00000002845	256.591	-0.0270736	0.31101	-0.0870507	0.930631	0.994895602357932	Tmem39a
ENSMUSG00000002846	181.973	-0.277415	0.346334	-0.801002	0.42313	0.869785206700929	Timmdc1
ENSMUSG00000002847	54.7245	-0.177661	0.589077	-0.301592	0.762963	0.976360080455181	Pla1a
ENSMUSG00000002870	758.556	0.904594	0.373386	2.42268	0.0154065	0.432295592830888	Mcm2
ENSMUSG00000002871	18.1801	0.994269	1.13517	0.875878	0.381096	0.850439490996726	Tpra1
ENSMUSG00000002881	81.099	0.575914	0.633182	0.909556	0.363057	0.845261424981619	Nab1
ENSMUSG00000002885	32.9439	1.58577	0.871022	1.82059	0.0686692	0.595382522341102	Adgre5
ENSMUSG00000002897	90.3591	1.26199	0.534469	2.36121	0.0182156	0.451623545990088	Il17ra
ENSMUSG00000002900	183.427	0.168644	0.665858	0.253273	0.800057	0.982469781012713	Lamb1
ENSMUSG00000002908	1.41773	1.57478	3.46168	0.454919	0.649168	NA	Kcnn1
ENSMUSG00000002910	18.2615	-0.252785	0.784632	-0.322171	0.747323	0.970755535605955	Arrdc2
ENSMUSG00000002930	0.232081	0	3.63517	0	1	NA	Ppp1r17
ENSMUSG00000002944	1.73712	-0.704007	3.63517	-0.193666	0.846438	0.989679688852277	Cd36
ENSMUSG00000002948	97.1013	0.591052	0.346147	1.70752	0.0877263	0.620397080492437	Map2k7
ENSMUSG00000002949	635.063	0.0726991	0.173125	0.419924	0.674541	0.957617374289685	Timm44
ENSMUSG00000002957	1258.11	0.30388	0.309401	0.982155	0.326023	0.825916661242926	Ap2a2
ENSMUSG00000002963	329.398	0.227513	0.411147	0.553362	0.580015	0.928799810708617	Pnkp
ENSMUSG00000002968	170.552	0.258445	0.477247	0.541533	0.58814	0.931968535556606	Med25
ENSMUSG00000002980	4.09575	5.1613	2.72371	1.89495	0.0580985	0.566022851371928	Bcam
ENSMUSG00000002981	973.729	0.32486	0.228808	1.41979	0.155668	0.701081151680481	Clptm1
ENSMUSG00000002983	77.5816	-0.759267	0.592989	-1.28041	0.200403	0.737450970217291	Relb
ENSMUSG00000002984	1390.2	0.357624	0.325425	1.09894	0.271794	0.791397182163397	Tomm40
ENSMUSG00000002985	273.855	0.897032	0.43182	2.07733	0.0377711	0.521087825435769	Apoe
ENSMUSG00000002992	7.70413	0.26174	0.88596	0.295431	0.767665	0.976782015516344	Apoc2
ENSMUSG00000002996	830.349	-0.556031	0.286086	-1.94358	0.0519462	0.558828067772812	Hbp1
ENSMUSG00000002997	2.93656	-2.74648	2.36973	-1.15898	0.246463	0.777150277175177	Prkar2b
ENSMUSG00000003031	10.8689	-0.243884	0.898496	-0.271435	0.786056	0.98032709070208	Cdkn1b
ENSMUSG00000003032	257.321	-0.141581	0.403471	-0.350909	0.725657	0.968077670703724	Klf4
ENSMUSG00000003033	146.321	-0.447956	0.383088	-1.16933	0.242271	0.773854464303539	Ap1m1
ENSMUSG00000003037	524.539	0.115404	0.250591	0.460527	0.645138	0.949529129179177	Rab8a
ENSMUSG00000003038	126.68	-0.132634	0.25378	-0.522634	0.601229	0.935910031147932	Hmgn2
ENSMUSG00000003039	1318.62	-0.359895	0.172284	-2.08897	0.0367108	0.518082467813629	Fam32a
ENSMUSG00000003051	333.391	2.62589	0.73414	3.57682	0.000347798	0.0989720168862418	Elf3
ENSMUSG00000003062	522.765	-0.393288	0.308744	-1.27383	0.202722	0.739856906073581	Stard3nl
ENSMUSG00000003068	507.971	0.191428	0.306915	0.623719	0.532812	0.91447448092936	Stk11
ENSMUSG00000003070	119.265	0.221517	0.402415	0.550468	0.581998	0.929333957407966	Efna2
ENSMUSG00000003072	1013.02	0.887327	0.404984	2.19102	0.0284504	0.487102032613404	Atp5d
ENSMUSG00000003099	971.545	0.0617519	0.401407	0.153839	0.877737	0.99192886073983	Ppp5c
ENSMUSG00000003119	444.248	0.051092	0.275617	0.185373	0.852936	0.990261947335175	Cdk12
ENSMUSG00000003123	122.778	0.250884	0.365399	0.686603	0.492333	0.897505304915294	Lipe
ENSMUSG00000003131	1148.44	-0.247803	0.154342	-1.60554	0.108374	0.650719022440013	Pafah1b2
ENSMUSG00000003134	33.006	-0.358156	0.642816	-0.557168	0.577413	0.928044918790562	Tbc1d8
ENSMUSG00000003135	219.754	-0.308693	0.368803	-0.837012	0.402586	0.860408241117975	Cnot11
ENSMUSG00000003153	385.564	0.653095	0.606356	1.07708	0.281444	0.794847992709199	Slc2a3
ENSMUSG00000003154	13.3754	4.95417	1.37386	3.60602	0.000310925	0.0926266304424812	Foxj2
ENSMUSG00000003161	41.1036	0.308896	0.734874	0.420339	0.674238	0.957556505497945	Sri
ENSMUSG00000003166	134.272	0.19966	0.621482	0.321264	0.74801	0.971149695212728	Dgcr2
ENSMUSG00000003184	59.8308	1.96429	0.854301	2.29929	0.0214884	0.470558849288412	Irf3
ENSMUSG00000003190	11.5848	0.817086	1.07298	0.761511	0.446352	0.878512462825837	Bcl2l12
ENSMUSG00000003198	43.9328	-0.762668	1.07153	-0.711755	0.476617	0.892298749679789	Zfp959
ENSMUSG00000003199	8.10996	1.68103	1.42797	1.17722	0.239108	0.771868467364712	Mpnd
ENSMUSG00000003200	358.427	0.405725	0.266127	1.52455	0.12737	0.670327375663482	Sh3gl1
ENSMUSG00000003206	2.50987	3.4286	1.92936	1.77706	0.0755577	0.604644841976788	Ebi3
ENSMUSG00000003208	122.511	0.325132	0.340179	0.955767	0.33919	0.831068354628444	Yju2
ENSMUSG00000003226	2829.84	-0.361035	0.165818	-2.1773	0.0294585	0.490528521750714	Ranbp2
ENSMUSG00000003227	1.65798	3.94295	3.4063	1.15755	0.247049	0.777367952528412	Edar
ENSMUSG00000003228	87.0696	-0.149448	0.617547	-0.242003	0.808778	0.983424909677436	Grk5
ENSMUSG00000003233	177.823	0.379615	0.347367	1.09284	0.274465	0.791882887164205	Dvl3
ENSMUSG00000003234	475.717	0.399851	0.293478	1.36246	0.173054	0.713705311432179	Abcf3
ENSMUSG00000003235	1359.61	0.175975	0.275964	0.637674	0.523686	0.910753905580557	Eif2b5
ENSMUSG00000003269	1050.99	0.217905	0.235287	0.926126	0.354381	0.841797970380643	Cyth2
ENSMUSG00000003271	114.496	0.356444	0.442126	0.806206	0.420124	0.869459073736892	Sult2b1
ENSMUSG00000003273	0.384962	1.31934	3.60661	0.365812	0.714506	NA	Car11
ENSMUSG00000003279	12.3806	-1.51543	1.18724	-1.27643	0.201804	0.739740823610216	Dlgap1
ENSMUSG00000003282	52.4996	-0.47858	0.974329	-0.49119	0.623292	0.944198964828041	Plag1
ENSMUSG00000003283	4.4238	-0.628936	2.60566	-0.241374	0.809266	0.983424909677436	Hck
ENSMUSG00000003299	1375.94	-0.209437	0.186067	-1.1256	0.260335	0.787114221053743	Mrpl4
ENSMUSG00000003308	342.239	0.677996	0.426196	1.59081	0.111653	0.655890537279032	Keap1
ENSMUSG00000003309	567.562	0.157909	0.279777	0.564411	0.572474	0.926253023700918	Ap1m2
ENSMUSG00000003316	696.858	0.138387	0.318958	0.433872	0.664381	0.95536224934674	Glg1
ENSMUSG00000003341	1.69787	0.279269	3.51531	0.0794436	0.93668	0.99587186281707	Atp8b3
ENSMUSG00000003344	20.304	4.08456	1.51734	2.69191	0.00710435	0.343702665356045	Btbd2
ENSMUSG00000003345	62.2312	1.47885	0.668509	2.21216	0.0269556	0.483613692439447	Csnk1g2
ENSMUSG00000003346	457.649	0.362528	0.203414	1.78222	0.0747136	0.603924708541351	Abhd17a
ENSMUSG00000003348	70.791	0.478448	1.10057	0.434729	0.663759	0.955328597399726	Mob3a
ENSMUSG00000003352	61.3535	0.30644	0.713521	0.429476	0.667577	0.956262993423213	Cacnb3
ENSMUSG00000003354	9.30795	-0.195992	1.31557	-0.148978	0.881571	0.992216075762628	Ccdc65
ENSMUSG00000003355	414.196	0.392116	0.351862	1.1144	0.265106	0.789765002947726	Fkbp11
ENSMUSG00000003360	186.165	0.73518	0.436055	1.68598	0.0917996	0.62665612541696	Ddx23
ENSMUSG00000003363	837.655	0.488902	0.257693	1.89723	0.0577979	0.564837257684283	Pld3
ENSMUSG00000003378	5.55857	0.576318	1.47851	0.389796	0.696687	0.963383602130121	Grik5
ENSMUSG00000003379	2.5381	-0.956365	2.11904	-0.451319	0.651759	0.951270418394003	Cd79a
ENSMUSG00000003380	1468.87	-0.319579	0.14994	-2.13138	0.0330583	0.50994232535087	Rabac1
ENSMUSG00000003382	117.332	0.0900577	0.513975	0.175218	0.860908	0.991427545443931	Etv3
ENSMUSG00000003402	195.925	0.389433	0.556633	0.699623	0.484163	0.89552301777245	Prkcsh
ENSMUSG00000003410	46.0164	0.194401	0.711386	0.27327	0.784646	0.98032709070208	Elavl3
ENSMUSG00000003411	30.4074	-1.66236	1.00019	-1.66204	0.0965047	0.634483629221874	Rab3b
ENSMUSG00000003418	6.58402	-0.333834	2.22109	-0.150301	0.880527	0.99192886073983	St8sia6
ENSMUSG00000003420	299.973	0.737319	0.522935	1.40996	0.158551	0.705906388214785	Fcgrt
ENSMUSG00000003421	1057.13	0.347926	0.250712	1.38775	0.165212	0.708787597899886	Nosip
ENSMUSG00000003423	168.627	0.0291408	0.459457	0.0634244	0.949429	0.997949410476052	Pih1d1
ENSMUSG00000003429	11316.7	-0.63025	0.242426	-2.59976	0.009329	0.365229320498953	Rps11
ENSMUSG00000003435	957.723	0.157059	0.310977	0.50505	0.613524	0.941194462054218	Supt5
ENSMUSG00000003436	174.765	-0.559803	0.348853	-1.6047	0.10856	0.650719022440013	Dll3
ENSMUSG00000003437	557.976	0.112431	0.272921	0.411956	0.680372	0.958497180226021	Paf1
ENSMUSG00000003438	2105.48	-0.12828	0.166427	-0.770788	0.440833	0.875867222304627	Timm50
ENSMUSG00000003444	473.532	-0.643507	0.304788	-2.11132	0.0347445	0.515483211437045	Med29
ENSMUSG00000003452	4.82816	3.40401	1.66964	2.03877	0.0414727	0.529972682932259	Bicd1
ENSMUSG00000003458	112.67	1.05492	0.708032	1.48994	0.13624	0.683927384621863	Ncstn
ENSMUSG00000003464	345.566	0.196394	0.17727	1.10788	0.267914	0.791148216512176	Pex19
ENSMUSG00000003469	0.0691562	1.12301	3.6279	0.309548	0.756905	NA	Phyhip
ENSMUSG00000003476	0.625089	0.349358	3.63517	0.096105	0.923437	NA	Crhr2
ENSMUSG00000003484	8.36703	-1.35824	2.10559	-0.645064	0.518886	0.908872560506147	Cyp4f18
ENSMUSG00000003500	1852.55	0.151817	0.343052	0.442549	0.658092	0.954375741482755	Impdh1
ENSMUSG00000003505	0.204604	2.28289	3.59834	0.634431	0.5258	NA	Psg18
ENSMUSG00000003518	75.9976	0.803443	0.577697	1.39077	0.164295	0.708787597899886	Dusp3
ENSMUSG00000003526	11.6475	-0.386998	1.15801	-0.334191	0.738236	0.969309911976175	Prodh
ENSMUSG00000003527	234.727	0.346175	0.234761	1.47458	0.140325	0.687584723490359	Ess2
ENSMUSG00000003528	64.2092	1.71527	1.26574	1.35516	0.175368	0.715126784727616	Slc25a1
ENSMUSG00000003531	26.7034	0.107147	0.496439	0.215831	0.82912	0.987508968511281	Dgcr6
ENSMUSG00000003534	133.639	0.930264	0.649971	1.43124	0.152362	0.69846977983802	Ddr1
ENSMUSG00000003541	11.1654	0.757032	1.46	0.518516	0.604099	0.937211618528619	Ier3
ENSMUSG00000003545	3.13835	1.441	2.60701	0.552739	0.580442	0.92880493962997	Fosb
ENSMUSG00000003546	138.562	0.569623	0.908037	0.627313	0.530454	0.913195110450415	Klc4
ENSMUSG00000003549	148.012	-0.438337	0.268813	-1.63064	0.102967	0.642869214494756	Ercc1
ENSMUSG00000003555	4.01966	3.90649	3.52356	1.10868	0.26757	0.791148216512176	Cyp17a1
ENSMUSG00000003559	29.9032	0.0161438	0.908365	0.0177723	0.98582	1	As3mt
ENSMUSG00000003573	33.5383	-0.017834	0.601964	-0.0296264	0.976365	1	Homer3
ENSMUSG00000003575	109.823	0.360803	0.628364	0.574195	0.565836	0.923592564598587	Crtc1
ENSMUSG00000003581	40.9862	1.00181	0.865531	1.15745	0.24709	0.777367952528412	Rnf215
ENSMUSG00000003585	23.0349	-0.308154	0.786311	-0.391898	0.695133	0.962772627875469	Sec14l2
ENSMUSG00000003604	135.068	-0.361756	0.437609	-0.826666	0.408427	0.863023610684491	Aven
ENSMUSG00000003617	1.95592	-2.19496	2.47285	-0.887626	0.374742	0.848785746254941	Cp
ENSMUSG00000003623	149.272	0.81973	0.446905	1.83424	0.0666189	0.586526302655424	Crot
ENSMUSG00000003644	276.066	1.12942	0.431992	2.61445	0.008937	0.362935596491282	Rps6ka1
ENSMUSG00000003657	23.5322	0.399977	0.776801	0.514903	0.606621	0.93900200663858	Calb2
ENSMUSG00000003660	762.916	0.467395	0.323171	1.44628	0.148099	0.695640495517184	Snrnp200
ENSMUSG00000003662	518.071	0.402786	0.343333	1.17316	0.24073	0.772498050575639	Ciao1
ENSMUSG00000003665	0	0	0	0	1	NA	Has1
ENSMUSG00000003680	272.468	0.102674	0.408287	0.251474	0.801448	0.982469781012713	Taf6l
ENSMUSG00000003721	63.9257	0.117972	0.906676	0.130115	0.896476	0.993072277121996	Insig2
ENSMUSG00000003731	352.94	0.437566	0.23188	1.88703	0.0591558	0.568701926434352	Kpna6
ENSMUSG00000003746	2.86887	-2.10332	2.75396	-0.763744	0.44502	0.877413436014476	Man1a
ENSMUSG00000003752	47.5815	0.58339	0.639758	0.911891	0.361826	0.845261424981619	Itpkc
ENSMUSG00000003762	146.995	-0.282994	0.530789	-0.533158	0.593924	0.934738885663857	Coq8b
ENSMUSG00000003778	925.266	-0.101909	0.173295	-0.588067	0.556488	0.921225112501459	Brd8
ENSMUSG00000003779	1200.36	-0.0744185	0.206868	-0.359739	0.719043	0.967146834071858	Kif20a
ENSMUSG00000003808	389.632	0.500432	0.389361	1.28526	0.1987	0.734757752329942	Farsa
ENSMUSG00000003809	410.723	0.101971	0.401984	0.253669	0.799751	0.982431126173332	Gcdh
ENSMUSG00000003810	79.6545	0.0257616	0.535533	0.0481046	0.961633	1	Mast2
ENSMUSG00000003812	141.858	0.77394	0.541655	1.42884	0.153049	0.699030583428748	Dnase2a
ENSMUSG00000003813	125.401	0.403495	0.447291	0.902087	0.367011	0.845916984546126	Rad23a
ENSMUSG00000003814	454.747	-0.117714	0.356014	-0.330643	0.740914	0.969309911976175	Calr
ENSMUSG00000003824	454.976	-0.538471	0.336774	-1.59891	0.109841	0.653109896321608	Syce2
ENSMUSG00000003847	48.6649	0.186302	0.68592	0.27161	0.785922	0.98032709070208	Nfat5
ENSMUSG00000003848	830.094	0.195819	0.223871	0.874699	0.381738	0.850439490996726	Nob1
ENSMUSG00000003849	5.36292	0.524548	1.41411	0.370938	0.710684	0.966192841420432	Nqo1
ENSMUSG00000003863	1.86488	-0.684393	1.84758	-0.370427	0.711065	0.966258747459288	Ppfia3
ENSMUSG00000003865	114.272	1.16724	0.560407	2.08284	0.037266	0.520035807392724	Gys1
ENSMUSG00000003868	2574.66	0.531935	0.370329	1.43639	0.150892	0.696588572812505	Ruvbl2
ENSMUSG00000003872	2.03553	3.96269	3.30803	1.1979	0.230957	0.766610270645456	Lin7b
ENSMUSG00000003873	1223.68	-0.154315	0.203604	-0.757917	0.448501	0.879292159794006	Bax
ENSMUSG00000003923	364.793	0.0544824	0.306	0.178047	0.858686	0.991068708666602	Tfam
ENSMUSG00000003929	290.911	-0.764525	0.435726	-1.7546	0.0793278	0.608572183351669	Zfp81
ENSMUSG00000003934	2.07926	1.82905	2.73206	0.669474	0.503193	0.902535580164229	Efnb3
ENSMUSG00000003948	0.661693	-2.79531	3.59935	-0.776614	0.437386	NA	Mmd
ENSMUSG00000003949	14.2616	0.0124977	1.24371	0.0100488	0.991982	1	Hlf
ENSMUSG00000003955	24.7432	-0.423477	0.776581	-0.54531	0.585541	0.930791839527827	Fam162a
ENSMUSG00000003970	9253.17	0.0498524	0.154444	0.322786	0.746857	0.970755535605955	Rpl8
ENSMUSG00000003974	0.192304	0	3.63517	0	1	NA	Grm3
ENSMUSG00000003992	67.2166	-0.0245412	1.11789	-0.0219532	0.982485	1	Ssbp2
ENSMUSG00000004018	204.703	-0.637448	0.476577	-1.33755	0.181042	0.719759473898282	Fancl
ENSMUSG00000004031	0.163221	-0.704032	3.63517	-0.193672	0.846433	NA	Brinp2
ENSMUSG00000004032	7.03201	-0.878732	2.00232	-0.438856	0.660766	0.954912222259711	Gstm5
ENSMUSG00000004035	2.83846	5.22132	3.25894	1.60215	0.109122	0.651382813503578	Gstm7
ENSMUSG00000004038	0.674069	-1.59121	3.62459	-0.439004	0.660659	NA	Gstm3
ENSMUSG00000004040	95.837	1.7858	0.814954	2.19129	0.0284306	0.487102032613404	Stat3
ENSMUSG00000004043	55.6426	0.098449	0.512468	0.192108	0.847658	0.989679688852277	Stat5a
ENSMUSG00000004044	96.9087	0.883956	0.660687	1.33793	0.180918	0.719759473898282	Cavin1
ENSMUSG00000004054	65.0722	0.369117	0.717327	0.514574	0.606851	0.93900200663858	Map3k11
ENSMUSG00000004056	88.1123	0.126968	0.390298	0.325309	0.744947	0.9703474453399	Akt2
ENSMUSG00000004069	328.054	0.807448	0.345639	2.3361	0.019486	0.457887766794259	Dnaja3
ENSMUSG00000004070	283.353	-0.377792	0.518795	-0.728211	0.466484	0.888478092497352	Hmox2
ENSMUSG00000004071	284.003	0.312709	0.391772	0.798192	0.424759	0.870333836225736	Cdip1
ENSMUSG00000004085	115.88	0.277874	0.789256	0.352071	0.724785	0.968077670703724	Map3k20
ENSMUSG00000004096	1386.74	-0.901305	0.254708	-3.53858	0.000402283	0.108027145310874	Cwc15
ENSMUSG00000004098	41.4965	0.491226	1.33882	0.366909	0.713687	0.966317171485245	Col5a3
ENSMUSG00000004099	230.804	-0.0659476	0.384083	-0.171701	0.863672	0.991472389136144	Dnmt1
ENSMUSG00000004100	858.05	0.193701	0.303879	0.637429	0.523846	0.910755888565636	Ppan
ENSMUSG00000004105	0.522415	0.339971	3.62259	0.0938476	0.92523	NA	Angptl2
ENSMUSG00000004110	0.213435	-1.45288	3.62785	-0.400481	0.688803	NA	Cacna1e
ENSMUSG00000004113	3.26422	5.09361	2.27338	2.24055	0.0250553	0.478183269864721	Cacna1b
ENSMUSG00000004127	302.347	0.118436	0.424185	0.279209	0.780084	0.979566924319434	Trmt10a
ENSMUSG00000004151	0.747595	-1.89967	2.06632	-0.91935	0.357912	NA	Etv1
ENSMUSG00000004187	17.6024	-0.175487	0.79581	-0.220514	0.825471	0.986673542906713	Kifc2
ENSMUSG00000004207	3807.69	1.00681	0.392032	2.56818	0.0102234	0.37312816667185	Psap
ENSMUSG00000004221	255.408	-0.283871	0.402852	-0.704653	0.481026	0.893274212750336	Ikbkg
ENSMUSG00000004231	0.16839	0.799241	3.63305	0.219992	0.825877	NA	Pax2
ENSMUSG00000004233	538.634	0.104228	0.463565	0.224839	0.822104	0.986132918308613	Wars2
ENSMUSG00000004263	30.1154	0.390885	0.440209	0.887953	0.374566	0.848785746254941	Atn1
ENSMUSG00000004264	984.567	0.401021	0.179271	2.23696	0.025289	0.47947946222151	Phb2
ENSMUSG00000004266	206.04	0.726203	0.820369	0.885214	0.376041	0.84942651587325	Ptpn6
ENSMUSG00000004267	71.0283	0.748703	0.827613	0.904654	0.365649	0.845916984546126	Eno2
ENSMUSG00000004268	3028.94	-0.343731	0.237556	-1.44695	0.147912	0.695287956709377	Emg1
ENSMUSG00000004270	603.427	0.171886	0.23672	0.726116	0.467768	0.888743050060257	Lpcat3
ENSMUSG00000004285	965.804	-0.220973	0.21839	-1.01183	0.31162	0.816112842294683	Atp6v1f
ENSMUSG00000004296	0.0954973	-1.20477	3.63308	-0.33161	0.740184	NA	Il12b
ENSMUSG00000004317	274.785	-0.223085	0.396397	-0.562782	0.573583	0.926253023700918	Clcn5
ENSMUSG00000004319	492.52	0.135449	0.249822	0.542181	0.587694	0.931898131295299	Clcn3
ENSMUSG00000004328	12.4831	-3.91355	1.48911	-2.62811	0.00858613	0.360545936107303	Hif3a
ENSMUSG00000004341	0.36809	-0.704023	3.63517	-0.19367	0.846434	NA	Gpx6
ENSMUSG00000004344	11.8065	-0.599598	1.77802	-0.337229	0.735944	0.969309911976175	Gpx5
ENSMUSG00000004347	0.455238	-1.61548	3.59189	-0.449758	0.652885	NA	Pde1c
ENSMUSG00000004356	961.029	0.0159447	0.348831	0.0457089	0.963542	1	Utp20
ENSMUSG00000004359	6733.67	-0.883404	0.477934	-1.84838	0.0645473	0.583047979025235	Spic
ENSMUSG00000004360	0.0849042	0	3.63517	0	1	NA	9330159F19Rik
ENSMUSG00000004364	736	-0.405819	0.225811	-1.79716	0.0723097	0.600839962771858	Cul3
ENSMUSG00000004371	4.31646	-0.428809	1.72974	-0.247903	0.804209	0.982887309678042	Il11
ENSMUSG00000004383	11.5207	-0.199223	1.85743	-0.107257	0.914585	0.994081582260312	Large1
ENSMUSG00000004393	1442.68	0.232796	0.278018	0.837341	0.402401	0.860301741529985	Ddx56
ENSMUSG00000004394	168.621	-0.80763	0.301733	-2.67663	0.00743658	0.343702665356045	Tmed4
ENSMUSG00000004415	18.7307	0.276429	0.936754	0.295092	0.767924	0.976782015516344	Col26a1
ENSMUSG00000004446	78.0698	-0.233336	0.452849	-0.515263	0.606369	0.93886275596643	Bid
ENSMUSG00000004451	123.422	0.55736	0.540166	1.03183	0.302152	0.811371255928722	Ralb
ENSMUSG00000004455	94.3157	0.0218892	0.260055	0.0841715	0.93292	0.994920189848636	Ppp1cc
ENSMUSG00000004460	307.811	-0.262359	0.196219	-1.33708	0.181198	0.719759473898282	Dnajb11
ENSMUSG00000004462	222.123	0.247133	0.452784	0.545807	0.585199	0.930781527698088	Tbccd1
ENSMUSG00000004473	49.1022	2.88374	1.16801	2.46894	0.0135515	0.415994827154224	Clec11a
ENSMUSG00000004500	4.32189	1.25557	2.21833	0.565996	0.571396	0.926222530687113	Zfp324
ENSMUSG00000004508	1.83914	3.45636	2.41385	1.43189	0.152176	0.69846977983802	Gab2
ENSMUSG00000004530	625.809	1.03246	0.385162	2.68058	0.00734943	0.343702665356045	Coro1c
ENSMUSG00000004535	3125.69	-0.156532	0.180282	-0.868264	0.38525	0.850439490996726	Tax1bp1
ENSMUSG00000004540	1.72845	0	3.63517	0	1	1	Psg17
ENSMUSG00000004542	0.135979	-0.704035	3.63517	-0.193673	0.846432	NA	Psg19
ENSMUSG00000004558	2.89207	3.35343	3.266	1.02677	0.30453	0.812402800995534	Ndrg2
ENSMUSG00000004561	118.632	-0.104357	0.438109	-0.2382	0.811726	0.983589412788969	Mettl17
ENSMUSG00000004562	3.94358	-0.798177	1.35095	-0.590826	0.554637	0.921072245307673	Arhgef40
ENSMUSG00000004565	845.48	0.592216	0.389414	1.52079	0.128313	0.672083849679962	Pnpla6
ENSMUSG00000004567	124.091	0.571533	0.589469	0.969573	0.33226	0.827329404692678	Mcoln1
ENSMUSG00000004568	44.1135	1.81539	0.885257	2.0507	0.0402964	0.52586681496176	Arhgef18
ENSMUSG00000004591	829.621	-0.178378	0.245605	-0.726281	0.467666	0.888743050060257	Pkn2
ENSMUSG00000004609	0.288266	-0.585734	3.62787	-0.161454	0.871736	NA	Cd33
ENSMUSG00000004610	466.367	0.193519	0.23593	0.820238	0.41208	0.864892745946508	Etfb
ENSMUSG00000004612	0.0180467	0.349338	3.63517	0.0960994	0.923442	NA	Nkg7
ENSMUSG00000004626	331.581	0.637507	0.410557	1.55278	0.120475	0.662463085960231	Stxbp2
ENSMUSG00000004630	0.137637	0	3.63517	0	1	NA	Pcp2
ENSMUSG00000004631	74.3696	-0.407063	0.78541	-0.51828	0.604263	0.937211618528619	Sgce
ENSMUSG00000004633	65.6208	-0.586241	0.691132	-0.848233	0.396308	0.856618236079426	Chn2
ENSMUSG00000004637	15.5827	1.01495	0.848025	1.19684	0.231368	0.766888738717437	Wwox
ENSMUSG00000004642	569.668	-0.460838	0.302679	-1.52253	0.127877	0.671391909655025	Slbp
ENSMUSG00000004651	9.43117	-1.02252	1.39413	-0.733442	0.463289	0.887300466453105	Tyr
ENSMUSG00000004661	114.399	0.161251	0.606452	0.265892	0.790323	0.980698439759415	Arid3b
ENSMUSG00000004665	183.023	-0.126788	0.377624	-0.335752	0.737058	0.969309911976175	Cnn2
ENSMUSG00000004667	2195	0.0862075	0.148269	0.581427	0.560953	0.922465780510852	Polr2e
ENSMUSG00000004668	71.326	-0.559119	0.791875	-0.70607	0.480145	0.892916228803611	Abca13
ENSMUSG00000004677	87.6195	0.540406	0.617123	0.875685	0.381201	0.850439490996726	Myo9b
ENSMUSG00000004698	2.95	1.83211	2.07726	0.881987	0.377784	0.84942651587325	Hdac9
ENSMUSG00000004707	0.0220578	-0.383444	3.63517	-0.105482	0.915994	NA	Ly9
ENSMUSG00000004709	1.0453	-0.0251151	3.52945	-0.00711587	0.994322	NA	Cd244a
ENSMUSG00000004730	0.750636	0	3.63517	0	1	NA	Adgre1
ENSMUSG00000004748	26.2538	0.49762	1.42175	0.350005	0.726335	0.968077670703724	Mtfp1
ENSMUSG00000004768	65.1433	1.10975	0.54342	2.04215	0.0411366	0.529368690726137	Rab23
ENSMUSG00000004771	1367.94	-0.30135	0.303936	-0.991494	0.321444	0.822608136837871	Rab11a
ENSMUSG00000004788	441.588	0.228101	0.268754	0.848736	0.396028	0.856465684667929	Eif2b2
ENSMUSG00000004789	261.846	0.66153	0.52863	1.2514	0.210787	0.748862972642953	Dlst
ENSMUSG00000004791	0.299677	2.78005	3.58798	0.774823	0.438445	NA	Pgf
ENSMUSG00000004798	57.286	-1.23325	0.607382	-2.03044	0.0423116	0.532430958685294	Ulk2
ENSMUSG00000004814	0.157636	-1.70068	3.62203	-0.469539	0.638685	NA	Ccl24
ENSMUSG00000004815	70.6183	1.1121	0.853183	1.30347	0.192413	0.729908184909753	Dgkq
ENSMUSG00000004821	0	0	0	0	1	NA	Tmed11
ENSMUSG00000004842	0.117296	-1.39007	3.62942	-0.383001	0.701719	NA	Pou1f1
ENSMUSG00000004843	32.204	1.11856	0.690931	1.61892	0.105464	0.64695824099111	Chmp2b
ENSMUSG00000004846	107.889	1.39289	0.711807	1.95683	0.0503672	0.553487177632927	Plod3
ENSMUSG00000004849	1181.99	0.0256815	0.245392	0.104655	0.91665	0.994081582260312	Ap1s1
ENSMUSG00000004864	90.4189	0.546396	0.497286	1.09875	0.271875	0.791397182163397	Mapk13
ENSMUSG00000004865	4494.71	0.0372135	0.190983	0.194853	0.845508	0.989679688852277	Srpk1
ENSMUSG00000004872	4.68226	0.559777	1.35068	0.41444	0.678552	0.958268561143549	Pax3
ENSMUSG00000004880	2706.2	-0.411262	0.241908	-1.70008	0.0891168	0.623294565247454	Lbr
ENSMUSG00000004885	0.308959	-1.26859	3.61035	-0.351375	0.725307	NA	Crabp2
ENSMUSG00000004891	15.4779	1.05827	1.26482	0.836698	0.402763	0.860689362420209	Nes
ENSMUSG00000004892	0.778886	0.498435	2.25661	0.220878	0.825187	NA	Bcan
ENSMUSG00000004894	5.17858	-0.258371	1.27724	-0.202289	0.839691	0.987816921783895	Hapln2
ENSMUSG00000004895	115.634	-0.321975	0.440392	-0.731109	0.464713	0.887912363815142	Prcc
ENSMUSG00000004896	132.546	0.112904	0.511457	0.220751	0.825287	0.986576854416496	Rrnad1
ENSMUSG00000004897	5451.94	0.17242	0.228803	0.753576	0.451104	0.879804300952113	Hdgf
ENSMUSG00000004902	30.5248	-0.562477	0.642229	-0.87582	0.381128	0.850439490996726	Slc25a18
ENSMUSG00000004929	1172.3	0.897731	0.442207	2.03011	0.042345	0.532430958685294	Thop1
ENSMUSG00000004931	485.38	1.23884	0.36605	3.38434	0.000713492	0.152847594050505	Apba3
ENSMUSG00000004933	0.539472	-0.525101	3.59993	-0.145864	0.884029	NA	Matk
ENSMUSG00000004934	1464.94	0.185009	0.302801	0.610993	0.541204	0.917106806257886	Pias4
ENSMUSG00000004936	286.685	0.21299	0.269615	0.789978	0.42954	0.87114327593173	Map2k1
ENSMUSG00000004937	1357.52	0.299859	0.336087	0.892207	0.372282	0.848372834529567	Sgta
ENSMUSG00000004945	362.879	-0.548306	0.33946	-1.61523	0.10626	0.648488756405517	Tmem242
ENSMUSG00000004947	122.27	0.00602074	0.522733	0.0115178	0.99081	1	Dtx2
ENSMUSG00000004948	53.1195	-1.67824	0.817656	-2.0525	0.0401209	0.525291336317731	Zp3
ENSMUSG00000004951	15.1667	0.0450114	0.967645	0.0465164	0.962899	1	Hspb1
ENSMUSG00000004952	35.5944	0.572664	1.48978	0.384394	0.700686	0.963398903292245	Rasa4
ENSMUSG00000004961	9.90645	-2.21341	1.60259	-1.38114	0.167236	0.71088366209344	Syt5
ENSMUSG00000004980	8637.32	0.0919055	0.129109	0.711842	0.476563	0.892298749679789	Hnrnpa2b1
ENSMUSG00000004988	191.694	-0.90698	0.576986	-1.57193	0.115968	0.66057916091343	Fxyd4
ENSMUSG00000004994	138.242	-0.562438	0.582134	-0.966167	0.333961	0.82778691927328	Ccdc130
ENSMUSG00000004996	293.52	0.832852	0.324598	2.56579	0.010294	0.37312816667185	Mri1
ENSMUSG00000005034	130.578	0.0250914	0.327125	0.0767029	0.93886	0.99587186281707	Prkacb
ENSMUSG00000005043	4.68803	-2.75488	1.40877	-1.95552	0.0505221	0.553722210736764	Sgsh
ENSMUSG00000005045	8.75323	0.305699	1.32988	0.22987	0.818193	0.985494444764991	Chd5
ENSMUSG00000005054	3820.07	-0.314574	0.304718	-1.03234	0.301911	0.811371255928722	Cstb
ENSMUSG00000005057	14.0558	0.410514	1.56412	0.262457	0.792969	0.980740643871971	Sh2b2
ENSMUSG00000005069	133.871	0.805714	0.871308	0.924718	0.355112	0.842265507075027	Pex5
ENSMUSG00000005078	540.791	-0.585192	0.308705	-1.89563	0.0580084	0.565433208339269	Jkamp
ENSMUSG00000005087	0.0841952	0.349338	3.63517	0.0960994	0.923442	NA	Cd44
ENSMUSG00000005089	0.0772256	-0.383444	3.63517	-0.105482	0.915994	NA	Slc1a2
ENSMUSG00000005102	43.1809	-0.68294	0.992697	-0.687965	0.491475	0.897237785909792	Eif2ak4
ENSMUSG00000005103	147.996	0.815589	0.679804	1.19974	0.23024	0.766224032948758	Wdr1
ENSMUSG00000005107	2.02214	0.876292	1.98513	0.441427	0.658904	0.954817858561489	Slc2a9
ENSMUSG00000005125	16.2123	-1.89209	1.39144	-1.3598	0.173892	0.71467755571744	Ndrg1
ENSMUSG00000005131	16.2417	-0.722456	0.845797	-0.854171	0.39301	0.853746799634907	4930550C14Rik
ENSMUSG00000005142	139.707	0.581979	0.519367	1.12056	0.262477	0.789030484172525	Man2b1
ENSMUSG00000005148	5177.63	-0.211141	0.341866	-0.617614	0.53683	0.916005515898209	Klf5
ENSMUSG00000005150	146.887	-0.139618	0.386886	-0.360876	0.718192	0.967146834071858	Wdr83
ENSMUSG00000005161	971.091	0.0263133	0.305608	0.0861015	0.931386	0.994909205221799	Prdx2
ENSMUSG00000005198	322.12	0.818475	0.586417	1.39572	0.162798	0.708637588483975	Polr2a
ENSMUSG00000005202	42.825	-1.87752	1.10178	-1.70408	0.0883655	0.621862740647568	Shbg
ENSMUSG00000005204	1112.17	0.00967619	0.161712	0.0598361	0.952286	0.999046085982086	Senp3
ENSMUSG00000005220	0.305778	1.41545	3.61184	0.391893	0.695137	NA	Corin
ENSMUSG00000005225	164.727	-0.237019	0.502119	-0.472038	0.636899	0.948671204866907	Plekha8
ENSMUSG00000005233	717.665	-0.24519	0.329085	-0.745067	0.456231	0.88263323521228	Spc25
ENSMUSG00000005237	97.3132	1.06124	0.533945	1.98754	0.0468627	0.538293591140034	Dnah2
ENSMUSG00000005251	84.3459	1.96431	1.05535	1.86128	0.0627041	0.578942928246519	Ripk4
ENSMUSG00000005262	1069.89	-0.346378	0.268024	-1.29234	0.196239	0.733052033552066	Ufd1
ENSMUSG00000005267	0.621469	3.29604	3.01468	1.09333	0.274248	NA	Zfp287
ENSMUSG00000005268	18.475	-0.0168335	1.1353	-0.0148274	0.98817	1	Prlr
ENSMUSG00000005299	294.733	0.77536	0.432191	1.79402	0.0728098	0.601077472571765	Letm1
ENSMUSG00000005312	1014.22	0.827937	0.250449	3.30581	0.000947007	0.172886548390685	Ubqln1
ENSMUSG00000005320	25.0485	0.616408	0.575545	1.071	0.28417	0.797433489468468	Fgfr4
ENSMUSG00000005338	0.653172	-1.0794	3.5792	-0.301576	0.762975	NA	Cadm3
ENSMUSG00000005354	1302.31	0.141711	0.314772	0.450202	0.652565	0.951649889096129	Txn2
ENSMUSG00000005355	0.0691562	1.12301	3.6279	0.309548	0.756905	NA	Casp14
ENSMUSG00000005357	0.311405	0.349345	3.63517	0.0961014	0.92344	NA	Slc1a6
ENSMUSG00000005360	34.7804	-1.02474	1.12108	-0.914063	0.360684	0.845148772246325	Slc1a3
ENSMUSG00000005362	202.645	-0.100494	0.375491	-0.267635	0.788981	0.98032709070208	Crbn
ENSMUSG00000005364	1.06522	4.59392	3.56267	1.28946	0.197239	NA	Il5ra
ENSMUSG00000005370	1033.45	0.539486	0.269678	2.00049	0.0454479	0.538293591140034	Msh6
ENSMUSG00000005371	1209.67	-0.467979	0.417434	-1.12108	0.262252	0.789030484172525	Fbxo11
ENSMUSG00000005373	29.535	-0.042858	1.09953	-0.0389785	0.968907	1	Mlxipl
ENSMUSG00000005374	364.692	-0.141077	0.429818	-0.328225	0.742742	0.969389500151952	Tbl2
ENSMUSG00000005378	980.046	-0.303159	0.197276	-1.53672	0.124361	0.668732769792267	Bud23
ENSMUSG00000005397	683.894	-0.239416	0.413516	-0.578975	0.562606	0.923437450251742	Nid1
ENSMUSG00000005410	617.014	1.25027	0.496766	2.51683	0.0118417	0.397248881520342	Mcm5
ENSMUSG00000005413	40.8848	1.10697	1.06429	1.0401	0.298293	0.808766857402559	Hmox1
ENSMUSG00000005417	264.859	0.101579	0.342853	0.296275	0.76702	0.976782015516344	Mprip
ENSMUSG00000005442	34.9988	1.3802	0.836242	1.65048	0.0988446	0.638210138771059	Cic
ENSMUSG00000005447	814.979	-0.0946726	0.2539	-0.372874	0.709242	0.965886495297925	Pafah1b3
ENSMUSG00000005465	2.98398	1.06837	2.28403	0.467757	0.639958	0.949085660276851	Il27ra
ENSMUSG00000005469	6.46798	-0.188507	0.98262	-0.191841	0.847867	0.989679688852277	Prkaca
ENSMUSG00000005470	258.425	0.0503539	0.272365	0.184877	0.853326	0.990412668488128	Asf1b
ENSMUSG00000005474	0.260906	-0.630524	3.63435	-0.17349	0.862266	NA	Myl10
ENSMUSG00000005481	5528.03	0.134129	0.245933	0.54539	0.585485	0.930781527698088	Ddx39a
ENSMUSG00000005483	566.294	0.354402	0.273412	1.29622	0.1949	0.732498822956008	Dnajb1
ENSMUSG00000005493	51.1715	-1.57386	0.634616	-2.48003	0.0131373	0.409911320901602	Msh4
ENSMUSG00000005501	104.113	-0.115581	0.602043	-0.191981	0.847757	0.989679688852277	Usp40
ENSMUSG00000005503	0.44553	1.23156	3.61675	0.340517	0.733467	NA	Evx1
ENSMUSG00000005505	6.90734	0.554008	0.668288	0.828996	0.407107	0.862242413303017	Kbtbd4
ENSMUSG00000005506	334.441	0.0566023	0.299534	0.188968	0.850118	0.989679688852277	Celf1
ENSMUSG00000005510	153.187	-0.19804	0.317208	-0.62432	0.532417	0.914273471645491	Ndufs3
ENSMUSG00000005514	390.905	0.778182	0.543791	1.43103	0.152421	0.698574086953487	Por
ENSMUSG00000005533	31.532	-0.296991	1.02361	-0.29014	0.771709	0.977849546771574	Igf1r
ENSMUSG00000005534	12.9964	5.22157	1.29665	4.02697	5.64994e-05	0.0371454605889101	Insr
ENSMUSG00000005540	0.473717	1.38916	3.23705	0.429144	0.667819	NA	Fcer2a
ENSMUSG00000005547	0.0220578	-0.383444	3.63517	-0.105482	0.915994	NA	Cyp2a5
ENSMUSG00000005553	2.05405	2.74158	3.19144	0.859043	0.390317	0.851754719525494	Atp4a
ENSMUSG00000005566	1738.71	0.552957	0.357808	1.5454	0.12225	0.66384603545341	Trim28
ENSMUSG00000005575	68.4295	0.950448	0.540776	1.75756	0.0788218	0.608472084158899	Ube2m
ENSMUSG00000005580	188.831	-0.094159	0.46222	-0.203711	0.83858	0.987606455899095	Adcy9
ENSMUSG00000005583	0.05414	0.942222	3.63153	0.259456	0.795283	NA	Mef2c
ENSMUSG00000005609	546.854	-0.177778	0.320136	-0.555321	0.578675	0.928392916422014	Ctr9
ENSMUSG00000005610	6410.74	0.037333	0.167552	0.222815	0.823679	0.986320254061073	Eif4g2
ENSMUSG00000005611	0.842432	0.0287643	3.52353	0.00816347	0.993487	NA	Irag1
ENSMUSG00000005615	409.476	-0.287416	0.363591	-0.790494	0.42924	0.87114327593173	Pcyt1a
ENSMUSG00000005621	107.462	0.49479	0.656251	0.753964	0.450871	0.879719745699989	Zfp592
ENSMUSG00000005625	3601.24	0.193057	0.169878	1.13644	0.255771	0.784081223858458	Psmd4
ENSMUSG00000005628	0.783016	-1.40253	3.6291	-0.386467	0.699151	NA	Tmod4
ENSMUSG00000005640	0.618556	0.349358	3.63517	0.096105	0.923437	NA	Insrr
ENSMUSG00000005656	2248.61	-0.541249	0.347213	-1.55884	0.119035	0.661959924371501	Snx6
ENSMUSG00000005667	150.883	0.569339	0.325146	1.75103	0.0799414	0.608833798839354	Mthfd2
ENSMUSG00000005672	17.9085	-0.866515	1.39951	-0.619157	0.535813	0.915500938795008	Kit
ENSMUSG00000005674	6.63195	1.16366	1.62454	0.716301	0.473805	0.890509666969346	Tomm40l
ENSMUSG00000005677	0.437128	1.56288	3.61644	0.432159	0.665626	NA	Nr1i3
ENSMUSG00000005681	0.113386	-1.35948	3.63011	-0.374503	0.70803	NA	Apoa2
ENSMUSG00000005682	175.783	0.73069	0.494161	1.47865	0.139235	0.686842599476746	Pan2
ENSMUSG00000005683	948.944	0.297263	0.443429	0.670374	0.50262	0.902093941329659	Cs
ENSMUSG00000005686	0.782631	-3.02125	3.05012	-0.990532	0.321914	NA	Ampd3
ENSMUSG00000005687	1691.39	0.0536567	0.226493	0.236902	0.812733	0.98388985996084	Bcas2
ENSMUSG00000005696	0.30094	-0.383432	3.63517	-0.105478	0.915996	NA	Sh2d1a
ENSMUSG00000005698	1272.88	-0.212952	0.194205	-1.09653	0.272847	0.791807747234964	Ctcf
ENSMUSG00000005699	115.767	-0.105564	0.426791	-0.247342	0.804643	0.982887309678042	Pard6a
ENSMUSG00000005705	210.861	0.0766264	0.651578	0.117601	0.906384	0.993807323651347	Agrp
ENSMUSG00000005716	1.30601	-2.28445	3.6092	-0.632952	0.526765	NA	Pvalb
ENSMUSG00000005718	24.1479	-0.111489	0.51688	-0.215696	0.829225	0.987508968511281	Tfap4
ENSMUSG00000005732	639.52	-0.438485	0.315452	-1.39002	0.164522	0.708787597899886	Ranbp1
ENSMUSG00000005763	0.431278	0.115568	3.57596	0.0323181	0.974218	NA	Cd247
ENSMUSG00000005774	1.17126	-0.610269	3.53155	-0.172805	0.862805	NA	Rfx5
ENSMUSG00000005779	4041.06	-0.0244057	0.172473	-0.141505	0.887471	0.992474743176101	Psmb4
ENSMUSG00000005802	7.74738	-1.02879	0.705162	-1.45895	0.14458	0.692567419686767	Slc30a4
ENSMUSG00000005804	89.4493	-0.062014	0.532986	-0.116352	0.907374	0.993922347952049	Bloc1s6
ENSMUSG00000005813	723.873	0.17042	0.181759	0.937613	0.348443	0.838392121972145	Metap1
ENSMUSG00000005823	72.7891	0.739809	0.539609	1.37101	0.170372	0.711486270268507	Gpr108
ENSMUSG00000005824	0.0259839	-0.383444	3.63517	-0.105482	0.915994	NA	Tnfsf14
ENSMUSG00000005836	1604.68	0.397341	0.331415	1.19892	0.230558	0.766224032948758	Gata6
ENSMUSG00000005846	6700.86	-0.368951	0.275561	-1.33891	0.180601	0.719544736934146	Rsl1d1
ENSMUSG00000005871	393.476	0.0687654	0.358485	0.191822	0.847881	0.989679688852277	Apc
ENSMUSG00000005873	3.98282	1.114	1.69002	0.659168	0.509788	0.906087626826346	Reep5
ENSMUSG00000005881	558.544	0.17091	0.197049	0.867348	0.385751	0.850439490996726	Ergic3
ENSMUSG00000005882	1111.66	-0.341061	0.183642	-1.85721	0.063282	0.579518258177212	Uqcc1
ENSMUSG00000005883	0.19332	0.589089	3.61545	0.162937	0.870568	NA	Spo11
ENSMUSG00000005886	117.029	0.508161	0.528322	0.961841	0.33613	0.829681616066297	Ncoa2
ENSMUSG00000005892	0.0700144	-0.291852	3.63517	-0.0802855	0.93601	NA	Trh
ENSMUSG00000005893	717.541	-0.54976	0.318273	-1.72732	0.0841095	0.613610905700766	Nr2c2
ENSMUSG00000005897	12.3031	-0.272223	1.3362	-0.20373	0.838565	0.987606455899095	Nr2c1
ENSMUSG00000005899	323.278	0.322307	0.264956	1.21646	0.223811	0.762589202463609	Smpd4
ENSMUSG00000005907	80.422	-0.828715	0.649059	-1.27679	0.201675	0.739740823610216	Pex1
ENSMUSG00000005917	4.33622	-1.47544	1.88642	-0.782138	0.434134	0.873550834964265	Otx1
ENSMUSG00000005936	397.785	0.0778185	0.266575	0.29192	0.770348	0.977329380516813	Kctd20
ENSMUSG00000005947	348.613	0.229103	0.33618	0.68149	0.495561	0.898095246915142	Itgae
ENSMUSG00000005949	4.45073	1.78343	1.92262	0.927604	0.353613	0.841558759445057	Ctns
ENSMUSG00000005950	12.2984	-0.924221	1.53107	-0.603644	0.54608	0.918937518915309	P2rx5
ENSMUSG00000005951	8.92145	6.62723	2.69121	2.46255	0.0137954	0.41749818493989	Shpk
ENSMUSG00000005952	1.10537	2.28292	3.59834	0.634437	0.525796	NA	Trpv1
ENSMUSG00000005958	89.6585	0.0382157	1.11937	0.0341405	0.972765	1	Ephb3
ENSMUSG00000005968	153.135	0.26281	0.509883	0.515431	0.606252	0.938824126361973	Tuft1
ENSMUSG00000005973	2.35995	1.51512	2.60495	0.581629	0.560817	0.922465780510852	Rcn1
ENSMUSG00000005980	10.2921	2.13777	1.43146	1.49341	0.135329	0.682947394853391	Dnase1
ENSMUSG00000005981	379.113	0.039241	0.371235	0.105704	0.915817	0.994081582260312	Trap1
ENSMUSG00000005982	45.0104	-0.256597	0.646803	-0.396717	0.691576	0.962142518968943	Naa60
ENSMUSG00000005983	24.1766	1.05036	1.02406	1.02568	0.305042	0.812423898489988	1700037C18Rik
ENSMUSG00000005986	8.11137	0.419162	2.72211	0.153984	0.877622	0.99192886073983	Ankrd13d
ENSMUSG00000006005	4407.39	-0.48542	0.253913	-1.91176	0.0559076	0.562777172913764	Tpr
ENSMUSG00000006007	0.0327812	0.349338	3.63517	0.0960994	0.923442	NA	Pdc
ENSMUSG00000006010	414.183	-0.248828	0.210227	-1.18362	0.236565	0.771262214268068	Odr4
ENSMUSG00000006014	8.40445	-0.306644	0.889897	-0.344583	0.730408	0.96813809593607	Prg4
ENSMUSG00000006019	27.5868	0.811963	0.871098	0.932114	0.351277	0.840802570009975	Dhx34
ENSMUSG00000006021	232.754	0.289484	0.373002	0.776095	0.437693	0.874613573756705	Kptn
ENSMUSG00000006024	634.655	-0.160526	0.306278	-0.524121	0.600195	0.935657406022612	Napa
ENSMUSG00000006050	558.484	-0.211717	0.280645	-0.754394	0.450613	0.879719745699989	Sra1
ENSMUSG00000006056	36707.1	-0.11703	0.397619	-0.294328	0.768508	0.976782015516344	Calcoco2
ENSMUSG00000006057	634.269	-0.542542	0.30953	-1.75279	0.0796377	0.608572183351669	Atp5g1
ENSMUSG00000006058	229.53	-0.110402	0.230568	-0.478827	0.632062	0.947620739435355	Snf8
ENSMUSG00000006095	471.567	-0.313386	0.242153	-1.29417	0.195608	0.73255958081128	Tbcb
ENSMUSG00000006127	301.916	-0.0284482	0.383734	-0.0741353	0.940903	0.996846624244331	Inpp5k
ENSMUSG00000006134	184.789	-0.500392	0.45315	-1.10425	0.269484	0.791148216512176	Crkl
ENSMUSG00000006143	4.16015	-2.61412	1.85353	-1.41034	0.158439	0.705906388214785	Upk3bl
ENSMUSG00000006154	2.93291	0.14919	1.94384	0.07675	0.938822	0.99587186281707	Eps8l1
ENSMUSG00000006169	153.609	0.419493	0.289263	1.45021	0.146999	0.693623438141513	Clint1
ENSMUSG00000006179	1.62669	-1.88139	2.41135	-0.780222	0.43526	0.87409629973528	Prss16
ENSMUSG00000006191	118.328	0.0205612	0.424515	0.0484347	0.96137	1	Cdkal1
ENSMUSG00000006200	0.611188	-3.4983	3.58849	-0.974868	0.329626	NA	Rhox6
ENSMUSG00000006204	3.52172	0.439686	2.8046	0.156773	0.875424	0.99192886073983	Cdcp3
ENSMUSG00000006205	28.1733	-0.724245	1.01484	-0.713656	0.47544	0.891846895069374	Htra1
ENSMUSG00000006215	756.129	0.162402	0.347094	0.467892	0.639862	0.949085660276851	Zbtb17
ENSMUSG00000006216	21.7555	1.17593	1.10209	1.067	0.28597	0.79929044269818	Clcnkb
ENSMUSG00000006218	5.94268	2.23494	1.26139	1.7718	0.0764279	0.605641480638163	Fam131c
ENSMUSG00000006219	294.027	-0.156152	0.187412	-0.833202	0.404731	0.86111425124775	Fblim1
ENSMUSG00000006235	0.3468	-2.6798	3.60169	-0.74404	0.456852	NA	Epor
ENSMUSG00000006241	0.110007	0.0287431	3.63517	0.00790694	0.993691	NA	Ccdc159
ENSMUSG00000006262	880.947	-0.590347	0.398073	-1.48301	0.138071	0.685330963936941	Mob1b
ENSMUSG00000006273	767.012	0.247788	0.256313	0.966742	0.333673	0.82778691927328	Atp6v1b2
ENSMUSG00000006276	223.649	0.218708	0.372584	0.587002	0.557202	0.921753068217017	Eps15l1
ENSMUSG00000006281	150.182	-0.203147	0.443894	-0.457647	0.647206	0.950374468650182	Tep1
ENSMUSG00000006288	116.451	-0.511715	0.402808	-1.27037	0.203953	0.741160505975152	Ttc5
ENSMUSG00000006289	543.842	-0.441438	0.308383	-1.43146	0.152298	0.69846977983802	Osgep
ENSMUSG00000006299	1633.14	0.363566	0.374503	0.970797	0.33165	0.82678496272465	Aamp
ENSMUSG00000006301	802.743	0.658353	0.441429	1.49141	0.135853	0.68324289172408	Tmbim1
ENSMUSG00000006304	1396.78	0.0863574	0.152172	0.5675	0.570375	0.925834390460701	Arpc2
ENSMUSG00000006307	68.5788	0.615447	0.51622	1.19222	0.233175	0.767460545528491	Kmt2b
ENSMUSG00000006310	5.98655	2.21625	1.27601	1.73685	0.0824133	0.61192628666926	Zbtb32
ENSMUSG00000006311	1.01216	-0.72049	2.62562	-0.274408	0.783771	NA	Etv2
ENSMUSG00000006313	4.56376	0.448182	1.42985	0.313447	0.753941	0.973104333025448	Upk1a
ENSMUSG00000006315	211.526	0.465263	0.346956	1.34098	0.179926	0.719295195075839	Tmem147
ENSMUSG00000006333	6379.18	-0.225354	0.252389	-0.892884	0.371919	0.848372834529567	Rps9
ENSMUSG00000006335	343.171	-0.351372	0.264697	-1.32745	0.184359	0.722655360721611	Tfpt
ENSMUSG00000006342	1.23735	3.74559	2.8606	1.30937	0.190408	NA	Susd2
ENSMUSG00000006344	4.21992	0.206785	2.30845	0.0895777	0.928623	0.994671659898233	Ggt5
ENSMUSG00000006345	104.75	0.729235	0.677795	1.07589	0.281975	0.794888737069392	Ggt1
ENSMUSG00000006356	838.77	0.827275	0.407353	2.03086	0.0422696	0.532306927153103	Crip2
ENSMUSG00000006360	134.254	-0.187638	0.661428	-0.283687	0.77665	0.978787298120395	Crip1
ENSMUSG00000006362	27.4472	0.545916	0.729133	0.748719	0.454027	0.881387932470263	Cbfa2t3
ENSMUSG00000006369	24.6929	-0.127952	1.16944	-0.109413	0.912875	0.994081582260312	Fbln1
ENSMUSG00000006373	874.578	-0.0399531	0.312208	-0.12797	0.898173	0.993072277121996	Pgrmc1
ENSMUSG00000006378	51.9875	0.747676	0.590126	1.26698	0.205164	0.742475927261359	Gcat
ENSMUSG00000006386	4.90873	-5.02947	2.48487	-2.02403	0.0429668	0.534380827532715	Tek
ENSMUSG00000006389	55.2837	-0.62441	0.549879	-1.13554	0.256148	0.784490786714367	Mpl
ENSMUSG00000006390	109.624	0.365651	0.798181	0.458105	0.646877	0.950374468650182	Elovl1
ENSMUSG00000006392	517.274	-0.187944	0.252612	-0.744004	0.456874	0.882996563708931	Med8
ENSMUSG00000006395	3.46057	-1.51133	1.35195	-1.11788	0.263617	0.78948427131837	Hyi
ENSMUSG00000006398	2572.99	-0.0977134	0.408648	-0.239114	0.811017	0.983474553079774	Cdc20
ENSMUSG00000006403	0.0220578	-0.383444	3.63517	-0.105482	0.915994	NA	Adamts4
ENSMUSG00000006411	182.205	0.973699	1.55663	0.625518	0.531631	0.914108411812714	Nectin4
ENSMUSG00000006412	311.661	-0.0329655	0.328086	-0.100478	0.919965	0.994081582260312	Pfdn2
ENSMUSG00000006418	710.291	0.487817	0.330794	1.47468	0.140297	0.687584723490359	Rnf114
ENSMUSG00000006423	228.52	-0.567171	0.382207	-1.48394	0.137826	0.685319429997152	Steep1
ENSMUSG00000006435	21.3588	1.33836	1.32678	1.00873	0.313104	0.817409766776861	Neurl1a
ENSMUSG00000006442	1173.68	0.24015	0.367384	0.653674	0.513322	0.907294778487553	Srm
ENSMUSG00000006445	25.3952	1.1445	1.28721	0.889132	0.373932	0.848553758370111	Epha2
ENSMUSG00000006456	222.1	0.721914	0.50758	1.42227	0.154949	0.700370839610272	Rbm14
ENSMUSG00000006457	8.73252	0.0697258	2.01558	0.0345935	0.972404	1	Actn3
ENSMUSG00000006462	0.0360933	0.695163	3.63378	0.191306	0.848286	NA	A530013C23Rik
ENSMUSG00000006463	33.102	1.09967	0.81158	1.35498	0.175424	0.715126784727616	Zdhhc24
ENSMUSG00000006464	3.03356	-0.735078	1.79298	-0.409976	0.681824	0.958746288939297	Bbs1
ENSMUSG00000006469	0.0840115	0	3.63517	0	1	NA	Slc34a3
ENSMUSG00000006471	98.7954	0.0727463	0.516298	0.1409	0.887949	0.992659204420514	Ndor1
ENSMUSG00000006476	4.22825	0.82931	2.40681	0.344568	0.730419	0.96813809593607	Nsmf
ENSMUSG00000006490	4.35419	-0.00613479	2.30998	-0.00265578	0.997881	1	Prl8a9
ENSMUSG00000006494	6.74449	0.0542178	1.14929	0.0471751	0.962374	1	Pdk1
ENSMUSG00000006498	1614.2	0.329455	0.263587	1.24989	0.21134	0.749100819677335	Ptbp1
ENSMUSG00000006517	135.799	0.608881	0.488054	1.24757	0.212189	0.750436105178818	Mvd
ENSMUSG00000006519	322.714	-0.470331	0.351969	-1.33628	0.181457	0.719860820831745	Cyba
ENSMUSG00000006522	0.323568	0	3.63517	0	1	NA	Itih3
ENSMUSG00000006526	62.3343	0.070776	0.968917	0.0730465	0.941769	0.997074186851177	Stimate
ENSMUSG00000006527	51.9344	0.832631	0.630592	1.3204	0.186703	0.725814316309922	Sfmbt1
ENSMUSG00000006538	0.978786	3.0939	3.58112	0.863946	0.387617	NA	Ihh
ENSMUSG00000006542	0.0902333	1.37419	3.62209	0.379391	0.704397	NA	Prkag3
ENSMUSG00000006546	0.0382232	-0.383444	3.63517	-0.105482	0.915994	NA	Cryba2
ENSMUSG00000006567	32.7216	0.25133	0.765546	0.328302	0.742683	0.969389500151952	Atp7b
ENSMUSG00000006574	5.18898	-0.380823	1.3714	-0.277688	0.781252	0.979582248955601	Slc4a1
ENSMUSG00000006575	38.3358	1.18505	0.799547	1.48215	0.138299	0.685330963936941	Rundc3a
ENSMUSG00000006576	15.9553	-0.918196	1.09505	-0.838498	0.401751	0.860022924651928	Slc4a3
ENSMUSG00000006585	753.069	0.663547	0.389314	1.7044	0.0883062	0.621825978521132	Cdt1
ENSMUSG00000006586	119.431	-0.97475	0.479424	-2.03317	0.0420354	0.531463978999051	Runx1t1
ENSMUSG00000006587	18.9715	0.0734169	1.1793	0.0622546	0.95036	0.998323135202006	Snai3
ENSMUSG00000006589	7887.77	-0.0500894	0.143571	-0.348883	0.727177	0.968077670703724	Aprt
ENSMUSG00000006599	2201.91	-0.170952	0.204551	-0.83574	0.403301	0.861044123842901	Gtf2h1
ENSMUSG00000006638	0.50015	0.106404	3.2261	0.0329821	0.973689	NA	Abhd1
ENSMUSG00000006641	4567.13	-0.0310764	0.266469	-0.116623	0.907159	0.993845319286682	Slc5a6
ENSMUSG00000006642	58.1946	-0.587696	0.719318	-0.817018	0.413918	0.865609893079786	Tcf23
ENSMUSG00000006649	4.11118	-0.150518	0.97971	-0.153635	0.877897	0.99192886073983	Nphs1
ENSMUSG00000006651	4.90151	2.24662	1.87561	1.19781	0.230991	0.766610270645456	Aplp1
ENSMUSG00000006673	499.512	0.129324	0.294588	0.438999	0.660663	0.954912222259711	Qrich1
ENSMUSG00000006675	96.0232	-0.264303	0.717385	-0.368426	0.712556	0.966317171485245	P4htm
ENSMUSG00000006676	669.587	0.368004	0.395124	0.931363	0.351666	0.840802570009975	Usp19
ENSMUSG00000006678	1419.63	0.0821609	0.265356	0.309625	0.756846	0.974474901052589	Pola1
ENSMUSG00000006699	4391.75	0.139331	0.110018	1.26644	0.205355	0.742475927261359	Cdc42
ENSMUSG00000006705	858.46	-0.144842	0.2603	-0.556443	0.577908	0.928255546497218	Pknox1
ENSMUSG00000006711	0.43688	1.9996	3.58263	0.558137	0.576751	NA	D130043K22Rik
ENSMUSG00000006715	4357.04	-0.573089	0.292741	-1.95767	0.0502692	0.553048068132433	Gmnn
ENSMUSG00000006717	294.119	-0.67407	0.443371	-1.52033	0.128428	0.672083849679962	Acot13
ENSMUSG00000006720	62.5056	-0.663968	0.919012	-0.722481	0.469999	0.889456952852092	Zfp184
ENSMUSG00000006724	2.47349	-3.16257	2.85457	-1.1079	0.267907	0.791148216512176	Cyp27b1
ENSMUSG00000006728	2463.58	0.0643693	0.198721	0.323919	0.746	0.970724880734254	Cdk4
ENSMUSG00000006731	59.4286	-0.310461	0.460536	-0.674129	0.500229	0.90027184543293	B4galnt1
ENSMUSG00000006732	466.969	-0.313762	0.213556	-1.46923	0.141772	0.689518366128713	Mettl1
ENSMUSG00000006736	249.644	0.264777	0.322403	0.821262	0.411497	0.864624901168006	Tspan31
ENSMUSG00000006740	2993.48	-0.140374	0.140736	-0.997427	0.318557	0.82129466017856	Kif5b
ENSMUSG00000006763	259.732	0.495331	0.439434	1.1272	0.259657	0.786560969475106	Saal1
ENSMUSG00000006764	1.20102	0	3.63517	0	1	NA	Tph2
ENSMUSG00000006777	0.146146	1.87366	3.60854	0.51923	0.6036	NA	Krt23
ENSMUSG00000006782	34.4372	0.927702	0.762315	1.21695	0.223622	0.762589202463609	Cnp
ENSMUSG00000006784	78.8605	-0.132206	0.535338	-0.246958	0.804941	0.982961269907722	Odad4
ENSMUSG00000006800	68.053	0.618182	0.813435	0.759965	0.447275	0.878951951872824	Sulf2
ENSMUSG00000006818	1821.72	0.0866803	0.16908	0.51266	0.608189	0.93900200663858	Sod2
ENSMUSG00000006850	6.68155	-0.523292	1.46958	-0.356081	0.72178	0.967742625572039	Tmco6
ENSMUSG00000006906	22.041	1.09293	1.21118	0.902372	0.366859	0.845916984546126	Stambp
ENSMUSG00000006920	121.37	-0.313461	0.602408	-0.520347	0.602822	0.936913839781889	Ezh1
ENSMUSG00000006930	11.119	0.835509	1.13049	0.739065	0.459867	0.885057625052358	Hap1
ENSMUSG00000006931	110.33	0.0892364	0.520088	0.17158	0.863768	0.991472389136144	P3h4
ENSMUSG00000006932	510.786	0.596314	0.437975	1.36153	0.173348	0.714497595326891	Ctnnb1
ENSMUSG00000006941	340.235	-0.207355	0.36576	-0.566915	0.570772	0.926077780302159	Eif1b
ENSMUSG00000006998	983.303	0.745286	0.330312	2.25631	0.0240513	0.477236344057686	Psmd2
ENSMUSG00000007021	136.616	1.18225	0.950994	1.24317	0.213804	0.752502791515352	Syngr3
ENSMUSG00000007029	390.056	1.20394	0.544528	2.21098	0.0270374	0.483613692439447	Vars
ENSMUSG00000007030	2.15727	0.957009	1.20867	0.791787	0.428485	0.871032697838293	Vwa7
ENSMUSG00000007033	2.16373	-2.2701	2.37208	-0.957006	0.338564	0.830692192908848	Hspa1l
ENSMUSG00000007034	19.6888	0.0274332	1.13691	0.0241297	0.980749	1	Slc44a4
ENSMUSG00000007035	20.9509	-0.233413	1.41409	-0.165063	0.868895	0.991664132076777	Msh5
ENSMUSG00000007036	86.6083	1.21967	0.746435	1.634	0.10226	0.642661890269847	Abhd16a
ENSMUSG00000007038	139.849	-0.654984	0.580067	-1.12915	0.258834	0.785742093160592	Neu1
ENSMUSG00000007039	331.191	0.140347	0.273409	0.513322	0.607726	0.93900200663858	Ddah2
ENSMUSG00000007041	166.876	0.443582	0.702748	0.63121	0.527903	0.912790254827866	Clic1
ENSMUSG00000007050	761.941	-0.479629	0.195295	-2.45592	0.0140523	0.422629623415408	Lsm2
ENSMUSG00000007080	431.372	-0.355833	0.301672	-1.17954	0.238184	0.771422465172724	Pole
ENSMUSG00000007097	0.0386802	0	3.63517	0	1	NA	Atp1a2
ENSMUSG00000007107	0.327782	0	3.63517	0	1	NA	Atp1a4
ENSMUSG00000007122	3.4565	-3.13221	2.3886	-1.31132	0.189751	0.727125954678102	Casq1
ENSMUSG00000007207	78.9405	0.889696	0.933619	0.952954	0.340613	0.832458755860949	Stx1a
ENSMUSG00000007209	0.176143	-1.50535	3.62658	-0.415088	0.678078	NA	Ceacam9
ENSMUSG00000007216	456.128	-0.474282	0.544759	-0.870628	0.383957	0.850439490996726	Zfp775
ENSMUSG00000007338	750.314	-0.323961	0.201708	-1.60609	0.108255	0.650611062419172	Mrpl49
ENSMUSG00000007379	81.3567	0.712092	1.05639	0.674081	0.50026	0.90027184543293	Dennd2c
ENSMUSG00000007411	669.196	-0.509089	0.231294	-2.20105	0.0277324	0.487102032613404	Mark3
ENSMUSG00000007415	116.675	0.256052	0.402322	0.636436	0.524492	0.911124172029709	Gatad1
ENSMUSG00000007458	271.811	-0.2232	0.236506	-0.943743	0.345301	0.836188014345097	M6pr
ENSMUSG00000007476	123.642	0.763137	0.498826	1.52986	0.12605	0.669393574105891	Lrrc8a
ENSMUSG00000007480	0.361159	-0.38343	3.63517	-0.105478	0.915997	NA	Mc5r
ENSMUSG00000007564	554.58	1.34218	0.57495	2.33443	0.019573	0.457887766794259	Ppp2r1a
ENSMUSG00000007570	68.5516	0.540884	0.496538	1.08931	0.276017	0.792073021618194	Fance
ENSMUSG00000007589	398.245	0.0334097	0.370183	0.0902519	0.928087	0.994598791227657	Tinf2
ENSMUSG00000007594	69.4875	0.945434	0.608266	1.55431	0.12011	0.662430791427416	Hapln4
ENSMUSG00000007603	639.562	0.813769	0.364213	2.23432	0.0254621	0.479842789420891	Dus3l
ENSMUSG00000007610	66.8882	1.47357	0.869529	1.69467	0.0901377	0.625493114970019	Gtpbp3
ENSMUSG00000007613	157.192	-0.151755	0.413991	-0.366567	0.713942	0.966317171485245	Tgfbr1
ENSMUSG00000007617	88.261	0.331052	0.475649	0.696001	0.486428	0.896176179657133	Homer1
ENSMUSG00000007646	52.1707	-0.795185	0.640757	-1.24101	0.214603	0.753936333958859	Rad51c
ENSMUSG00000007653	0.112267	1.58406	3.61585	0.438089	0.661322	NA	Gabrb2
ENSMUSG00000007655	0.354744	-2.38877	3.60702	-0.662256	0.507807	NA	Cav1
ENSMUSG00000007656	1181.44	-0.542843	0.350672	-1.54801	0.12162	0.66384603545341	Arpp19
ENSMUSG00000007659	110.772	1.00761	0.559003	1.80252	0.0714641	0.599971563269865	Bcl2l1
ENSMUSG00000007670	206.769	0.520975	0.296634	1.75629	0.0790389	0.608472084158899	Khsrp
ENSMUSG00000007721	2123.34	-0.17532	0.201994	-0.867949	0.385422	0.850439490996726	Ccdc124
ENSMUSG00000007739	6844.58	-0.153621	0.211483	-0.7264	0.467594	0.888743050060257	Cct4
ENSMUSG00000007777	268.273	0.10984	0.258792	0.424431	0.671251	0.95686574941178	0610009B22Rik
ENSMUSG00000007783	18.3903	0.690973	1.17448	0.588323	0.556315	0.921225112501459	Cpt1c
ENSMUSG00000007812	737.374	0.00257838	0.327899	0.00786333	0.993726	1	Zfp655
ENSMUSG00000007815	824.476	0.0150646	0.173057	0.0870497	0.930632	0.994895602357932	Rhoa
ENSMUSG00000007817	504.335	0.318142	0.327532	0.971331	0.331384	0.82678496272465	Zmiz1
ENSMUSG00000007827	45.7007	-0.895916	0.744302	-1.2037	0.228706	0.765980432382996	Ankrd26
ENSMUSG00000007833	139.806	0.933493	0.549041	1.70022	0.0890887	0.623294565247454	Aldh16a1
ENSMUSG00000007836	2199.39	-0.489833	0.463426	-1.05698	0.290519	0.802707887677116	Hnrnpa0
ENSMUSG00000007837	130.767	0.310623	0.451291	0.6883	0.491264	0.897237785909792	Prrg2
ENSMUSG00000007850	1156.79	0.319941	0.20399	1.56842	0.116784	0.66057916091343	Hnrnph1
ENSMUSG00000007867	99.032	-0.142464	0.363281	-0.392159	0.694941	0.962772627875469	Ift43
ENSMUSG00000007872	3905.38	-0.471404	0.588378	-0.801192	0.42302	0.869785206700929	Id3
ENSMUSG00000007880	1554.54	0.272608	0.278312	0.979505	0.327331	0.826388608723941	Arid1a
ENSMUSG00000007888	13.9972	0.761869	1.04433	0.72953	0.465677	0.888478092497352	Crlf1
ENSMUSG00000007891	3537.28	0.747681	0.389035	1.92189	0.05462	0.561872163069695	Ctsd
ENSMUSG00000007892	9383.78	-0.282136	0.275563	-1.02385	0.305904	0.812866295244071	Rplp1
ENSMUSG00000007908	2.41053	-2.60402	2.95788	-0.880368	0.37866	0.849684534530976	Hmgcll1
ENSMUSG00000007944	3.49262	0.461831	1.61675	0.285654	0.775143	0.978735115635784	Ttc9b
ENSMUSG00000007946	1.7812	0.0287634	3.21519	0.00894609	0.992862	1	Phox2a
ENSMUSG00000007950	17.2721	1.24281	1.50296	0.826909	0.408289	0.862845638744291	Abhd8
ENSMUSG00000007987	26.9989	-0.00392603	0.79004	-0.00496941	0.996035	1	Ift22
ENSMUSG00000007989	436.565	0.055885	0.353354	0.158156	0.874334	0.99192886073983	Fzd3
ENSMUSG00000008028	2.53345	-1.10828	1.45138	-0.763604	0.445103	0.877413436014476	1700008O03Rik
ENSMUSG00000008035	13.4586	-0.216046	1.75833	-0.12287	0.90221	0.993676521442455	Mid1ip1
ENSMUSG00000008036	552.121	0.105841	0.184686	0.573085	0.566587	0.924005694588165	Ap2s1
ENSMUSG00000008090	0.365654	-0.31779	3.58735	-0.0885863	0.929411	NA	Fgfrl1
ENSMUSG00000008129	235.352	-1.02367	0.572929	-1.78673	0.0739806	0.602268927022383	Brme1
ENSMUSG00000008136	24.8652	-0.959753	1.53834	-0.623888	0.532701	0.91447448092936	Fhl2
ENSMUSG00000008140	284.818	0.630253	0.501138	1.25764	0.208521	0.745590912256559	Emc10
ENSMUSG00000008153	104.252	-0.136224	0.80354	-0.169529	0.86538	0.991472389136144	Clstn3
ENSMUSG00000008167	592.097	0.170477	0.416174	0.40963	0.682078	0.958746288939297	Fbxw9
ENSMUSG00000008193	39.5597	4.39805	1.30092	3.38074	0.000722922	0.153146980701952	Spib
ENSMUSG00000008200	599.261	-0.136316	0.349926	-0.389557	0.696864	0.963383602130121	Fnbp4
ENSMUSG00000008206	42.6625	0.398475	0.78434	0.508039	0.611426	0.940509315232761	Cers4
ENSMUSG00000008226	57.7517	0.0244717	0.456012	0.0536647	0.957202	0.999927297192814	Scrn3
ENSMUSG00000008301	534.123	-0.673267	0.274764	-2.45035	0.0142719	0.425630347142875	Phax
ENSMUSG00000008305	42.5008	0.732215	0.822731	0.889981	0.373476	0.848549889204321	Tle1
ENSMUSG00000008307	7.81992	3.37794	1.31614	2.56655	0.0102717	0.37312816667185	1700109H08Rik
ENSMUSG00000008318	26.8731	-0.943539	1.33182	-0.708458	0.478661	0.892758536021066	Relt
ENSMUSG00000008333	1322.19	-0.623628	0.312152	-1.99783	0.0457348	0.538293591140034	Snrpb2
ENSMUSG00000008348	1589.43	-0.0889973	0.276238	-0.322176	0.747319	0.970755535605955	Ubc
ENSMUSG00000008373	864.2	-0.162473	0.202783	-0.801217	0.423006	0.869785206700929	Prpf31
ENSMUSG00000008384	354.081	-0.360448	0.315347	-1.14302	0.25303	0.782209834740903	Sertad1
ENSMUSG00000008393	168.122	0.00833778	0.254041	0.0328206	0.973818	1	Carhsp1
ENSMUSG00000008398	2.39199	4.14791	2.03261	2.04068	0.0412823	0.529524562670625	Elk3
ENSMUSG00000008429	92.3028	-1.07949	0.451056	-2.39325	0.0166999	0.441742281153629	Herpud2
ENSMUSG00000008435	423.762	0.247236	0.324988	0.760754	0.446804	0.878935591669078	Rdh13
ENSMUSG00000008438	6.85108	-2.4345	2.06205	-1.18062	0.237752	0.771422465172724	Adam21
ENSMUSG00000008450	27.1631	0.41445	0.352061	1.17721	0.239112	0.771868467364712	Nutf2
ENSMUSG00000008461	0.0772256	-0.383444	3.63517	-0.105482	0.915994	NA	Fut1
ENSMUSG00000008475	616.522	0.0781154	0.219057	0.356598	0.721393	0.967699163673707	Arpc5
ENSMUSG00000008482	1.04613	2.28596	2.95225	0.77431	0.438748	NA	Rnf151
ENSMUSG00000008489	76.0902	0.0608309	0.493762	0.123199	0.90195	0.993676521442455	Elavl2
ENSMUSG00000008496	10.7326	-0.95368	0.819965	-1.16307	0.244799	0.776538725653822	Pou2f2
ENSMUSG00000008540	0.309442	0	3.63517	0	1	NA	Mgst1
ENSMUSG00000008575	12.7743	0.598109	1.02122	0.585682	0.558089	0.921753068217017	Nfib
ENSMUSG00000008601	0.54204	3.61594	3.57249	1.01216	0.311462	NA	Rab25
ENSMUSG00000008604	97.6558	0.711587	0.578497	1.23006	0.218674	0.757628931883982	Ubqln4
ENSMUSG00000008658	1.96372	-0.00986482	2.62648	-0.00375591	0.997003	1	Rbfox1
ENSMUSG00000008668	552.282	0.504342	0.688645	0.732368	0.463944	0.887773902289663	Rps18
ENSMUSG00000008682	210.201	-0.380453	0.322222	-1.18072	0.237715	0.771422465172724	Rpl10
ENSMUSG00000008683	2279.13	-0.306024	0.305881	-1.00047	0.317083	0.820174838256433	Rps15a
ENSMUSG00000008690	669.796	0.674887	0.459538	1.46862	0.141936	0.689518366128713	Ncaph2
ENSMUSG00000008730	362.045	-0.604883	0.325808	-1.85656	0.0633737	0.579518258177212	Hipk1
ENSMUSG00000008734	4.99817	1.16034	1.57214	0.738063	0.460476	0.885291652787072	Gprc5b
ENSMUSG00000008763	642.266	0.0562568	0.237009	0.237361	0.812377	0.983664096038544	Man1a2
ENSMUSG00000008822	259.383	-0.504963	0.385823	-1.30879	0.190604	0.728245245192764	Acyp1
ENSMUSG00000008845	0.995313	-1.46308	3.57571	-0.409172	0.682414	NA	Cd163
ENSMUSG00000008855	132.105	-0.149314	0.692598	-0.215585	0.829311	0.987508968511281	Hdac5
ENSMUSG00000008859	167.335	-0.108581	0.425465	-0.255205	0.798565	0.982096231395702	Rala
ENSMUSG00000008892	251.185	0.0369031	0.255641	0.144355	0.88522	0.992362604454301	Vdac3
ENSMUSG00000008932	0.871952	-2.09948	2.75361	-0.762446	0.445794	NA	Slc1a7
ENSMUSG00000008958	369.879	0.155685	0.217061	0.717241	0.473225	0.89040870660577	Vps72
ENSMUSG00000008976	1496.12	-0.248225	0.210216	-1.18081	0.237679	0.771422465172724	Gabpa
ENSMUSG00000008999	3.81073	-0.224429	1.54373	-0.145381	0.88441	0.992362604454301	Bmp7
ENSMUSG00000009013	2209.51	-0.251143	0.241756	-1.03883	0.298885	0.808995428370622	Dynll1
ENSMUSG00000009030	489.482	-0.023827	0.286408	-0.0831926	0.933698	0.99536469716622	Pdcl
ENSMUSG00000009035	26.9688	0.94511	1.06587	0.886706	0.375237	0.848824879497881	Tmem184b
ENSMUSG00000009070	0.0655624	0.799241	3.63305	0.219992	0.825877	NA	Rsph14
ENSMUSG00000009073	456.141	-0.0324717	0.288544	-0.112536	0.910398	0.993967269901346	Nf2
ENSMUSG00000009075	18.8853	-0.460068	0.383551	-1.1995	0.230335	0.766224032948758	Cabp7
ENSMUSG00000009076	1064.09	-0.371927	0.248017	-1.4996	0.133718	0.680945441012498	Zmat5
ENSMUSG00000009079	850.236	0.288224	0.252313	1.14233	0.253319	0.782407127597147	Ewsr1
ENSMUSG00000009090	570.832	-0.0214151	0.294685	-0.0726711	0.942068	0.997074186851177	Ap1b1
ENSMUSG00000009092	9.00886	-1.00005	2.07854	-0.481128	0.630425	0.946511999474581	Derl3
ENSMUSG00000009097	2.52794	4.35693	2.26827	1.92082	0.054755	0.561872163069695	Tbx1
ENSMUSG00000009108	0.0983435	1.42791	3.62041	0.394406	0.693282	NA	Gnat2
ENSMUSG00000009112	384.604	0.580361	0.378911	1.53166	0.125608	0.668998569456683	Bcl2l13
ENSMUSG00000009114	3.43386	-4.10918	1.86143	-2.20754	0.0272765	0.486029268628745	2610028H24Rik
ENSMUSG00000009115	0.191116	-1.91289	3.61697	-0.528864	0.596899	NA	Spatc1l
ENSMUSG00000009145	53.5304	0.272006	0.897968	0.302913	0.761956	0.97623746993963	Dqx1
ENSMUSG00000009207	382.721	0.00326586	0.333026	0.00980662	0.992176	1	Lnpk
ENSMUSG00000009210	0.322563	-2.58794	3.60328	-0.718219	0.472622	NA	Prr29
ENSMUSG00000009216	0.252653	2.56641	3.59221	0.714438	0.474956	NA	Fam163b
ENSMUSG00000009246	2.08147	-0.233717	1.80964	-0.129151	0.897238	0.993072277121996	Trpm5
ENSMUSG00000009248	8.15457	-1.33578	1.95998	-0.681528	0.495537	0.898095246915142	Ascl2
ENSMUSG00000009291	6873.99	-0.386989	0.194745	-1.98716	0.0469045	0.538293591140034	Pttg1ip
ENSMUSG00000009292	10.8486	1.53171	1.49668	1.0234	0.306117	0.813098718290504	Trpm2
ENSMUSG00000009293	198.054	0.474496	0.477073	0.994596	0.319933	0.822191111915748	Ube2g2
ENSMUSG00000009350	0.0630545	-0.704039	3.63517	-0.193674	0.846431	NA	Mpo
ENSMUSG00000009356	0.42417	-2.65861	3.60207	-0.73808	0.460466	NA	Lpo
ENSMUSG00000009376	0.669129	-2.41722	3.60646	-0.670246	0.502701	NA	Met
ENSMUSG00000009378	0.0737382	1.17244	3.62694	0.323259	0.746499	NA	Slc16a12
ENSMUSG00000009394	0.398598	1.42792	3.62041	0.394408	0.69328	NA	Syn2
ENSMUSG00000009406	40.6192	0.657461	0.852013	0.771656	0.440318	0.87549364998319	Elk1
ENSMUSG00000009418	206.608	-0.529614	0.321476	-1.64744	0.099467	0.639086413010963	Nav1
ENSMUSG00000009470	2043	-0.387477	0.292958	-1.32264	0.185956	0.724149491303341	Tnpo1
ENSMUSG00000009471	3.28611	-0.0943088	2.75601	-0.0342193	0.972702	1	Myod1
ENSMUSG00000009487	54.6127	0.432941	0.714431	0.605994	0.544519	0.918089537457535	Otog
ENSMUSG00000009535	1585.71	-0.292714	0.21698	-1.34904	0.177325	0.716410649282436	Rnmt
ENSMUSG00000009545	0.348069	-0.0103686	3.61188	-0.00287068	0.99771	NA	Kcnq1
ENSMUSG00000009549	2845.16	-0.466767	0.279096	-1.67242	0.0944407	0.628767047793437	Srp14
ENSMUSG00000009551	1.03711	-3.77508	3.58545	-1.05289	0.292391	NA	6330409D20Rik
ENSMUSG00000009555	161.235	0.476297	0.346382	1.37506	0.169112	0.711486270268507	Cdk9
ENSMUSG00000009563	318.517	0.0962309	0.280017	0.343661	0.731101	0.968469142043742	Tor2a
ENSMUSG00000009566	172.63	0.622118	0.621795	1.00052	0.317059	0.820174838256433	Fpgs
ENSMUSG00000009569	38.5985	-0.111823	0.637651	-0.175368	0.860791	0.991427545443931	Mrtfb
ENSMUSG00000009575	1527.64	0.0296404	0.234185	0.126568	0.899282	0.99365062097895	Cbx5
ENSMUSG00000009580	0.0327812	0.349338	3.63517	0.0960994	0.923442	NA	Odam
ENSMUSG00000009585	387.186	0.431164	0.323785	1.33164	0.182979	0.721671363402738	Apobec3
ENSMUSG00000009588	0.707424	2.4326	3.59495	0.676671	0.498614	NA	St6galnac1
ENSMUSG00000009596	0.141733	-1.59123	3.62459	-0.439009	0.660655	NA	Taf7l
ENSMUSG00000009614	11.6747	-0.517465	1.54693	-0.334512	0.737994	0.969309911976175	Sardh
ENSMUSG00000009621	68.4862	-0.208983	0.77799	-0.26862	0.788222	0.98032709070208	Vav2
ENSMUSG00000009628	224.38	-1.14485	0.573139	-1.99751	0.0457698	0.538293591140034	Tex15
ENSMUSG00000009630	222.712	-0.354418	0.353332	-1.00307	0.315826	0.818811159383605	Ppp2cb
ENSMUSG00000009640	709.648	0.0549223	0.168631	0.325695	0.744655	0.970048063170074	Dmap1
ENSMUSG00000009646	0.450382	-0.0628362	3.63517	-0.0172856	0.986209	NA	Pla2g12b
ENSMUSG00000009647	22.8227	0.496594	0.646961	0.767579	0.442737	0.876699004285604	Mcu
ENSMUSG00000009670	82.2998	-1.11836	1.01192	-1.10518	0.26908	0.791148216512176	Tex11
ENSMUSG00000009681	20.503	1.28864	1.12923	1.14117	0.253801	0.782496559483738	Bcr
ENSMUSG00000009687	4.71062	0.461325	2.01548	0.228891	0.818953	0.985618169998655	Fxyd5
ENSMUSG00000009731	0.241905	1.83854	3.6014	0.510507	0.609697	NA	Kcnd1
ENSMUSG00000009733	261.21	-0.622705	0.407677	-1.52745	0.12665	0.669609879192447	Tfcp2
ENSMUSG00000009734	0.0823685	-1.04271	3.63435	-0.286904	0.774186	NA	Pou6f2
ENSMUSG00000009739	162.382	-0.248057	0.509899	-0.486483	0.626625	0.945668683098397	Pou6f1
ENSMUSG00000009741	215.018	-0.0041263	0.234202	-0.0176185	0.985943	1	Ubp1
ENSMUSG00000009772	1.00068	0.327359	2.61452	0.125208	0.900359	NA	Nuak2
ENSMUSG00000009828	21.6474	0.488082	0.746591	0.653747	0.513275	0.907294778487553	Cilk1
ENSMUSG00000009863	829.179	-0.210408	0.249777	-0.842383	0.399574	0.859171555712508	Sdhb
ENSMUSG00000009876	9.42143	-1.3771	0.866728	-1.58885	0.112094	0.656865391631374	Cox4i2
ENSMUSG00000009894	77.3958	0.245193	0.69858	0.350988	0.725597	0.968077670703724	Snap47
ENSMUSG00000009900	13.1174	4.69399	1.51683	3.0946	0.00197076	0.208358504889453	Wnt3a
ENSMUSG00000009905	224.895	-0.303933	0.273237	-1.11234	0.265991	0.789882422384854	Kdsr
ENSMUSG00000009907	339.13	0.133496	0.204355	0.653257	0.51359	0.907617136407388	Vps4b
ENSMUSG00000009927	2315.19	-0.530587	0.282676	-1.87701	0.0605163	0.573695471067697	Rps25
ENSMUSG00000009941	59.0752	-3.12449	2.1722	-1.4384	0.150321	0.696260686990363	Nxf2
ENSMUSG00000009995	265.407	-0.248423	0.341164	-0.728163	0.466514	0.888478092497352	Tafazzin
ENSMUSG00000010021	15.4077	-0.39079	1.2204	-0.320215	0.748805	0.971337307297756	Kif19a
ENSMUSG00000010025	36.263	1.29254	1.19752	1.07934	0.280435	0.794006789624186	Aldh3a2
ENSMUSG00000010044	0.205597	1.69861	3.61279	0.470165	0.638237	NA	Zmynd10
ENSMUSG00000010045	37.8967	0.740882	0.987589	0.750192	0.453139	0.881046734868486	Tmem115
ENSMUSG00000010047	149.218	1.11086	1.05671	1.05124	0.293147	0.804076476288133	Hyal2
ENSMUSG00000010048	388.674	0.227091	0.305071	0.744389	0.456641	0.882934676190378	Ifrd2
ENSMUSG00000010051	22.9175	1.95046	1.14475	1.70383	0.088412	0.621862740647568	Hyal1
ENSMUSG00000010054	371.229	0.374785	0.370886	1.01051	0.31225	0.816870931456054	Tusc2
ENSMUSG00000010057	144.812	0.463595	0.470765	0.984769	0.324737	0.825368134641897	Nprl2
ENSMUSG00000010064	0.505981	3.50997	3.57401	0.982082	0.326059	NA	Slc38a3
ENSMUSG00000010066	0.384284	0.859708	2.00322	0.429162	0.667805	NA	Cacna2d2
ENSMUSG00000010067	53.5159	0.230004	1.12559	0.204341	0.838087	0.987606455899095	Rassf1
ENSMUSG00000010080	0.157933	1.57335	3.61615	0.435091	0.663497	NA	Epn3
ENSMUSG00000010095	1214.51	0.576603	0.405731	1.42114	0.155275	0.700370839610272	Slc3a2
ENSMUSG00000010097	594.022	-0.563318	0.406429	-1.38602	0.165741	0.709636969289113	Nxf1
ENSMUSG00000010110	136.459	-0.415031	0.320619	-1.29447	0.195505	0.73255958081128	Stx5a
ENSMUSG00000010122	0	0	0	0	1	NA	Slc47a1
ENSMUSG00000010136	0.608582	-1.747	3.57699	-0.488399	0.625267	NA	Pifo
ENSMUSG00000010142	20.2045	-1.20064	1.29464	-0.927387	0.353726	0.841558759445057	Tnfrsf13b
ENSMUSG00000010154	28.3691	0.660546	1.01729	0.649322	0.51613	0.908201587676201	Spire2
ENSMUSG00000010175	2.52495	3.53109	2.59538	1.36053	0.173663	0.714610359695337	Prox1
ENSMUSG00000010205	2.16525	1.51513	0.913684	1.65826	0.0972645	0.635913562072509	Raver1
ENSMUSG00000010277	779.105	-0.0253837	0.387143	-0.0655667	0.947723	0.997709528658493	2610507B11Rik
ENSMUSG00000010290	119.535	0.0410161	0.477386	0.0859182	0.931531	0.994909205221799	AI597479
ENSMUSG00000010307	54.6092	-0.978399	1.0528	-0.929328	0.352719	0.84087001873783	Tmem86a
ENSMUSG00000010342	40.0165	0.054252	0.496219	0.109331	0.91294	0.994081582260312	Tex14
ENSMUSG00000010358	407.568	-0.512863	0.439187	-1.16776	0.242905	0.774583500430178	Ifi35
ENSMUSG00000010362	459.858	0.387687	0.350224	1.10697	0.268307	0.791148216512176	Rdm1
ENSMUSG00000010376	2074.76	-0.696504	0.325765	-2.13806	0.0325123	0.505641776749693	Nedd8
ENSMUSG00000010392	414.501	-0.443815	0.364179	-1.21867	0.222968	0.762589202463609	Gosr1
ENSMUSG00000010406	411.762	0.0424933	0.357556	0.118844	0.905399	0.993676521442455	Mrpl52
ENSMUSG00000010453	408.195	0.165644	0.305789	0.541694	0.58803	0.931968535556606	Kansl3
ENSMUSG00000010461	0.181636	-0.383441	3.63517	-0.105481	0.915994	NA	Eya4
ENSMUSG00000010476	2.56752	-2.40152	2.19777	-1.09271	0.274522	0.791882887164205	Ebf3
ENSMUSG00000010492	4.9015	0.67552	2.39611	0.281924	0.778002	0.978980918081618	Uckl1os
ENSMUSG00000010505	0.218622	-1.62641	3.62381	-0.448811	0.653568	NA	Myt1
ENSMUSG00000010517	486.558	0.601764	0.271762	2.21431	0.0268078	0.483613692439447	Faf1
ENSMUSG00000010529	0.427876	-2.75659	3.60012	-0.765695	0.443858	NA	Gm266
ENSMUSG00000010538	47.7455	-0.236384	0.435997	-0.542168	0.587703	0.931898131295299	Tsacc
ENSMUSG00000010554	774.627	-0.032207	0.223062	-0.144386	0.885196	0.992362604454301	Mettl16
ENSMUSG00000010592	207.822	-0.816661	0.852736	-0.957696	0.338216	0.830364741052022	Dazl
ENSMUSG00000010601	0.0567269	0.349341	3.63517	0.0961003	0.923441	NA	Apol7a
ENSMUSG00000010607	254.5	0.312651	0.269776	1.15893	0.246486	0.777150277175177	Pigyl
ENSMUSG00000010608	3230.29	-0.469832	0.189056	-2.48515	0.0129497	0.409042259079578	Rbm25
ENSMUSG00000010609	45.4023	0.23104	0.986839	0.234122	0.814891	0.984622522099462	Psen2
ENSMUSG00000010651	39.5904	0.333624	0.857369	0.389125	0.697184	0.963383602130121	Acaa1b
ENSMUSG00000010660	403.167	0.323051	0.565193	0.571576	0.567609	0.924406936156344	Plcd1
ENSMUSG00000010663	82.3155	0.777298	0.89558	0.867927	0.385434	0.850439490996726	Fads1
ENSMUSG00000010721	59.106	1.54953	0.635107	2.43979	0.0146957	0.426276782002395	Lmbr1
ENSMUSG00000010751	6.45661	0.757089	1.01863	0.743242	0.457335	0.883440485506981	Tnfrsf22
ENSMUSG00000010755	209.622	0.376056	0.470985	0.798446	0.424612	0.870256564451262	Cars
ENSMUSG00000010760	138.66	-0.911066	0.600335	-1.5176	0.129116	0.672709808793833	Phlda2
ENSMUSG00000010796	217.352	0.15439	0.44755	0.344967	0.730119	0.96813809593607	Asz1
ENSMUSG00000010803	0.0441156	-0.704039	3.63517	-0.193674	0.846431	NA	Gabra1
ENSMUSG00000010825	3.23474	-3.33462	2.14296	-1.55608	0.119689	0.662419719904616	Grid2ip
ENSMUSG00000010830	277.999	0.0848262	0.417222	0.203312	0.838891	0.987626564254538	Kdelr3
ENSMUSG00000010911	212.288	-0.872784	0.392414	-2.22414	0.0261388	0.481528732583214	Apip
ENSMUSG00000010914	457.573	-0.0976758	0.243003	-0.401952	0.687719	0.960871430760011	Pdhx
ENSMUSG00000010936	64.0284	0.468474	0.695796	0.673292	0.500762	0.900454749885486	Vac14
ENSMUSG00000011008	0	0	0	0	1	NA	Mcoln2
ENSMUSG00000011034	1.61859	-4.46498	3.42669	-1.303	0.192574	0.729908184909753	Slc5a1
ENSMUSG00000011096	438.771	0.347765	0.250252	1.38966	0.164632	0.708787597899886	Akt1s1
ENSMUSG00000011114	1632.79	-0.194331	0.196486	-0.989036	0.322645	0.823391641383479	Tbrg1
ENSMUSG00000011148	13.514	2.17424	1.43248	1.51782	0.129061	0.672709808793833	Adssl1
ENSMUSG00000011154	0.0546554	-0.383444	3.63517	-0.105482	0.915994	NA	Cfap161
ENSMUSG00000011158	61.324	-0.302919	0.54233	-0.55855	0.576469	0.927680798662254	Brf1
ENSMUSG00000011179	2956.88	0.0944832	0.216364	0.436686	0.662339	0.954916602284537	Odc1
ENSMUSG00000011254	340.21	-0.103611	0.23883	-0.433827	0.664414	0.95536224934674	Thg1l
ENSMUSG00000011256	23.5527	-0.347705	1.28887	-0.269776	0.787333	0.98032709070208	Adam19
ENSMUSG00000011257	486.694	0.459619	0.273769	1.67885	0.0931805	0.62754453396087	Pabpc4
ENSMUSG00000011263	273.126	-1.15409	0.590204	-1.95542	0.0505338	0.553722210736764	Exoc3l2
ENSMUSG00000011267	1469.69	-0.214749	0.374631	-0.573228	0.56649	0.92392638227143	Zfp296
ENSMUSG00000011305	10.4041	2.09281	1.72172	1.21554	0.224162	0.762783062418915	Plin5
ENSMUSG00000011306	298.677	0.598091	0.269854	2.21635	0.0266676	0.482394806197673	Sugp1
ENSMUSG00000011350	3.49376	0.41639	1.71917	0.242204	0.808622	0.983424909677436	Gm5893
ENSMUSG00000011382	16.05	-3.53103	0.80804	-4.36987	1.24321e-05	0.0158020452176857	Dhdh
ENSMUSG00000011427	41.3987	0.0122469	0.900077	0.0136065	0.989144	1	Zfp790
ENSMUSG00000011463	0.168023	0	3.63517	0	1	NA	Cpb1
ENSMUSG00000011486	232.259	0.564375	0.449621	1.25522	0.209398	0.746045933688142	Slc25a41
ENSMUSG00000011589	6.73154	0.0591417	1.38357	0.0427458	0.965904	1	Fsd1
ENSMUSG00000011632	185.686	0.161679	0.359593	0.449616	0.652987	0.951649889096129	Pinlyp
ENSMUSG00000011658	11.9272	-0.0710861	1.44761	-0.0491059	0.960835	1	Fuz
ENSMUSG00000011751	16.2153	0.319648	1.26486	0.252715	0.800489	0.982469781012713	Sptbn4
ENSMUSG00000011752	48.2676	-0.313413	0.347301	-0.902424	0.366832	0.845916984546126	Pgam1
ENSMUSG00000011831	740.215	-0.492277	0.305405	-1.61188	0.106988	0.649021114789664	Evi5
ENSMUSG00000011832	25.2273	-0.0724728	1.18904	-0.0609506	0.951399	0.998753690145859	Evi5l
ENSMUSG00000011837	302.636	0.206824	0.549892	0.376118	0.706829	0.964513334197414	Snapc2
ENSMUSG00000011877	67.9662	0.682287	0.588346	1.15967	0.246183	0.777150277175177	Git1
ENSMUSG00000011884	73.1861	1.45356	0.501942	2.89587	0.00378112	0.26601764952622	Gltp
ENSMUSG00000011958	162.882	-0.172569	0.36069	-0.47844	0.632337	0.947652727859791	Bnip2
ENSMUSG00000011960	1203.78	0.11716	0.264655	0.442689	0.65799	0.954375741482755	Ccnt1
ENSMUSG00000012017	4.6085	-1.40025	1.75397	-0.798336	0.424676	0.870256564451262	Scarf2
ENSMUSG00000012042	5.69397	-1.50337	1.56983	-0.957664	0.338232	0.830364741052022	4930579F01Rik
ENSMUSG00000012076	339.298	0.0307378	0.247375	0.124256	0.901113	0.993676521442455	Brms1l
ENSMUSG00000012114	107.008	0.923529	0.497263	1.85722	0.0632792	0.579518258177212	Med15
ENSMUSG00000012117	238.54	-0.040806	0.424613	-0.0961015	0.92344	0.994081582260312	Dhdds
ENSMUSG00000012123	80.5877	0.866883	0.610936	1.41894	0.155916	0.701436271533767	Crybg2
ENSMUSG00000012126	20.7228	-0.0582316	0.965258	-0.0603275	0.951895	0.999046085982086	Ubxn11
ENSMUSG00000012187	8.38669	-1.28546	1.3227	-0.971843	0.331129	0.82678496272465	Mogat1
ENSMUSG00000012211	1.57916	0	2.9957	0	1	1	Tex22
ENSMUSG00000012282	0.750636	-0.0628263	3.63517	-0.0172829	0.986211	NA	Wnt8a
ENSMUSG00000012296	44.1123	0.47661	0.576094	0.827312	0.40806	0.862833582993888	Tjap1
ENSMUSG00000012350	0.707654	-2.51204	3.08613	-0.813978	0.415658	NA	Ehf
ENSMUSG00000012396	376.931	0.935049	0.529889	1.76461	0.0776289	0.607333512597583	Nanog
ENSMUSG00000012405	956.372	-0.217848	0.26543	-0.820736	0.411796	0.864687725346785	Rpl15
ENSMUSG00000012422	1627.48	-0.416052	0.319328	-1.3029	0.192609	0.729908184909753	Tmem167
ENSMUSG00000012429	417.708	-0.248995	0.242891	-1.02513	0.305303	0.812423898489988	Mplkip
ENSMUSG00000012443	231.585	-0.535954	0.299207	-1.79125	0.0732536	0.601357052631369	Kif11
ENSMUSG00000012483	343.763	-0.563237	0.302091	-1.86446	0.062257	0.577050394312273	Rpa3
ENSMUSG00000012519	19.5818	-1.03624	1.26866	-0.816797	0.414044	0.865683429544686	Mlkl
ENSMUSG00000012520	0.42743	2.20165	3.59309	0.612745	0.540045	NA	Phox2b
ENSMUSG00000012535	1560.73	-0.0826528	0.284844	-0.290169	0.771687	0.977849546771574	Tnpo3
ENSMUSG00000012609	175.259	1.13831	0.329257	3.45721	0.000545806	0.128058010303408	Ttll5
ENSMUSG00000012640	127.656	0.171863	0.592239	0.290192	0.77167	0.977849546771574	Zfp715
ENSMUSG00000012705	26.4836	0.0790071	0.669949	0.11793	0.906123	0.993807323651347	Retn
ENSMUSG00000012777	0.436423	0.674071	2.74172	0.245857	0.805793	NA	Acp4
ENSMUSG00000012819	20.3409	0.246042	1.10655	0.222351	0.824041	0.986386069322955	Cdh23
ENSMUSG00000012848	18387.7	-0.419304	0.220599	-1.90075	0.0573346	0.564676781469081	Rps5
ENSMUSG00000012889	2.796	5.68746	3.16764	1.79549	0.072576	0.600839962771858	Podnl1
ENSMUSG00000013033	21.2781	0.633866	0.979668	0.647022	0.517618	0.908201587676201	Adgrl1
ENSMUSG00000013076	100.329	1.08463	1.27921	0.84789	0.396499	0.856618236079426	Amotl1
ENSMUSG00000013083	15.7852	-1.63434	1.48738	-1.0988	0.271856	0.791397182163397	2200002J24Rik
ENSMUSG00000013089	45.7478	0.960077	0.748589	1.28252	0.199662	0.736601274492886	Etv5
ENSMUSG00000013091	0.800663	-3.87606	3.58448	-1.08134	0.279544	NA	Tmem190
ENSMUSG00000013150	30.1879	-0.949672	0.871718	-1.08943	0.275966	0.792047719032999	Gfod2
ENSMUSG00000013155	28.6744	0.758034	0.740079	1.02426	0.305712	0.812706429981101	Enkd1
ENSMUSG00000013160	526.737	0.20483	0.368368	0.556049	0.578178	0.928308612643172	Atp6v0d1
ENSMUSG00000013236	76.9955	0.78644	0.467771	1.68125	0.092714	0.627094665339771	Ptprs
ENSMUSG00000013275	7.46395	0.0400245	1.31494	0.0304383	0.975717	1	Slc41a1
ENSMUSG00000013338	4.21651	3.37252	1.90127	1.77382	0.0760927	0.604745277672905	Fer1l4
ENSMUSG00000013353	0.176779	-0.383434	3.63517	-0.105479	0.915996	NA	4931406B18Rik
ENSMUSG00000013415	1028.62	0.807723	0.312811	2.58215	0.00981876	0.369239722886262	Igf2bp1
ENSMUSG00000013418	43.0864	-1.01962	0.842204	-1.21065	0.226028	0.765785656173621	B4galnt2
ENSMUSG00000013419	0.720981	0.37465	3.60173	0.10402	0.917154	NA	Zfp651
ENSMUSG00000013465	384.07	0.430836	0.539033	0.799277	0.42413	0.870167151558507	Nelfb
ENSMUSG00000013483	47.0438	-2.34186	0.690549	-3.3913	0.000695623	0.150713090941869	Card14
ENSMUSG00000013495	57.5272	-0.289016	0.737698	-0.39178	0.69522	0.962772627875469	Tmem175
ENSMUSG00000013523	8.24269	1.44307	2.12561	0.678895	0.497204	0.898896101147081	Bcas1
ENSMUSG00000013539	12.542	-0.411114	0.512925	-0.801509	0.422837	0.869785206700929	Tango2
ENSMUSG00000013562	24.6376	1.7167	0.957539	1.79283	0.0730007	0.601156404212044	4833413E03Rik
ENSMUSG00000013584	7.98692	-0.175773	2.11489	-0.0831121	0.933762	0.99536469716622	Aldh1a2
ENSMUSG00000013593	395.426	0.572383	0.367593	1.55711	0.119445	0.662419719904616	Ndufs2
ENSMUSG00000013611	0.251177	-2.26498	3.60962	-0.627485	0.530341	NA	Snx31
ENSMUSG00000013622	762.24	-0.769925	0.308869	-2.49273	0.0126766	0.407541288253363	Atraid
ENSMUSG00000013629	1483.59	0.461733	0.513327	0.89949	0.368392	0.847460804144327	Cad
ENSMUSG00000013643	46.1506	-2.87652	1.32451	-2.17176	0.0298739	0.493406256220816	Lypd8
ENSMUSG00000013646	265.776	0.480862	0.660199	0.72836	0.466394	0.888478092497352	Sh3bp5l
ENSMUSG00000013662	309.659	-0.325619	0.283466	-1.14871	0.250677	0.780720626911698	Atad1
ENSMUSG00000013663	2377.87	-0.568138	0.273192	-2.07963	0.0375597	0.520430867581121	Pten
ENSMUSG00000013668	0.168023	0	3.63517	0	1	NA	4933402N03Rik
ENSMUSG00000013698	42.3572	-0.209041	0.927396	-0.225406	0.821663	0.986124598389634	Pea15a
ENSMUSG00000013701	416.531	-0.258761	0.26398	-0.98023	0.326972	0.825979609587719	Timm23
ENSMUSG00000013707	3.09738	0.127694	2.20245	0.0579782	0.953766	0.999395118635874	Tnfaip8l2
ENSMUSG00000013736	1566.36	-0.572343	0.348506	-1.64228	0.100532	0.640070269831775	Trnt1
ENSMUSG00000013766	187.746	0.435285	0.505598	0.86093	0.389277	0.850778831729859	Ly6g6e
ENSMUSG00000013787	131.404	0.253441	0.411582	0.615773	0.538044	0.916005515898209	Ehmt2
ENSMUSG00000013822	1373.23	-0.574057	0.259577	-2.21151	0.0270007	0.483613692439447	Elof1
ENSMUSG00000013833	258.124	0.68264	0.510489	1.33723	0.181148	0.719759473898282	Med16
ENSMUSG00000013846	0.247106	-2.24476	3.61007	-0.621806	0.53407	NA	St3gal1
ENSMUSG00000013858	133.61	0.518819	0.45541	1.13924	0.254605	0.783330447394252	Tmem259
ENSMUSG00000013878	21.0673	-0.250158	0.671056	-0.372782	0.70931	0.965895205873994	Rnf170
ENSMUSG00000013921	3.31177	-0.704042	2.44532	-0.287914	0.773413	0.978135190086299	Clip3
ENSMUSG00000013928	12.0803	-5.76251	1.57612	-3.65614	0.000256042	0.0896710600955619	1700020L13Rik
ENSMUSG00000013936	1.96388	-1.0984	2.76123	-0.397793	0.690783	0.962142518968943	Myl2
ENSMUSG00000013973	40.8213	0.283092	0.464943	0.608874	0.542608	0.917577883036386	Dedd
ENSMUSG00000013974	0.409208	3.21808	3.57879	0.899211	0.36854	NA	Mcemp1
ENSMUSG00000013997	290.125	0.401116	0.259889	1.54341	0.122731	0.664768160837321	Nit1
ENSMUSG00000014030	0.874707	0.457169	3.09734	0.147601	0.882658	NA	Pax5
ENSMUSG00000014039	89.8133	0.435835	0.452	0.964237	0.334927	0.829098712629248	Prdm15
ENSMUSG00000014074	475.573	-0.34253	0.258947	-1.32278	0.185908	0.724110787647862	Rnf168
ENSMUSG00000014075	90.4931	-1.63693	0.446345	-3.66741	0.000245018	0.0892826876751219	Dynlt2b
ENSMUSG00000014077	341.804	0.35834	0.315741	1.13492	0.256409	0.784577494372172	Chp1
ENSMUSG00000014158	1.77385	5.32318	3.55862	1.49585	0.134692	0.682256517517301	Trpv4
ENSMUSG00000014164	20.6412	-0.786831	0.990509	-0.79437	0.42698	0.870402307418314	Klhl3
ENSMUSG00000014177	158.331	0.212838	0.393774	0.540508	0.588847	0.932108147644959	Tvp23b
ENSMUSG00000014195	2440.85	0.121176	0.180127	0.672723	0.501123	0.900662127147298	Dnajc7
ENSMUSG00000014198	5.38923	-0.302401	1.98243	-0.152541	0.878761	0.99192886073983	Zfp385c
ENSMUSG00000014226	2340.21	0.0540292	0.279349	0.193411	0.846637	0.989679688852277	Cacybp
ENSMUSG00000014232	36.5416	0.112477	0.70149	0.160341	0.872613	0.991914458429736	Cluap1
ENSMUSG00000014243	66.8341	0.227103	0.686057	0.331027	0.740624	0.969309911976175	Zswim7
ENSMUSG00000014245	175.458	-0.140712	0.316367	-0.444776	0.656482	0.953559010919267	Pigl
ENSMUSG00000014294	1101.2	-0.315772	0.325088	-0.971345	0.331377	0.82678496272465	Ndufa2
ENSMUSG00000014301	94.4734	-0.551866	0.215954	-2.55548	0.0106042	0.379324017458315	Pam16
ENSMUSG00000014303	25.6618	0.428626	1.23976	0.345734	0.729542	0.96813809593607	Glis2
ENSMUSG00000014313	5412.13	-0.312675	0.339129	-0.921995	0.356531	0.843167996916403	Cox6c
ENSMUSG00000014329	14.6765	0.098858	0.975133	0.101379	0.91925	0.994081582260312	Bicc1
ENSMUSG00000014349	206.937	0.78658	0.373384	2.10662	0.0351502	0.515483211437045	Ube2z
ENSMUSG00000014351	2.73883	1.39032	3.03965	0.457394	0.647388	0.950374468650182	Gip
ENSMUSG00000014353	552.875	-0.258597	0.372159	-0.694857	0.487145	0.896218150418536	Tmem87b
ENSMUSG00000014355	881.729	0.392272	0.307504	1.27566	0.202075	0.739823291647403	Anapc1
ENSMUSG00000014361	164.735	-0.238325	0.469248	-0.507888	0.611532	0.940509315232761	Mertk
ENSMUSG00000014402	244.02	0.219736	0.25892	0.848662	0.396069	0.856465684667929	Tsg101
ENSMUSG00000014418	56.0763	0.995906	0.573832	1.73554	0.0826459	0.61192628666926	Hps5
ENSMUSG00000014426	50.9423	2.29248	0.729671	3.14179	0.00167916	0.200093273426821	Map3k4
ENSMUSG00000014444	133.336	0.566507	0.790157	0.716955	0.473402	0.890509666969346	Piezo1
ENSMUSG00000014470	60.1668	-0.281192	0.647979	-0.433951	0.664324	0.95536224934674	Rnf166
ENSMUSG00000014496	220.844	0.0728506	0.326286	0.223272	0.823324	0.986262270507806	Ankrd28
ENSMUSG00000014498	79.8966	-0.587492	0.780313	-0.752893	0.451514	0.879862203215915	Ankrd52
ENSMUSG00000014503	13.0323	-0.894696	0.98638	-0.90705	0.36438	0.845261424981619	Pkd2l2
ENSMUSG00000014504	932.827	-0.470367	0.335251	-1.40303	0.160608	0.707142004778582	Srp19
ENSMUSG00000014529	2.35414	0.349338	2.10206	0.166188	0.868009	0.991664132076777	Tmbim7
ENSMUSG00000014542	1.95165	0	3.63517	0	1	1	Clec4f
ENSMUSG00000014543	0.46147	-1.62639	3.62381	-0.448807	0.653571	NA	Klra17
ENSMUSG00000014547	124.209	-0.179242	0.581548	-0.308215	0.757919	0.974637384170679	Wdfy2
ENSMUSG00000014550	418.096	-0.467317	0.428812	-1.0898	0.275803	0.792028228858255	Rbsn
ENSMUSG00000014551	276.557	0.182774	0.317028	0.576523	0.564262	0.923592564598587	Mrps25
ENSMUSG00000014554	74.6346	0.498368	0.713117	0.698858	0.484641	0.896108802492986	Dguok
ENSMUSG00000014592	76.8131	0.0226412	0.380519	0.0595009	0.952553	0.999046085982086	Camta1
ENSMUSG00000014599	0.0461041	0.799241	3.63305	0.219992	0.825877	NA	Csf1
ENSMUSG00000014601	144.647	0.38002	0.657531	0.57795	0.563298	0.923592564598587	Strip1
ENSMUSG00000014602	3.73234	5.53245	2.62306	2.10916	0.034931	0.515483211437045	Kif1a
ENSMUSG00000014606	249.019	0.251069	0.424542	0.591389	0.55426	0.921072245307673	Slc25a11
ENSMUSG00000014609	6.16169	-1.13554	1.65053	-0.687984	0.491463	0.897237785909792	Chrne
ENSMUSG00000014633	313.953	-0.329494	0.292972	-1.12466	0.260733	0.787477202496996	Cmc2
ENSMUSG00000014668	191.049	0.462213	0.448503	1.03057	0.302743	0.811371255928722	Chfr
ENSMUSG00000014686	0.206099	-1.39144	3.61949	-0.38443	0.70066	NA	Ceacam16
ENSMUSG00000014704	0.0275274	0	3.63517	0	1	NA	Hoxa2
ENSMUSG00000014725	0.111786	0.799245	3.63305	0.219993	0.825877	NA	Adam28
ENSMUSG00000014748	352.214	-0.239826	0.238988	-1.0035	0.315618	0.818494342577079	Tex261
ENSMUSG00000014763	93.1766	-0.659094	0.447107	-1.47413	0.140446	0.687584723490359	Fam120b
ENSMUSG00000014767	505.663	-0.427595	0.19599	-2.18172	0.0291299	0.489613674435595	Tbp
ENSMUSG00000014769	6951.83	-0.38427	0.26879	-1.42963	0.152823	0.698951794435013	Psmb1
ENSMUSG00000014773	0.300255	0	3.63517	0	1	NA	Dll1
ENSMUSG00000014776	1.30303	-0.923528	3.52787	-0.261781	0.79349	NA	Nol3
ENSMUSG00000014778	9.10309	1.78385	1.66106	1.07393	0.282855	0.795533569414649	Fhod1
ENSMUSG00000014782	3.53771	-2.5529	2.71803	-0.939246	0.347604	0.837924277806941	Plekhg4
ENSMUSG00000014786	1.66498	-0.269923	3.15162	-0.0856457	0.931748	0.994909205221799	Slc9a5
ENSMUSG00000014791	31.8809	1.36139	0.998907	1.36288	0.172919	0.713705311432179	Elmo3
ENSMUSG00000014837	16.7184	-0.147716	1.35549	-0.108976	0.913222	0.994081582260312	4931428F04Rik
ENSMUSG00000014846	52.5594	1.03535	0.919626	1.12583	0.260236	0.787114221053743	Tppp3
ENSMUSG00000014850	146.416	-0.0451673	0.419193	-0.107748	0.914195	0.994081582260312	Msh3
ENSMUSG00000014852	4.66033	-0.596061	2.10008	-0.283827	0.776543	0.978787298120395	Adamts13
ENSMUSG00000014856	1338.94	-0.00785864	0.225292	-0.034882	0.972174	1	Tmem208
ENSMUSG00000014859	171.444	0.359618	0.449365	0.80028	0.423548	0.869785206700929	E2f4
ENSMUSG00000014867	365.926	0.00559903	0.27147	0.0206248	0.983545	1	Surf4
ENSMUSG00000014873	482.457	0.0585799	0.241605	0.242462	0.808423	0.983424909677436	Surf2
ENSMUSG00000014905	1664.6	-0.668437	0.289361	-2.31005	0.0208854	0.468969615743038	Dnajb9
ENSMUSG00000014907	369.594	-0.271424	0.261798	-1.03677	0.299844	0.809198074353195	Naf1
ENSMUSG00000014932	166.764	-0.609607	0.377179	-1.61622	0.106046	0.648488756405517	Yes1
ENSMUSG00000014956	802.822	0.0365661	0.253971	0.143977	0.885518	0.992362604454301	Ppp1cb
ENSMUSG00000014959	269.871	0.331686	0.307606	1.07828	0.280909	0.794631516276089	Gorasp2
ENSMUSG00000014980	165.883	-0.438317	0.260953	-1.67968	0.0930197	0.627094665339771	Tsen15
ENSMUSG00000015001	4.51481	0.283575	1.72804	0.164102	0.869651	0.991672424424826	Oc90
ENSMUSG00000015002	313.223	-0.141372	0.380173	-0.371861	0.709996	0.966185922067967	Efr3a
ENSMUSG00000015013	678.265	-0.457034	0.278774	-1.63945	0.10112	0.640974154251865	Trappc2l
ENSMUSG00000015016	30.4992	1.86454	1.00307	1.85883	0.0630508	0.579518258177212	Acsf3
ENSMUSG00000015023	81.6576	0.0112078	0.281201	0.039857	0.968207	1	Ddx19a
ENSMUSG00000015027	30.3937	0.0617416	0.772029	0.0799732	0.936259	0.99587186281707	Galns
ENSMUSG00000015053	0.115215	1.31983	3.62341	0.364249	0.715672	NA	Gata2
ENSMUSG00000015083	0.517315	3.55528	3.57335	0.994944	0.319764	NA	C8g
ENSMUSG00000015085	89.8374	1.12243	0.597439	1.87873	0.0602816	0.572946084825018	Entpd2
ENSMUSG00000015087	93.0719	0.853035	0.6266	1.36137	0.173397	0.714497595326891	Rabl6
ENSMUSG00000015092	1485.97	-0.212268	0.186584	-1.13766	0.255264	0.783713005431861	Edf1
ENSMUSG00000015093	97.0852	0.605846	0.61588	0.983707	0.32526	0.825368134641897	Clic3
ENSMUSG00000015094	75.6517	0.528757	0.654125	0.808342	0.418894	0.868525838634361	Npdc1
ENSMUSG00000015095	21.7107	1.50605	1.84842	0.814779	0.415199	0.866252176705151	Fbxw5
ENSMUSG00000015112	119.066	0.921603	0.594636	1.54986	0.121175	0.66384603545341	Slc25a13
ENSMUSG00000015120	317.255	-0.458234	0.216021	-2.12124	0.0339015	0.513804951948455	Ube2i
ENSMUSG00000015126	178.308	0.40823	0.298729	1.36655	0.171765	0.71322059352006	Tsr3
ENSMUSG00000015127	42.1934	0.746864	0.628163	1.18896	0.234453	0.768683822199115	Unkl
ENSMUSG00000015133	0	0	0	0	1	NA	Lrrk1
ENSMUSG00000015134	0.802595	0.144613	1.65592	0.0873309	0.930409	NA	Aldh1a3
ENSMUSG00000015143	330.709	0.868538	0.508148	1.70922	0.0874098	0.619307180838922	Actn1
ENSMUSG00000015149	28.3427	-0.633273	0.965346	-0.656006	0.51182	0.906568141693749	Sirt2
ENSMUSG00000015165	836.504	-0.0419768	0.156351	-0.268479	0.788331	0.98032709070208	Hnrnpl
ENSMUSG00000015176	2776.99	-0.0135842	0.243224	-0.0558505	0.955461	0.999927297192814	Nolc1
ENSMUSG00000015189	13.4044	-1.36571	1.02567	-1.33153	0.183015	0.721671363402738	Casd1
ENSMUSG00000015202	30.2675	0.149917	0.666256	0.225014	0.821968	0.986132918308613	Cnksr3
ENSMUSG00000015214	61.6263	-0.483269	0.651687	-0.741567	0.45835	0.884469510893926	Mtmr1
ENSMUSG00000015217	149.941	-0.284631	0.323084	-0.880983	0.378327	0.84942651587325	Hmgb3
ENSMUSG00000015222	11.0297	2.22552	1.43998	1.54552	0.122221	0.66384603545341	Map2
ENSMUSG00000015243	106.908	-0.0255527	0.881815	-0.0289774	0.976883	1	Abca1
ENSMUSG00000015247	248.39	-0.232262	0.351021	-0.661677	0.508179	0.905272314564495	Nipsnap3b
ENSMUSG00000015289	252.912	-0.465161	0.370081	-1.25692	0.208784	0.745590912256559	Lage3
ENSMUSG00000015290	784.722	-0.353683	0.268041	-1.31951	0.186999	0.72621467786702	Ubl4a
ENSMUSG00000015291	41.983	2.00639	0.884933	2.26728	0.023373	0.477236344057686	Gdi1
ENSMUSG00000015305	54.8752	0.26518	1.12698	0.235301	0.813975	0.984224767313953	Sash1
ENSMUSG00000015312	83.1373	0.643222	0.564998	1.13845	0.254933	0.783579890473254	Gadd45b
ENSMUSG00000015314	0.442419	2.73573	3.58907	0.76224	0.445917	NA	Slamf6
ENSMUSG00000015316	3.98833	1.75411	1.46797	1.19492	0.232117	0.766888738717437	Slamf1
ENSMUSG00000015335	30.2834	0.860836	0.663168	1.29807	0.194265	0.731696663085127	Zdhhc12
ENSMUSG00000015337	532.731	-0.404973	0.401971	-1.00747	0.313709	0.817409766776861	Endog
ENSMUSG00000015340	6.90738	-0.154899	1.55422	-0.0996632	0.920612	0.994081582260312	Cybb
ENSMUSG00000015341	247.471	0.0867911	0.279389	0.310646	0.756069	0.974055233219219	Golga7
ENSMUSG00000015342	6.51051	-0.626251	2.54432	-0.246136	0.805577	0.98327930366343	Xk
ENSMUSG00000015354	48.9539	0.675657	1.05892	0.638065	0.523432	0.910608618831475	Pcolce2
ENSMUSG00000015355	0.249886	1.14048	3.61071	0.315859	0.75211	NA	Cd48
ENSMUSG00000015357	3135.81	-0.478249	0.335282	-1.42641	0.15375	0.699823394496083	Clpx
ENSMUSG00000015363	164.839	0.941635	0.716211	1.31475	0.188596	0.726265401883266	Trabd
ENSMUSG00000015365	46.2424	0.116504	0.682506	0.1707	0.86446	0.991472389136144	Mov10l1
ENSMUSG00000015377	50.6365	0.839318	0.625757	1.34129	0.179828	0.719271292382012	Dennd6b
ENSMUSG00000015401	143.338	-0.386766	0.725073	-0.533416	0.593746	0.934708558571169	Cltrn
ENSMUSG00000015405	4.21581	0.233632	1.87319	0.124724	0.900742	0.993676521442455	Ace2
ENSMUSG00000015443	0.157636	-1.70068	3.62203	-0.469539	0.638685	NA	Gzmn
ENSMUSG00000015451	3.62638	0.306353	1.75929	0.174134	0.86176	0.991472389136144	C4a
ENSMUSG00000015452	1.55018	4.81956	3.30365	1.45886	0.144604	0.692567419686767	Ager
ENSMUSG00000015461	293.512	0.401499	0.246736	1.62724	0.103685	0.643842562135892	Atf6b
ENSMUSG00000015467	6.25952	-1.04789	1.34206	-0.780809	0.434915	0.873863397949916	Egfl8
ENSMUSG00000015468	26.3831	-1.12325	0.959069	-1.17118	0.241525	0.773414162545376	Notch4
ENSMUSG00000015474	557.261	0.0799596	0.295692	0.270415	0.786841	0.98032709070208	Ppt2
ENSMUSG00000015476	1.50914	2.47381	2.10597	1.17467	0.240129	0.772316453989979	Prrt1
ENSMUSG00000015478	153.863	0.484585	0.360267	1.34507	0.178602	0.717524574347658	Rnf5
ENSMUSG00000015484	0.173179	0.349341	3.63517	0.0961003	0.923441	NA	Fam163a
ENSMUSG00000015488	83.0065	0.594187	0.840187	0.707208	0.479437	0.892775615904309	Cacfd1
ENSMUSG00000015501	9.42366	-0.311553	1.95539	-0.15933	0.873409	0.99192886073983	Hivep2
ENSMUSG00000015522	193.149	7.37437e-05	0.346501	0.000212824	0.99983	1	Arnt
ENSMUSG00000015533	0.355126	-1.6264	3.62381	-0.44881	0.653569	NA	Itga2
ENSMUSG00000015536	53.1876	-0.930992	0.747583	-1.24534	0.213009	0.751313099896836	Mocs2
ENSMUSG00000015542	94.4236	0.197391	0.509296	0.387576	0.69833	0.963383602130121	Nat9
ENSMUSG00000015568	4.73798	-0.732623	2.12319	-0.345058	0.730051	0.96813809593607	Lpl
ENSMUSG00000015575	5379.07	-0.824925	0.327859	-2.5161	0.0118662	0.397248881520342	Atp6v0e
ENSMUSG00000015579	0.298787	-0.199695	3.62944	-0.0550209	0.956122	NA	Nkx2-5
ENSMUSG00000015597	83.4506	-0.110505	0.612187	-0.180509	0.856753	0.991013634357806	Zfp318
ENSMUSG00000015599	5.45287	1.87263	1.19757	1.56369	0.11789	0.661883124360783	Ttbk1
ENSMUSG00000015605	83.2699	0.981974	0.559932	1.75374	0.0794754	0.608572183351669	Srf
ENSMUSG00000015619	493.743	2.2577	0.456606	4.94453	7.63282e-07	0.00217155761391436	Gata3
ENSMUSG00000015647	546.296	1.27889	0.573724	2.2291	0.0258071	0.481528732583214	Lama5
ENSMUSG00000015652	16.8046	1.52971	0.793937	1.92675	0.0540113	0.560576958554469	Steap1
ENSMUSG00000015653	1.36017	-1.16509	3.5462	-0.328548	0.742498	NA	Steap2
ENSMUSG00000015656	3030.98	0.344388	0.250084	1.37709	0.168485	0.711480455619926	Hspa8
ENSMUSG00000015659	44.9491	-0.290036	0.966447	-0.300105	0.764097	0.976782015516344	Serac1
ENSMUSG00000015665	6.5368	-1.52778	1.02629	-1.48865	0.13658	0.684653208585444	Awat1
ENSMUSG00000015668	780.878	-0.451174	0.310408	-1.45349	0.146089	0.693623438141513	Pdzd11
ENSMUSG00000015671	8839.66	-0.419861	0.255253	-1.64488	0.0999943	0.639593052838141	Psma2
ENSMUSG00000015672	1010.12	-0.174583	0.204152	-0.855164	0.39246	0.853508990662207	Mrpl32
ENSMUSG00000015697	259.488	-0.101138	0.329254	-0.307173	0.758712	0.974676507583409	Setdb1
ENSMUSG00000015702	76.2737	1.1756	0.681268	1.72561	0.0844174	0.613610905700766	Anxa9
ENSMUSG00000015709	0.0834639	0.621627	3.63153	0.171175	0.864086	NA	Arnt2
ENSMUSG00000015711	139.606	0.774414	0.435026	1.78015	0.0750508	0.604574028815058	Prune1
ENSMUSG00000015714	1289.43	0.210779	0.240093	0.877907	0.379994	0.850096478454857	Cers2
ENSMUSG00000015721	43.655	-1.41542	0.844984	-1.67508	0.0939176	0.628212395001854	Nlrp5
ENSMUSG00000015733	2491.35	-0.114813	0.234631	-0.489333	0.624606	0.944913158272885	Capza2
ENSMUSG00000015745	1.82882	4.9736	1.90394	2.61226	0.0089945	0.363324330903644	Plekho1
ENSMUSG00000015747	142.811	0.485865	0.502984	0.965966	0.334061	0.82778691927328	Vps45
ENSMUSG00000015748	266.295	-0.116219	0.251757	-0.461633	0.644345	0.949199246259754	Prpf3
ENSMUSG00000015749	553.968	0.273254	0.255942	1.06764	0.285683	0.799058544321832	Anp32e
ENSMUSG00000015750	26.0842	-0.517016	0.524023	-0.986628	0.323825	0.824745781489939	Aph1a
ENSMUSG00000015755	431.057	0.115335	0.258139	0.446794	0.655024	0.952680352227115	Tab2
ENSMUSG00000015757	737.316	-0.0228998	0.266603	-0.0858948	0.93155	0.994909205221799	Ppil4
ENSMUSG00000015759	438.691	-0.176381	0.225318	-0.782809	0.433739	0.873550834964265	Cnih1
ENSMUSG00000015766	8.71921	0.73512	1.17526	0.625494	0.531647	0.914108411812714	Eps8
ENSMUSG00000015776	974.549	-0.0626869	0.271982	-0.230482	0.817717	0.985494444764991	Med22
ENSMUSG00000015787	213.536	-0.249929	0.626745	-0.398774	0.69006	0.961956730995499	Abo
ENSMUSG00000015790	621.915	-0.285626	0.30963	-0.922474	0.356281	0.843167996916403	Surf1
ENSMUSG00000015804	1237.8	-0.159417	0.28237	-0.564568	0.572367	0.926253023700918	Med28
ENSMUSG00000015806	89.3833	0.978483	0.697265	1.40331	0.160523	0.707142004778582	Qdpr
ENSMUSG00000015812	7.46867	-1.29414	1.7284	-0.74875	0.454008	0.881387932470263	Gnrh1
ENSMUSG00000015829	3.19011	0.302028	1.85674	0.162666	0.870781	0.991914458429736	Tnr
ENSMUSG00000015837	358.596	1.41204	0.618408	2.28335	0.0224099	0.471078390557171	Sqstm1
ENSMUSG00000015839	118.428	0.587732	0.497114	1.18229	0.237092	0.771422465172724	Nfe2l2
ENSMUSG00000015846	257.115	0.200778	0.30787	0.652151	0.514304	0.908104353045484	Rxra
ENSMUSG00000015850	43.086	-1.76949	1.04536	-1.69271	0.0905104	0.625953809682554	Adamtsl4
ENSMUSG00000015852	0.772256	-3.79728	3.58523	-1.05915	0.289534	NA	Fcrls
ENSMUSG00000015854	0	0	0	0	1	NA	Cd5l
ENSMUSG00000015869	879.978	0.464566	0.238625	1.94685	0.0515526	0.558245826406328	Prpsap1
ENSMUSG00000015879	1.88901	0.151637	2.16131	0.0701597	0.944067	0.997233908034002	Fam184b
ENSMUSG00000015880	173.303	0.16283	0.341684	0.476552	0.633682	0.947923817579588	Ncapg
ENSMUSG00000015882	76.0979	-0.234276	0.611289	-0.38325	0.701534	0.963399643902275	Lcorl
ENSMUSG00000015889	42.4074	0.97357	0.684858	1.42156	0.155153	0.700370839610272	Lta4h
ENSMUSG00000015890	0.214495	1.73053	3.61198	0.47911	0.631861	NA	Amdhd1
ENSMUSG00000015932	1359.61	-0.466543	0.259422	-1.79839	0.0721151	0.600839962771858	Dstn
ENSMUSG00000015937	312.932	0.568687	0.472849	1.20268	0.2291	0.766224032948758	Macroh2a1
ENSMUSG00000015942	17.1573	0.459988	1.02248	0.449874	0.652801	0.951649889096129	Gtf2ird2
ENSMUSG00000015943	1057.34	0.425806	0.378026	1.12639	0.259999	0.786971266807589	Bola1
ENSMUSG00000015944	3.84187	2.45414	2.05996	1.19135	0.233515	0.767754011686535	Castor2
ENSMUSG00000015947	5.84966	-0.814315	1.94875	-0.417864	0.676046	0.957970813642454	Fcgr1
ENSMUSG00000015950	7.9801	-0.728324	2.0681	-0.352171	0.72471	0.968077670703724	Ncf1
ENSMUSG00000015957	0	0	0	0	1	NA	Wnt11
ENSMUSG00000015961	678.927	-0.141649	0.262939	-0.538713	0.590085	0.932762056225331	Adss
ENSMUSG00000015962	1.32733	1.75068	2.02364	0.865116	0.386975	NA	1700016C15Rik
ENSMUSG00000015966	6.38573	1.17245	1.5412	0.760737	0.446814	0.878935591669078	Il17rb
ENSMUSG00000015968	4.76298	4.72165	1.94016	2.43364	0.0149478	0.428562212136558	Cacna1d
ENSMUSG00000015970	31.0708	3.16503	1.65904	1.90774	0.0564244	0.563250339960042	Chdh
ENSMUSG00000015971	216.603	0.476424	0.37636	1.26587	0.205558	0.742475927261359	Actr8
ENSMUSG00000015981	3.28994	1.83453	2.12362	0.863868	0.387661	0.850516468836715	Stk32c
ENSMUSG00000015994	572.096	0.0243782	0.239793	0.101663	0.919024	0.994081582260312	Fnta
ENSMUSG00000016018	981.14	-0.0502463	0.297637	-0.168817	0.86594	0.991472389136144	Mtrex
ENSMUSG00000016024	5.26439	-5.98138	2.03417	-2.94045	0.00327736	0.250396725211131	Lbp
ENSMUSG00000016028	29.9331	-0.300787	1.12643	-0.267026	0.789449	0.98032709070208	Celsr1
ENSMUSG00000016128	1.61085	1.86917	2.88973	0.64683	0.517742	0.908201587676201	Stard13
ENSMUSG00000016150	0.176111	-0.383441	3.63517	-0.105481	0.915994	NA	Tenm1
ENSMUSG00000016181	115.813	-0.16863	0.513394	-0.328461	0.742563	0.969389500151952	Utp25
ENSMUSG00000016200	11.7204	-2.20561	1.07026	-2.06081	0.0393211	0.524932309775721	Syt14
ENSMUSG00000016239	65.7278	-0.357979	0.655669	-0.545976	0.585083	0.930684785000241	Lonrf3
ENSMUSG00000016252	1344.91	-0.125096	0.370019	-0.33808	0.735303	0.969309911976175	Atp5e
ENSMUSG00000016253	697.827	0.226249	0.339468	0.66648	0.505104	0.90349142698488	Nelfcd
ENSMUSG00000016256	2781.32	-0.201553	0.271523	-0.742306	0.457902	0.884072167703069	Ctsz
ENSMUSG00000016257	147.168	0.00436456	0.339293	0.0128637	0.989737	1	Prelid3b
ENSMUSG00000016262	0.337512	-0.583363	2.79292	-0.208872	0.834548	NA	Sertad4
ENSMUSG00000016283	1.11237	-0.922865	1.35762	-0.679764	0.496654	NA	H2-M2
ENSMUSG00000016308	1048.14	-0.767294	0.457731	-1.6763	0.0936796	0.627801774724598	Ube2a
ENSMUSG00000016319	3288.66	0.2768	0.335464	0.825124	0.409301	0.863275769533876	Slc25a5
ENSMUSG00000016344	173.091	0.253332	0.264475	0.957868	0.33813	0.830364741052022	Ppdpf
ENSMUSG00000016346	1.09848	0.478676	3.63305	0.131756	0.895177	NA	Kcnq2
ENSMUSG00000016349	0.327571	-2.39496	3.6069	-0.663993	0.506694	NA	Eef1a2
ENSMUSG00000016356	3.5346	-1.79341	1.65743	-1.08205	0.279231	0.793434664107629	Col20a1
ENSMUSG00000016382	75.9054	0.758516	0.562526	1.34841	0.177526	0.716463734518388	Pls3
ENSMUSG00000016386	66.5092	0.455296	0.582845	0.781161	0.434708	0.873829974437971	Mpped2
ENSMUSG00000016409	564.788	-0.379931	0.337892	-1.12442	0.260837	0.787477202496996	Nkap
ENSMUSG00000016427	446.219	-0.636186	0.360127	-1.76656	0.0773016	0.606016859545189	Ndufa1
ENSMUSG00000016458	0.300792	0.360972	3.37926	0.10682	0.914932	NA	Wt1
ENSMUSG00000016477	33.5638	0.307642	0.738289	0.416696	0.676901	0.958268561143549	E2f3
ENSMUSG00000016481	114.673	-0.250886	0.563915	-0.4449	0.656392	0.953559010919267	Cr1l
ENSMUSG00000016487	29.9278	0.101331	0.923312	0.109748	0.91261	0.994081582260312	Ppfibp1
ENSMUSG00000016493	2.01307	-2.33441	2.49425	-0.93592	0.349314	0.839640362630048	Cd46
ENSMUSG00000016494	0.0630545	-0.704039	3.63517	-0.193674	0.846431	NA	Cd34
ENSMUSG00000016495	18.7428	-0.0587602	0.823379	-0.0713648	0.943107	0.997187605177022	Plgrkt
ENSMUSG00000016498	0.0491588	0.799241	3.63305	0.219992	0.825877	NA	Pdcd1lg2
ENSMUSG00000016503	129.363	0.0750283	0.263299	0.284955	0.775679	0.978787298120395	Gtf3a
ENSMUSG00000016510	648.758	-0.0431185	0.295861	-0.145739	0.884127	0.992362604454301	Mtif3
ENSMUSG00000016520	23.711	0.910958	0.816601	1.11555	0.264615	0.78948427131837	Lnx2
ENSMUSG00000016526	192.943	0.0054595	0.670974	0.00813669	0.993508	1	Dyrk3
ENSMUSG00000016528	32.2236	-0.123797	0.874934	-0.141493	0.88748	0.992474743176101	Mapkapk2
ENSMUSG00000016534	4166.43	-0.895062	0.385552	-2.32151	0.0202593	0.464817724954005	Lamp2
ENSMUSG00000016541	301.635	-0.283574	0.463531	-0.611768	0.540691	0.917097115380969	Atxn10
ENSMUSG00000016552	89.3061	0.454428	0.740335	0.613814	0.539338	0.916005515898209	Foxred2
ENSMUSG00000016554	1461.48	0.0971745	0.168086	0.578122	0.563181	0.923592564598587	Eif3d
ENSMUSG00000016559	2650.17	-0.138814	0.209786	-0.661691	0.508169	0.905272314564495	H3f3b
ENSMUSG00000016619	370.351	0.406286	0.208988	1.94406	0.0518877	0.558828067772812	Nup50
ENSMUSG00000016624	8.96937	0.0913323	0.772471	0.118234	0.905882	0.993807323651347	Phf21b
ENSMUSG00000016626	95.6554	-0.788508	0.76083	-1.03638	0.300026	0.809244359756521	Nlrp14
ENSMUSG00000016637	15.0221	0.551728	1.16572	0.473294	0.636003	0.948671204866907	Ift27
ENSMUSG00000016664	74.1112	0.502202	0.546052	0.919698	0.357731	0.843621443620348	Pacsin2
ENSMUSG00000016756	6.58688	-0.331877	0.585623	-0.566708	0.570912	0.926118671495844	Cmah
ENSMUSG00000016757	96.202	0.996328	0.651365	1.5296	0.126115	0.669393574105891	Ttll12
ENSMUSG00000016758	4.12642	0.197248	2.16605	0.0910636	0.927442	0.994564073943489	Bik
ENSMUSG00000016763	4.06572	-0.488519	2.24569	-0.217536	0.827791	0.987031326369508	Scube1
ENSMUSG00000016831	716.523	0.135442	0.181495	0.746259	0.455511	0.881839861047473	Tox4
ENSMUSG00000016833	857.911	-0.939482	0.385111	-2.43951	0.0147073	0.426276782002395	Mrps18c
ENSMUSG00000016918	0.754705	3.49752	3.57419	0.978548	0.327803	NA	Sulf1
ENSMUSG00000016921	1586.55	0.0924174	0.157756	0.585824	0.557994	0.921753068217017	Srsf6
ENSMUSG00000016933	134.609	0.887257	0.538356	1.64808	0.0993353	0.638850333665479	Plcg1
ENSMUSG00000016940	10.1849	-0.696135	1.61639	-0.430672	0.666707	0.956010349844642	Kctd2
ENSMUSG00000016942	0.53693	0	3.63517	0	1	NA	Tmprss6
ENSMUSG00000016946	291.894	0.0831088	0.373954	0.222243	0.824125	0.986409359537858	Kctd5
ENSMUSG00000016982	0.154451	-0.704039	3.63517	-0.193674	0.846431	NA	Pom121l2
ENSMUSG00000016984	344.479	-0.295984	0.262502	-1.12755	0.25951	0.786511998001395	Etaa1
ENSMUSG00000016998	0.14662	-1.6249	3.62384	-0.44839	0.653872	NA	Svs4
ENSMUSG00000017002	2.2089	-0.363513	3.50815	-0.10362	0.917471	0.994081582260312	Slpi
ENSMUSG00000017004	0.052926	0.0287431	3.63517	0.00790694	0.993691	NA	Svs5
ENSMUSG00000017007	0.204783	-0.383441	3.63517	-0.105481	0.915994	NA	Rbpjl
ENSMUSG00000017009	5447.85	0.374938	0.491887	0.762243	0.445915	0.878163128488562	Sdc4
ENSMUSG00000017049	0.0220578	-0.383444	3.63517	-0.105482	0.915994	NA	Ccdc70
ENSMUSG00000017057	7.9848	-0.45379	1.77495	-0.255664	0.79821	0.982066054250749	Il13ra1
ENSMUSG00000017119	283.905	0.453294	0.408832	1.10875	0.267537	0.791148216512176	Nbr1
ENSMUSG00000017132	10.7679	0.773144	1.53739	0.502892	0.61504	0.941524960511527	Cyth1
ENSMUSG00000017144	260.317	0.542526	0.624519	0.868711	0.385005	0.850439490996726	Rnd3
ENSMUSG00000017146	216.155	0.160031	0.371258	0.431051	0.666431	0.956010349844642	Brca1
ENSMUSG00000017165	0.0275274	-0.0628464	3.63517	-0.0172884	0.986207	NA	Gast
ENSMUSG00000017167	0.779541	0.462515	3.54386	0.130512	0.896162	NA	Cntnap1
ENSMUSG00000017176	1550.32	-0.259635	0.242069	-1.07257	0.283465	0.796074900552669	Nt5c3b
ENSMUSG00000017188	664.74	-0.134635	0.286118	-0.470557	0.637957	0.948671204866907	Coa3
ENSMUSG00000017195	23.9584	-0.287212	0.954731	-0.30083	0.763544	0.976635640655217	Zpbp2
ENSMUSG00000017204	27.0226	-1.26588	0.881064	-1.43677	0.150785	0.696260686990363	Gsdma
ENSMUSG00000017210	258.43	0.294601	0.510421	0.577173	0.563823	0.923592564598587	Med24
ENSMUSG00000017211	0.610595	-0.729194	3.5699	-0.204262	0.838149	NA	Gsdma2
ENSMUSG00000017221	1615.19	1.07487	0.418099	2.57085	0.0101449	0.371983656784244	Psmd3
ENSMUSG00000017264	641.808	-0.402419	0.315126	-1.27701	0.201599	0.739740823610216	Exosc10
ENSMUSG00000017286	398.737	-0.00678784	0.297665	-0.0228036	0.981807	1	Glod4
ENSMUSG00000017288	268.043	-0.755648	0.315836	-2.39253	0.0167327	0.441742281153629	Vps53
ENSMUSG00000017291	4250.83	-0.355183	0.286771	-1.23856	0.215509	0.754877642288396	Taok1
ENSMUSG00000017299	96.536	0.213239	0.313895	0.679332	0.496927	0.898850697590354	Dnttip1
ENSMUSG00000017300	0.584382	0.98957	3.1644	0.31272	0.754494	NA	Tnnc2
ENSMUSG00000017307	219.845	-0.0116115	0.250134	-0.0464213	0.962974	1	Acot8
ENSMUSG00000017309	0.712316	-1.84885	3.56956	-0.51795	0.604493	NA	Cd300lg
ENSMUSG00000017310	0.816809	-0.383421	3.63517	-0.105475	0.915999	NA	Spint4
ENSMUSG00000017311	0.533605	-0.812681	3.57254	-0.22748	0.820051	NA	Pyy
ENSMUSG00000017314	0.836655	3.46601	3.56675	0.971757	0.331172	NA	Mpp2
ENSMUSG00000017316	0.204604	2.28289	3.59834	0.634431	0.5258	NA	Ppy
ENSMUSG00000017344	6.94397	-3.06475	1.47185	-2.08225	0.03732	0.520035807392724	Vtn
ENSMUSG00000017376	336.096	0.605909	0.303601	1.99574	0.0459619	0.538293591140034	Nlk
ENSMUSG00000017386	545.809	0.0680785	0.360593	0.188796	0.850253	0.989679688852277	Traf4
ENSMUSG00000017390	0.736249	0.710284	3.54727	0.200234	0.841298	NA	Aldoc
ENSMUSG00000017400	243.446	0.231344	0.436055	0.530539	0.595738	0.935125584622184	Stac2
ENSMUSG00000017404	677.012	-0.318509	0.220216	-1.44635	0.148079	0.695640495517184	Rpl19
ENSMUSG00000017405	167.185	0.561431	0.576226	0.974326	0.329895	0.82678496272465	Nek8
ENSMUSG00000017412	1.29553	0.705335	2.40242	0.293593	0.769069	NA	Cacnb4
ENSMUSG00000017417	1.56715	0	3.63517	0	1	1	Plxdc1
ENSMUSG00000017418	211.832	0.132278	0.355962	0.371606	0.710186	0.966185922067967	Arl5b
ENSMUSG00000017421	5420.26	-0.489567	0.259726	-1.88493	0.0594387	0.568701926434352	Zfp207
ENSMUSG00000017428	2317.09	0.182062	0.167499	1.08694	0.277062	0.792468734640398	Psmd11
ENSMUSG00000017446	0.398998	0.478664	3.63305	0.131753	0.89518	NA	C1qtnf1
ENSMUSG00000017453	0	0	0	0	1	NA	Pipox
ENSMUSG00000017466	1.11562	0.966064	3.11256	0.310376	0.756275	NA	Timp2
ENSMUSG00000017478	265.98	0.350645	0.270059	1.2984	0.194149	0.731696663085127	Zc3h18
ENSMUSG00000017485	22.8567	-0.378277	1.13845	-0.332275	0.739682	0.969309911976175	Top2b
ENSMUSG00000017491	70.1555	-1.48888	0.685941	-2.17057	0.029964	0.493793238839925	Rarb
ENSMUSG00000017493	20.2408	0.233074	0.571149	0.40808	0.683215	0.958800173364996	Igfbp4
ENSMUSG00000017499	1009.52	0.0368093	0.358783	0.102595	0.918285	0.994081582260312	Cdc6
ENSMUSG00000017548	3312.84	-0.171358	0.355671	-0.481788	0.629957	0.946214378309906	Suz12
ENSMUSG00000017550	280.643	-0.28274	0.356331	-0.793477	0.4275	0.870565326014651	Atad5
ENSMUSG00000017561	600.287	-0.168257	0.226715	-0.742151	0.457996	0.884072167703069	Crlf3
ENSMUSG00000017588	0.416289	0.999234	3.62341	0.275772	0.782723	NA	Krt27
ENSMUSG00000017607	18.9564	-0.287871	1.3692	-0.210248	0.833474	0.987558059836	Tns4
ENSMUSG00000017615	629.563	0.339657	0.340417	0.997768	0.318392	0.82129466017856	Tnfaip1
ENSMUSG00000017631	77.9976	1.18959	0.686953	1.73169	0.0833283	0.612230224066352	Abr
ENSMUSG00000017639	150.619	1.13462	0.787135	1.44146	0.149455	0.696143453211757	Rab11fip4
ENSMUSG00000017652	7.89212	-1.50603	2.53124	-0.594976	0.551859	0.920218419117477	Cd40
ENSMUSG00000017664	129.586	0.111082	0.455918	0.243645	0.807506	0.983309921089074	Slc35c2
ENSMUSG00000017667	8.30274	-1.14756	1.57144	-0.730261	0.46523	0.88816304085707	Zfp334
ENSMUSG00000017670	44.7625	1.06073	1.03318	1.02667	0.304576	0.812402800995534	Elmo2
ENSMUSG00000017677	3553.16	-0.301685	0.278625	-1.08276	0.278913	0.793385804545377	Wsb1
ENSMUSG00000017679	97.0679	-0.00366304	0.762567	-0.00480356	0.996167	1	Ttpal
ENSMUSG00000017686	462.648	0.0969458	0.294747	0.328912	0.742222	0.969309911976175	Rhot1
ENSMUSG00000017692	9.42005	-1.14561	1.11901	-1.02377	0.305944	0.812866295244071	Rhbdl3
ENSMUSG00000017697	30.8591	0.562494	1.29282	0.43509	0.663497	0.955167490327204	Ada
ENSMUSG00000017707	1606.62	0.172923	0.170196	1.01602	0.30962	0.815127534726199	Serinc3
ENSMUSG00000017713	0.138312	1.82496	3.60968	0.505574	0.613156	NA	Tha1
ENSMUSG00000017715	370.015	0.770663	0.390411	1.97398	0.0483844	0.545533950310114	Pgs1
ENSMUSG00000017716	1555.47	-0.134646	0.209265	-0.643422	0.51995	0.909058899237198	Birc5
ENSMUSG00000017718	209.245	-0.100756	0.435678	-0.231262	0.817112	0.985409539680493	Afmid
ENSMUSG00000017720	0	0	0	0	1	NA	Trp53tg5
ENSMUSG00000017721	195.305	0.600947	0.486383	1.23554	0.216628	0.754877642288396	Pigt
ENSMUSG00000017723	7.72805	0.994864	1.61319	0.616707	0.537428	0.916005515898209	Wfdc2
ENSMUSG00000017724	4.14153	4.17671	2.29282	1.82165	0.0685087	0.594848226235895	Etv4
ENSMUSG00000017734	8.29928	-1.09805	1.32179	-0.830728	0.406127	0.861733275939188	Dbndd2
ENSMUSG00000017737	1.19804	-1.1957	2.7329	-0.437521	0.661734	NA	Mmp9
ENSMUSG00000017740	3.74269	1.47759	2.307	0.640481	0.52186	0.909466508151833	Slc12a5
ENSMUSG00000017747	655.534	0.929716	0.518347	1.79361	0.0728747	0.601077472571765	Ghdc
ENSMUSG00000017754	10.0616	0.612278	1.38314	0.442672	0.658003	0.954375741482755	Pltp
ENSMUSG00000017756	665.518	0.954435	0.553024	1.72585	0.0843748	0.613610905700766	Slc12a7
ENSMUSG00000017760	5561.58	-0.164635	0.227911	-0.722365	0.47007	0.889456952852092	Ctsa
ENSMUSG00000017764	91.4242	0.668135	0.560093	1.1929	0.232908	0.767212246987119	Zswim1
ENSMUSG00000017765	171.53	0.232733	0.546305	0.426012	0.670099	0.956513422039415	Slc12a4
ENSMUSG00000017767	15.249	-2.3333	1.0392	-2.24528	0.0247501	0.478183269864721	Spata25
ENSMUSG00000017774	311.567	0.472539	0.458339	1.03098	0.30255	0.811371255928722	Myo1c
ENSMUSG00000017776	196.883	-0.402999	0.438367	-0.91932	0.357928	0.843621443620348	Crk
ENSMUSG00000017778	251.735	-0.262218	0.327263	-0.801246	0.422989	0.869785206700929	Cox7c
ENSMUSG00000017781	678.274	-0.0358152	0.201417	-0.177816	0.858867	0.991068708666602	Pitpna
ENSMUSG00000017801	436.339	0.343066	0.533245	0.643355	0.519994	0.909058899237198	Mlx
ENSMUSG00000017802	962.885	-0.0102521	0.398295	-0.0257399	0.979465	1	Retreg3
ENSMUSG00000017830	23.3243	0.16641	1.36063	0.122304	0.902658	0.993676521442455	Dhx58
ENSMUSG00000017831	878.885	0.328325	0.228452	1.43717	0.150669	0.696260686990363	Rab5a
ENSMUSG00000017832	1.48591	3.14682	2.6008	1.20994	0.226301	0.765785656173621	Hspb9
ENSMUSG00000017837	478.507	0.193078	0.351074	0.549964	0.582344	0.92935216797392	Nkiras2
ENSMUSG00000017843	531.968	0.117092	0.238499	0.490951	0.623461	0.944229574090364	Ppp2r5c
ENSMUSG00000017858	29.5979	0.314851	0.710547	0.443111	0.657686	0.954222330100748	Ift52
ENSMUSG00000017861	491.385	0.642588	0.400912	1.60282	0.108975	0.651170210123092	Mybl2
ENSMUSG00000017868	3.00865	3.89308	2.09668	1.85678	0.0633427	0.579518258177212	Sgk2
ENSMUSG00000017897	9.34934	-1.41079	1.61666	-0.872654	0.382852	0.850439490996726	Eya2
ENSMUSG00000017929	18.4533	0.293978	0.833478	0.352713	0.724304	0.968077670703724	B4galt5
ENSMUSG00000017943	0.0584583	0.799241	3.63305	0.219992	0.825877	NA	Gdap1l1
ENSMUSG00000017969	1476.47	-0.297698	0.331514	-0.897994	0.369189	0.847861513524345	Ptgis
ENSMUSG00000017978	0.352388	0.79925	3.63305	0.219994	0.825876	NA	Cadps2
ENSMUSG00000017999	1152.4	-0.0713901	0.224456	-0.318059	0.75044	0.97212417548579	Ddx27
ENSMUSG00000018001	55.5777	0.927767	0.699738	1.32588	0.18488	0.723151252979229	Cyth3
ENSMUSG00000018008	0.0956287	-0.383441	3.63517	-0.105481	0.915994	NA	Cyth4
ENSMUSG00000018012	269.832	0.663225	0.317561	2.08849	0.0367533	0.518082467813629	Rac3
ENSMUSG00000018040	236.733	0.130558	0.242423	0.538555	0.590194	0.932762056225331	Rrp7a
ENSMUSG00000018042	30.3381	1.20084	1.32314	0.907564	0.364109	0.845261424981619	Cyb5r3
ENSMUSG00000018068	594.348	0.0279696	0.267343	0.104621	0.916677	0.994081582260312	Ints2
ENSMUSG00000018076	556.652	0.115289	0.322874	0.35707	0.72104	0.967444495547049	Med13l
ENSMUSG00000018102	70.9442	1.45612	0.785273	1.85429	0.063698	0.581120342083982	H2bc4
ENSMUSG00000018126	7.08389	0.971748	1.11799	0.869189	0.384744	0.850439490996726	Baiap2l2
ENSMUSG00000018143	39.788	-0.0371897	0.839996	-0.0442736	0.964686	1	Mafk
ENSMUSG00000018160	857.364	-0.338245	0.284085	-1.19065	0.233793	0.768070351762405	Med1
ENSMUSG00000018166	230.35	-0.140591	0.52924	-0.265646	0.790512	0.980740643871971	Erbb3
ENSMUSG00000018167	83.763	1.07825	0.769297	1.40161	0.161033	0.707431276553738	Stard3
ENSMUSG00000018168	9.5355	-0.167049	1.49135	-0.112012	0.910814	0.994081582260312	Ikzf3
ENSMUSG00000018169	8.6627	0.416817	2.53271	0.164574	0.869279	0.991664132076777	Mfng
ENSMUSG00000018171	5270.71	-0.573972	0.279482	-2.0537	0.0400045	0.524932309775721	Vmp1
ENSMUSG00000018189	597.524	0.0251155	0.210895	0.11909	0.905204	0.993676521442455	Uchl5
ENSMUSG00000018196	294.931	-1.21627	0.434571	-2.79878	0.00512967	0.308528576698753	Glrx2
ENSMUSG00000018199	177.953	-0.301636	0.35283	-0.854905	0.392603	0.853508990662207	Ro60
ENSMUSG00000018209	733.671	-0.372095	0.157569	-2.36147	0.0182027	0.451623545990088	Stk4
ENSMUSG00000018238	41.9247	0.410506	0.83187	0.493474	0.621678	0.943370550283282	Gdf9
ENSMUSG00000018239	360.476	-0.0315708	0.31954	-0.0988009	0.921296	0.994081582260312	Zcchc10
ENSMUSG00000018259	0	0	0	0	1	NA	Prl8a2
ENSMUSG00000018263	0.0274562	-0.383444	3.63517	-0.105482	0.915994	NA	Tbx5
ENSMUSG00000018286	6762.19	-0.39508	0.254162	-1.55444	0.120079	0.662430791427416	Psmb6
ENSMUSG00000018287	782.142	-0.110858	0.225982	-0.490561	0.623737	0.944387578980131	Spag7
ENSMUSG00000018293	2495.59	0.395117	0.185753	2.12711	0.033411	0.511657365731463	Pfn1
ENSMUSG00000018322	183.502	-0.549619	0.415274	-1.32351	0.185666	0.723937184436925	Tomm34
ENSMUSG00000018326	2747.11	0.0336782	0.186326	0.180749	0.856565	0.991013634357806	Ywhab
ENSMUSG00000018334	10.7681	-2.00087	1.13809	-1.75809	0.0787314	0.608472084158899	Ksr1
ENSMUSG00000018339	11.627	-0.614576	1.06006	-0.579757	0.562079	0.922889263972324	Gpx3
ENSMUSG00000018340	35.5197	1.59095	1.11257	1.42998	0.152723	0.69894789842346	Anxa6
ENSMUSG00000018341	0.231677	-1.04271	3.63435	-0.286904	0.774186	NA	Il12rb2
ENSMUSG00000018347	29.4825	0.881051	1.06927	0.823972	0.409956	0.863275769533876	Zkscan6
ENSMUSG00000018362	162.28	-0.208752	0.382234	-0.546138	0.584971	0.930584767022554	Kpna2
ENSMUSG00000018363	280.827	-0.18222	0.326415	-0.558248	0.576675	0.927880816254348	Smurf2
ENSMUSG00000018372	58.3253	-0.621071	0.566157	-1.09699	0.272644	0.791807747234964	Cep95
ENSMUSG00000018377	3.23408	1.45929	1.06186	1.37427	0.169358	0.711486270268507	Vezf1
ENSMUSG00000018378	0.263915	-2.32672	3.6083	-0.644825	0.519041	NA	Cuedc1
ENSMUSG00000018379	79.6916	0.268414	0.317073	0.846538	0.397253	0.857371291339957	Srsf1
ENSMUSG00000018387	28.7618	0.474936	1.30689	0.36341	0.716298	0.966919066051492	Shroom1
ENSMUSG00000018395	109.185	0.62104	0.390881	1.58882	0.112101	0.656865391631374	Kif3a
ENSMUSG00000018398	149.281	1.17725	0.560274	2.10119	0.0356239	0.515721650963041	Septin8
ENSMUSG00000018401	118.492	0.731322	0.61853	1.18235	0.237065	0.771422465172724	Mtmr4
ENSMUSG00000018405	114.931	-0.140553	0.643504	-0.218419	0.827103	0.986903409415254	Mrm1
ENSMUSG00000018411	160.829	0.354222	0.324736	1.0908	0.275361	0.792028228858255	Mapt
ENSMUSG00000018412	425.731	-0.255384	0.256488	-0.995698	0.319397	0.821812495835633	Kansl1
ENSMUSG00000018415	282.812	-0.217439	0.245099	-0.887146	0.375	0.848785746254941	Gid4
ENSMUSG00000018417	763.498	0.0799163	0.28579	0.279633	0.779759	0.979566924319434	Myo1b
ENSMUSG00000018425	590.044	-0.253821	0.257733	-0.98482	0.324713	0.825368134641897	Dhx40
ENSMUSG00000018427	2856.41	-0.623765	0.218508	-2.85466	0.00430834	0.279203983529129	Ypel2
ENSMUSG00000018428	595.472	0.527025	0.333525	1.58017	0.114069	0.659227950509018	Akap1
ENSMUSG00000018433	1954.63	0.0433514	0.144091	0.300862	0.763519	0.976635640655217	Nol11
ENSMUSG00000018442	777.01	-0.127135	0.303534	-0.418849	0.675327	0.957872477233095	Derl2
ENSMUSG00000018446	4297.77	-0.241919	0.203742	-1.18738	0.235079	0.769443472787236	C1qbp
ENSMUSG00000018449	245.323	0.219872	0.326527	0.673367	0.500714	0.900454749885486	Rpain
ENSMUSG00000018451	1.25932	-1.00415	3.44071	-0.291842	0.770407	NA	6330403K07Rik
ENSMUSG00000018459	2.79358	1.08348	2.60914	0.415265	0.677948	0.958268561143549	Slc13a3
ENSMUSG00000018470	0.217757	2.15068	3.60162	0.597143	0.550412	NA	Kcnab3
ENSMUSG00000018474	8.33841	0.205754	1.4604	0.140889	0.887958	0.992659204420514	Chd3
ENSMUSG00000018476	456.716	0.599995	0.430947	1.39227	0.16384	0.708787597899886	Kdm6b
ENSMUSG00000018479	4.32994	-1.90259	1.81445	-1.04858	0.294371	0.805765023401772	1700125H20Rik
ENSMUSG00000018481	2106.41	-0.0374363	0.161591	-0.231674	0.816792	0.985409539680493	Appbp2
ENSMUSG00000018486	0.05414	0.942222	3.63153	0.259456	0.795283	NA	Wnt9b
ENSMUSG00000018500	11.3327	-0.392811	1.60694	-0.244446	0.806886	0.983309921089074	Adora2b
ENSMUSG00000018501	632.828	0.151857	0.173967	0.872907	0.382714	0.850439490996726	Ncor1
ENSMUSG00000018507	1.24041	-2.35073	2.35778	-0.997011	0.318759	NA	Trpv2
ENSMUSG00000018509	15.9859	0.0356018	0.926834	0.0384123	0.969359	1	Cenpv
ENSMUSG00000018537	41.4908	-0.528175	0.449342	-1.17544	0.239819	0.772316453989979	Pcgf2
ENSMUSG00000018541	172.642	-0.0034554	0.339233	-0.0101859	0.991873	1	Cwc25
ENSMUSG00000018543	2.51337	-1.64299	2.11995	-0.775014	0.438332	0.874613573756705	1700001P01Rik
ENSMUSG00000018547	7.28098	-0.310177	1.24155	-0.249831	0.802718	0.982616908403905	Pip4k2b
ENSMUSG00000018548	235.986	0.224115	0.353932	0.633213	0.526594	0.911902645980741	Trim37
ENSMUSG00000018554	7.7888	0.034592	0.645829	0.0535622	0.957284	0.999927297192814	Ybx2
ENSMUSG00000018559	26.7428	-0.459987	0.631274	-0.728664	0.466207	0.888478092497352	Ctdnep1
ENSMUSG00000018565	1902.13	-0.207353	0.231377	-0.89617	0.370162	0.848073769937227	Elp5
ENSMUSG00000018566	7.5105	-2.0411	1.82097	-1.12089	0.262336	0.789030484172525	Slc2a4
ENSMUSG00000018567	526.212	-0.581756	0.301512	-1.92946	0.0536732	0.560074937769966	Gabarap
ENSMUSG00000018569	1633.4	0.0651313	0.338647	0.192328	0.847485	0.989679688852277	Cldn7
ENSMUSG00000018570	5.34172	2.05603	1.99052	1.03291	0.301645	0.811280215372845	2810408A11Rik
ENSMUSG00000018572	382.84	0.296862	0.341197	0.870061	0.384267	0.850439490996726	Phf23
ENSMUSG00000018574	84.6423	1.50584	0.574138	2.62278	0.00872159	0.361490775172547	Acadvl
ENSMUSG00000018581	14.6785	1.41057	1.46076	0.965642	0.334223	0.82778691927328	Dnah11
ENSMUSG00000018583	1995.28	0.393153	0.229167	1.71557	0.0862399	0.617029901619852	G3bp1
ENSMUSG00000018585	1126.59	0.0712061	0.338859	0.210135	0.833562	0.987558059836	Atox1
ENSMUSG00000018589	0.16839	0.799241	3.63305	0.219992	0.825877	NA	Glra2
ENSMUSG00000018593	11.6824	0.534161	1.97831	0.270009	0.787153	0.98032709070208	Sparc
ENSMUSG00000018595	0.13543	-0.630524	3.63435	-0.17349	0.862266	NA	Glra4
ENSMUSG00000018599	119.989	0.823265	0.515036	1.59846	0.109941	0.653406211527992	Mief2
ENSMUSG00000018604	2072.95	0.0585455	0.254697	0.229864	0.818198	0.985494444764991	Tbx3
ENSMUSG00000018623	0.150127	0	3.63517	0	1	NA	Mmp7
ENSMUSG00000018634	0.398258	1.95728	3.59158	0.544963	0.585779	NA	Crhr1
ENSMUSG00000018648	563.924	0.25082	0.382662	0.65546	0.512171	0.906690951475439	Dusp14
ENSMUSG00000018651	371.508	-0.107543	0.205638	-0.522971	0.600994	0.935889195126958	Tada2a
ENSMUSG00000018654	0.995285	-3.64206	3.58684	-1.01539	0.309918	NA	Ikzf1
ENSMUSG00000018656	0.705116	0	3.63517	0	1	NA	Tcaf3
ENSMUSG00000018659	48.4735	0.847745	0.659317	1.28579	0.198516	0.734504382920347	Pnpo
ENSMUSG00000018661	52.24	0.0315965	0.946844	0.0333703	0.973379	1	Cog1
ENSMUSG00000018666	453.045	0.400112	0.352039	1.13655	0.255725	0.784081223858458	Cbx1
ENSMUSG00000018669	216.739	0.763091	0.454253	1.67988	0.0929807	0.627094665339771	Cdk5rap3
ENSMUSG00000018672	6.43477	1.50502	1.84311	0.816565	0.414177	0.865770929292605	Copz2
ENSMUSG00000018677	1114.12	1.12734	0.353153	3.1922	0.00141193	0.194211923124324	Slc25a39
ENSMUSG00000018678	75.0889	0.226342	0.384143	0.589211	0.55572	0.921225112501459	Sp2
ENSMUSG00000018697	671.196	-0.182163	0.174451	-1.04421	0.296387	0.807490860784504	Aatf
ENSMUSG00000018698	0.480117	0	3.63517	0	1	NA	Lhx1
ENSMUSG00000018707	586.096	0.911889	0.470386	1.9386	0.0525504	0.558828067772812	Dync1h1
ENSMUSG00000018727	5.53601	-0.425328	1.74473	-0.243778	0.807403	0.983309921089074	Cpsf4l
ENSMUSG00000018733	13.3201	0.163382	0.699504	0.233569	0.81532	0.984804408598665	Pex12
ENSMUSG00000018736	333.835	0.493176	0.391178	1.26075	0.2074	0.745588868042586	Ndel1
ENSMUSG00000018740	15.0621	0.516892	0.550778	0.938475	0.348	0.837976661304006	Slc25a35
ENSMUSG00000018750	2.38246	1.74558	2.13299	0.818374	0.413144	0.864939312433562	Zbtb4
ENSMUSG00000018752	3.93139	-1.14861	1.19751	-0.959164	0.337476	0.830364741052022	Tnfsfm13
ENSMUSG00000018761	1342.15	0.283226	0.298959	0.947374	0.343448	0.835653316138451	Mpdu1
ENSMUSG00000018765	294.606	0.0899005	0.357752	0.251293	0.801588	0.982469781012713	Fxr2
ENSMUSG00000018770	597.058	0.0153615	0.16306	0.0942074	0.924944	0.994293485412127	Atp5g3
ENSMUSG00000018774	31.957	0.278982	0.997397	0.27971	0.7797	0.979566924319434	Cd68
ENSMUSG00000018776	0.116041	0	3.63517	0	1	NA	Slc35g3
ENSMUSG00000018796	32.3845	-0.0295113	0.967821	-0.0304925	0.975674	1	Acsl1
ENSMUSG00000018800	4.21755	-0.890269	1.35209	-0.65844	0.510255	0.906412481563242	Abca5
ENSMUSG00000018809	34.3444	1.46303	0.898752	1.62784	0.103558	0.643842562135892	Smyd4
ENSMUSG00000018819	0.388868	0.0287504	3.63517	0.00790895	0.99369	NA	Lsp1
ENSMUSG00000018820	446.468	0.178549	0.391441	0.456133	0.648294	0.950374468650182	Zfyve27
ENSMUSG00000018821	1276.5	1.00746	0.386886	2.60403	0.00921335	0.365229320498953	Avpi1
ENSMUSG00000018822	4.13463	-0.333879	1.74012	-0.191871	0.847843	0.989679688852277	Sfrp5
ENSMUSG00000018830	1.49971	-0.333286	1.63946	-0.20329	0.838908	0.987626564254538	Myh11
ENSMUSG00000018841	152.241	0.728785	0.437651	1.66522	0.0958691	0.632239140377864	Rad51d
ENSMUSG00000018844	0	0	0	0	1	NA	Fndc8
ENSMUSG00000018845	35.9871	0.0233844	0.702506	0.0332872	0.973446	1	Unc45b
ENSMUSG00000018846	2323.92	-0.228895	0.175619	-1.30336	0.192451	0.729908184909753	Pank3
ENSMUSG00000018848	1718.94	-0.158986	0.199661	-0.796276	0.425872	0.870373469180537	Rars
ENSMUSG00000018849	62.2884	0.561067	0.460374	1.21872	0.222951	0.762589202463609	Wwc1
ENSMUSG00000018858	1053.79	-0.634825	0.301267	-2.10718	0.0351017	0.515483211437045	Mrpl58
ENSMUSG00000018861	32.6321	0.868137	1.31972	0.65782	0.510654	0.906520098581289	Fdxr
ENSMUSG00000018862	0.204604	2.28289	3.59834	0.634431	0.5258	NA	Otop3
ENSMUSG00000018865	195.086	1.27382	0.73011	1.74469	0.0810382	0.611150471350981	Sult4a1
ENSMUSG00000018882	921.984	-0.0818644	0.188791	-0.433624	0.664562	0.95536224934674	Mrpl45
ENSMUSG00000018893	0.0546554	-0.383444	3.63517	-0.105482	0.915994	NA	Mb
ENSMUSG00000018899	0.285823	-2.436	3.60609	-0.675524	0.499343	NA	Irf1
ENSMUSG00000018900	9.65779	-3.27874	1.72416	-1.90165	0.0572174	0.564676781469081	Slc22a5
ENSMUSG00000018906	417.875	0.573591	0.407876	1.40629	0.159639	0.707142004778582	P4ha2
ENSMUSG00000018907	2.91036	0.676951	2.82235	0.239854	0.810444	0.983474553079774	Alox12e
ENSMUSG00000018909	62.4133	0.940542	0.710655	1.32349	0.185674	0.723937184436925	Arrb1
ENSMUSG00000018914	0.10828	1.56895	3.61627	0.433859	0.664391	NA	Il3
ENSMUSG00000018919	23.3987	0.174937	0.531152	0.329354	0.741888	0.969309911976175	Tm4sf5
ENSMUSG00000018920	35.3749	-0.82431	1.39099	-0.592606	0.553445	0.920685476420749	Cxcl16
ENSMUSG00000018921	1239.08	0.299249	0.271649	1.1016	0.270634	0.791148216512176	Pelp1
ENSMUSG00000018923	445.369	-0.63205	0.209741	-3.01348	0.0025827	0.226846792065891	Med11
ENSMUSG00000018927	1.71381	0	3.63517	0	1	1	Ccl6
ENSMUSG00000018931	310.975	0.391856	0.43362	0.903686	0.366162	0.845916984546126	Natd1
ENSMUSG00000018932	267.828	0.860742	0.558627	1.54082	0.123361	0.666105124458941	Map2k3
ENSMUSG00000018965	124.102	0.627794	0.2767	2.26886	0.0232766	0.477236344057686	Ywhah
ENSMUSG00000018973	5.28489	-1.10889	2.20621	-0.502624	0.615229	0.941710846590817	Hoxb1
ENSMUSG00000018974	357.841	0.0843498	0.409287	0.206089	0.836721	0.987606455899095	Sart3
ENSMUSG00000018983	50.1723	0.789531	0.640521	1.23264	0.217711	0.756672844989282	E2f2
ENSMUSG00000018995	37.7227	-0.112064	1.169	-0.0958626	0.92363	0.994081582260312	Nars2
ENSMUSG00000018999	66.8301	-0.396066	0.802324	-0.493648	0.621554	0.943370550283282	Slc35b4
ENSMUSG00000019027	1.96045	0.560298	2.11636	0.264746	0.791205	0.980740643871971	Dnah1
ENSMUSG00000019039	302.928	0.396607	0.509612	0.778253	0.43642	0.874498086972474	Dalrd3
ENSMUSG00000019054	784.141	0.0763559	0.288773	0.264415	0.79146	0.980740643871971	Fis1
ENSMUSG00000019055	372.465	1.3029	0.429744	3.03179	0.00243104	0.226846792065891	Plod1
ENSMUSG00000019066	36.4047	0.363347	0.962044	0.377682	0.705667	0.96417882053849	Rab3d
ENSMUSG00000019080	18.3287	1.04323	1.75236	0.59533	0.551623	0.920218419117477	Mfsd3
ENSMUSG00000019082	165.966	0.477505	0.627344	0.761153	0.446566	0.878751766393138	Slc25a22
ENSMUSG00000019087	1068.5	-0.312744	0.334531	-0.934874	0.349853	0.83987645364114	Atp6ap1
ENSMUSG00000019088	31.4096	-0.508523	1.66164	-0.306038	0.759576	0.975276849970729	Dnase1l1
ENSMUSG00000019102	1.75358	5.18327	3.55925	1.45628	0.145315	0.693040619797465	Aldh3a1
ENSMUSG00000019122	6.60594	-0.778868	0.668468	-1.16515	0.243957	0.775778564563205	Ccl9
ENSMUSG00000019124	0.168454	0.478651	3.63305	0.131749	0.895183	NA	Scrn1
ENSMUSG00000019132	882.562	-0.114078	0.259893	-0.438943	0.660703	0.954912222259711	BC005537
ENSMUSG00000019139	11975.1	0.535234	0.356805	1.50007	0.133595	0.680770618383583	Isyna1
ENSMUSG00000019143	198.827	0.574137	0.352092	1.63064	0.102965	0.642869214494756	Hars2
ENSMUSG00000019146	1.27342	1.85944	3.60887	0.515242	0.606384	NA	Cacng2
ENSMUSG00000019158	262.504	-0.0606864	0.39638	-0.153102	0.878318	0.99192886073983	Tmem160
ENSMUSG00000019173	545.531	0.34745	0.226235	1.5358	0.124589	0.668732769792267	Rab5c
ENSMUSG00000019178	1.62081	-3.32813	2.6632	-1.24967	0.211419	0.749241096383649	Styxl1
ENSMUSG00000019179	1852.13	0.518537	0.264509	1.96037	0.0499524	0.55112649413816	Mdh2
ENSMUSG00000019188	278.216	0.569314	0.233781	2.43524	0.0148819	0.427528145316568	H13
ENSMUSG00000019189	52.1177	0.243861	0.725738	0.336017	0.736858	0.969309911976175	Rnf145
ENSMUSG00000019194	0.71298	2.81794	3.0062	0.937378	0.348564	NA	Scn1b
ENSMUSG00000019210	2338.03	-0.298959	0.198981	-1.50245	0.132981	0.679826324825871	Atp6v1e1
ENSMUSG00000019214	209.991	0.38861	0.449966	0.863643	0.387784	0.850516468836715	Chtf18
ENSMUSG00000019230	12.1601	-2.49287	1.9771	-1.26087	0.207355	0.745588868042586	Lhx9
ENSMUSG00000019232	0.0912395	1.3492	3.62269	0.372431	0.709572	NA	Etnppl
ENSMUSG00000019235	8.44179	-1.76148	1.3584	-1.29674	0.194722	0.732262540156329	Rps6kl1
ENSMUSG00000019254	77.7991	0.255057	0.465835	0.547525	0.584018	0.930310191406753	Ppp1r12c
ENSMUSG00000019256	7.17289	0.555837	1.35538	0.410097	0.681735	0.958746288939297	Ahr
ENSMUSG00000019261	61.5076	0.175485	0.579335	0.302907	0.761961	0.97623746993963	Map1s
ENSMUSG00000019278	0.755363	3.00416	2.48726	1.20782	0.227117	NA	Dpep1
ENSMUSG00000019295	82.8031	0.451433	0.620365	0.727689	0.466804	0.888743050060257	Tmem129
ENSMUSG00000019297	364.96	0.160367	0.210472	0.761938	0.446097	0.878372929344444	Nop9
ENSMUSG00000019301	111.594	0.945153	0.82791	1.14161	0.253615	0.782496559483738	Hsd17b1
ENSMUSG00000019302	195.632	-0.0976669	0.353485	-0.276297	0.78232	0.980073213024711	Atp6v0a1
ENSMUSG00000019303	1002.14	-0.692329	0.316126	-2.19005	0.028521	0.487102032613404	Psmc3ip
ENSMUSG00000019312	230.609	1.22617	0.746635	1.64227	0.100535	0.640070269831775	Grb7
ENSMUSG00000019320	5.42092	-5.04057	1.55991	-3.23132	0.00123221	0.182118723502853	Noxo1
ENSMUSG00000019326	1.68867	2.66655	2.5615	1.04101	0.297871	0.808715404512216	Aoc3
ENSMUSG00000019338	46.5903	0.0691305	0.743421	0.0929897	0.925912	0.994564073943489	Zfp687
ENSMUSG00000019359	0.562641	0.511264	3.58175	0.142741	0.886494	NA	Gdpd2
ENSMUSG00000019362	1120.97	-0.523599	0.25085	-2.0873	0.036861	0.518082467813629	D8Ertd738e
ENSMUSG00000019368	54.5244	1.94539	0.65633	2.96404	0.00303631	0.242218662325905	Sec14l4
ENSMUSG00000019370	323.765	-0.0192303	0.280576	-0.0685387	0.945357	0.997233908034002	Calm3
ENSMUSG00000019373	658.877	0.0385338	0.257083	0.149889	0.880852	0.99192886073983	Cops3
ENSMUSG00000019428	1261.53	0.6593	0.256466	2.57071	0.0101491	0.371983656784244	Fkbp8
ENSMUSG00000019429	54.1143	1.2992	1.14237	1.13728	0.255421	0.78392476153362	Ffar3
ENSMUSG00000019432	638.117	0.521881	0.380094	1.37303	0.169742	0.711486270268507	Ddx39b
ENSMUSG00000019433	52.9173	0.661575	0.526155	1.25738	0.208617	0.745590912256559	Gipc1
ENSMUSG00000019437	324.466	0.225048	0.281614	0.799137	0.424211	0.870178692529568	Tlcd1
ENSMUSG00000019461	2.141	0.605701	2.19582	0.275843	0.782669	0.9802513274808	Plscr3
ENSMUSG00000019464	3.96698	0.333166	1.66692	0.199868	0.841583	0.988405511933981	Ptger1
ENSMUSG00000019467	12.7597	-1.58627	1.4581	-1.0879	0.276641	0.792468734640398	Arhgef25
ENSMUSG00000019470	448.632	0.574698	0.439821	1.30666	0.191327	0.728832532695517	Xab2
ENSMUSG00000019471	828.647	0.399588	0.317184	1.2598	0.207742	0.745588868042586	Cdc37
ENSMUSG00000019478	10.6754	0.864783	1.38923	0.622491	0.533619	0.915008464512899	Rab4a
ENSMUSG00000019487	121.728	0.1644	0.49753	0.330431	0.741074	0.969309911976175	Trip10
ENSMUSG00000019494	4525.53	-0.71021	0.258388	-2.74862	0.00598468	0.328711287002296	Cops6
ENSMUSG00000019505	1543.7	0.212122	0.1348	1.5736	0.115579	0.66057916091343	Ubb
ENSMUSG00000019518	50.6012	0.432509	0.756304	0.571872	0.567409	0.924339015774638	Ap4m1
ENSMUSG00000019528	70.8535	-0.597346	0.464206	-1.28681	0.19816	0.733899366920549	Gyg
ENSMUSG00000019539	107.388	-0.332988	0.49433	-0.673614	0.500557	0.900454749885486	Rcn3
ENSMUSG00000019558	1443.45	-0.0219713	0.320345	-0.0685863	0.945319	0.997233908034002	Slc6a8
ENSMUSG00000019564	61.6912	0.632254	0.798678	0.791626	0.428579	0.871032697838293	Arid3a
ENSMUSG00000019577	0.0773605	0	3.63517	0	1	NA	Pdk4
ENSMUSG00000019578	165.469	0.237076	0.21253	1.11549	0.264639	0.78948427131837	Ubxn6
ENSMUSG00000019579	364.963	0.0671146	0.278263	0.241191	0.809407	0.983424909677436	Mydgf
ENSMUSG00000019590	2.60986	1.51914	1.68157	0.903406	0.366311	0.845916984546126	Cyb561
ENSMUSG00000019647	5.18238	-0.106393	1.37254	-0.0775155	0.938213	0.99587186281707	Sema6a
ENSMUSG00000019659	294.734	0.103831	0.347278	0.298986	0.764951	0.976782015516344	Ccdc12
ENSMUSG00000019689	293.137	-0.120999	0.432589	-0.279709	0.779701	0.979566924319434	Fmc1
ENSMUSG00000019699	120.272	-0.368763	0.535709	-0.688365	0.491223	0.897237785909792	Akt3
ENSMUSG00000019710	342.828	0.232455	0.297838	0.780475	0.435111	0.874023999572223	Mrpl24
ENSMUSG00000019715	648.182	-0.0948443	0.277738	-0.341489	0.732736	0.969309911976175	Gle1
ENSMUSG00000019718	52.5052	-0.838272	0.947685	-0.884547	0.376401	0.84942651587325	L3hypdh
ENSMUSG00000019726	72.6365	-0.230403	0.647987	-0.355567	0.722165	0.967765179091682	Lyst
ENSMUSG00000019731	122.703	0.0478719	0.649695	0.0736835	0.941262	0.996982529232752	Slc35e1
ENSMUSG00000019732	31.9694	-1.58347	0.95811	-1.6527	0.0983923	0.63807751157821	Calr3
ENSMUSG00000019734	36.247	-0.91251	0.594171	-1.53577	0.124595	0.668732769792267	Tmc4
ENSMUSG00000019737	0.0220578	-0.383444	3.63517	-0.105482	0.915994	NA	Syne4
ENSMUSG00000019738	945.316	-0.296786	0.24277	-1.2225	0.22152	0.760925783108284	Polr2i
ENSMUSG00000019756	0.292403	0.93795	3.59798	0.260688	0.794333	NA	Prl8a1
ENSMUSG00000019761	54.3575	0.298702	0.548416	0.544664	0.585985	0.931109526718125	Krt10
ENSMUSG00000019763	28.7158	0.161547	0.539235	0.299586	0.764493	0.976782015516344	Rmnd1
ENSMUSG00000019767	12.3102	0.710321	1.18723	0.598302	0.549638	0.919647670553356	Ccdc170
ENSMUSG00000019768	1.0413	0.797524	3.18361	0.250509	0.802194	NA	Esr1
ENSMUSG00000019772	0.450382	0	3.63517	0	1	NA	Vip
ENSMUSG00000019773	565.378	0.221478	0.261253	0.847753	0.396576	0.856685926787229	Fbxo5
ENSMUSG00000019774	108.388	-0.463691	0.394136	-1.17647	0.239406	0.771868467364712	Mtrf1l
ENSMUSG00000019775	12.9316	-3.32801	1.25256	-2.65697	0.00788468	0.349603023521892	Rgs17
ENSMUSG00000019777	922.056	-0.0291681	0.286899	-0.101667	0.919021	0.994081582260312	Hdac2
ENSMUSG00000019779	48.0588	-0.753696	0.774064	-0.973687	0.330212	0.82678496272465	Frk
ENSMUSG00000019782	658.683	-0.577752	0.345327	-1.67306	0.0943161	0.628767047793437	Rwdd1
ENSMUSG00000019785	2.90468	-2.00947	2.23925	-0.897388	0.369512	0.847981665955032	Clvs2
ENSMUSG00000019789	0.216095	-0.838588	3.6199	-0.231661	0.816801	NA	Hey2
[truncated: 31,617 more rows]
