# Supplementary material for: RNA exosome ribonuclease DIS3 degrades Pou6f1 to promote mouse pre-implantation cell differentiation
Source: Cell Rep. Author manuscript; Available in PMC 2023 Oct 23. (PMC10387129; doi:10.1016/j.celrep.2023.112047)
Supplement: 4 [file NIHMS1878915-supplement-4.xlsx]

## Sheet: consensusPeaks_Rep1AndRep2
Chr	Start	End	Peak ID
1	3671756	3672024	Rep1_1_peak_3
1	4492565	4492726	Rep1_1_peak_6
1	4785638	4785840	Rep1_1_peak_11
1	4807552	4807759	Rep1_1_peak_12
1	4807840	4808073	Rep1_1_peak_12
1	4857515	4857807	Rep1_1_peak_13
1	5018477	5018641	Rep1_1_peak_14
1	5023069	5023148	Rep1_1_peak_19
1	5083006	5083342	Rep1_1_peak_21
1	5170598	5170643	Rep1_1_peak_22
1	5588301	5588549	Rep1_1_peak_23
1	6214450	6214815	Rep1_1_peak_26
1	7088519	7089264	Rep1_1_peak_29
1	7309515	7309648	Rep1_1_peak_33
1	7397691	7397897	Rep1_1_peak_34
1	7398011	7398377	Rep1_1_peak_34
1	9545210	9545414	Rep1_1_peak_38
1	9547984	9548147	Rep1_1_peak_40
1	9699874	9700947	Rep1_1_peak_43
1	9748180	9748665	Rep1_1_peak_44
1	9848141	9848409	Rep1_1_peak_47
1	9944078	9944301	Rep1_1_peak_49
1	9967900	9968352	Rep1_1_peak_52
1	10037734	10037735	Rep1_1_peak_54
1	10037797	10038110	Rep1_1_peak_55
1	10039567	10039974	Rep1_1_peak_56
1	10232355	10232673	Rep1_1_peak_57
1	10233032	10233345	Rep1_1_peak_57
1	12990962	12991189	Rep1_1_peak_71
1	12992060	12992260	Rep1_1_peak_72
1	12992680	12992915	Rep1_1_peak_72
1	13127056	13127241	Rep1_1_peak_76
1	13372363	13372835	Rep1_1_peak_79
1	13372909	13373133	Rep1_1_peak_79
1	13374009	13374165	Rep1_1_peak_80
1	13531732	13531788	Rep1_1_peak_82
1	13534995	13535097	Rep1_1_peak_83
1	13535163	13535255	Rep1_1_peak_84
1	13589535	13590062	Rep1_1_peak_86
1	13660300	13660744	Rep1_1_peak_89
1	14506777	14507031	Rep1_1_peak_92
1	14918774	14918979	Rep1_1_peak_95
1	16519801	16519985	Rep1_1_peak_109
1	16618716	16618988	Rep1_1_peak_110
1	16619184	16619524	Rep1_1_peak_110
1	16656607	16656725	Rep1_1_peak_111
1	16656783	16657189	Rep1_1_peak_111
1	16665097	16665260	Rep1_1_peak_112
1	17097008	17097242	Rep1_1_peak_114
1	17097720	17098088	Rep1_1_peak_115
1	20820106	20820455	Rep1_1_peak_131
1	20951418	20951694	Rep1_1_peak_136
1	21079099	21079599	Rep1_1_peak_141
1	21166330	21166492	Rep1_1_peak_142
1	22805623	22805810	Rep1_1_peak_150
1	23256042	23256430	Rep1_1_peak_151
1	23256760	23256993	Rep1_1_peak_151
1	23383223	23383596	Rep1_1_peak_153
1	23922339	23922547	Rep1_1_peak_158
1	24005424	24005788	Rep1_1_peak_161
1	24100118	24100644	Rep1_1_peak_162
1	24678469	24678888	Rep1_1_peak_169
1	30873861	30874053	Rep1_1_peak_176
1	30949797	30950024	Rep1_1_peak_178
1	32172597	32172759	Rep1_1_peak_180
1	33499183	33499323	Rep1_1_peak_181
1	33669660	33669841	Rep1_1_peak_185
1	33719736	33720205	Rep1_1_peak_189
1	33757688	33757839	Rep1_1_peak_192
1	33814052	33814166	Rep1_1_peak_193
1	33814341	33814684	Rep1_1_peak_193
1	33907961	33908114	Rep1_1_peak_196
1	34011162	34011366	Rep1_1_peak_199
1	34121796	34121975	Rep1_1_peak_204
1	34178255	34178337	Rep1_1_peak_207
1	34439302	34439492	Rep1_1_peak_221
1	34439753	34439958	Rep1_1_peak_222
1	34537062	34537300	Rep1_1_peak_231
1	34579590	34579846	Rep1_1_peak_234
1	34678025	34678488	Rep1_1_peak_242
1	34802919	34803066	Rep1_1_peak_249
1	34806172	34806362	Rep1_1_peak_250
1	34842984	34843151	Rep1_1_peak_252
1	35824520	35824660	Rep1_1_peak_263
1	36013991	36014147	Rep1_1_peak_267
1	36068096	36068456	Rep1_1_peak_270
1	36088701	36088851	Rep1_1_peak_274
1	36270826	36270978	Rep1_1_peak_292
1	36368542	36368859	Rep1_1_peak_310
1	36368998	36369401	Rep1_1_peak_310
1	36445122	36445431	Rep1_1_peak_319
1	36471400	36471697	Rep1_1_peak_320
1	36472063	36472254	Rep1_1_peak_320
1	36511580	36512041	Rep1_1_peak_327
1	36546951	36547576	Rep1_1_peak_339
1	36557137	36557405	Rep1_1_peak_346
1	36558220	36558662	Rep1_1_peak_346
1	36596266	36596410	Rep1_1_peak_353
1	36682907	36683326	Rep1_1_peak_357
1	36691299	36691532	Rep1_1_peak_358
1	36709878	36710126	Rep1_1_peak_362
1	36778537	36778672	Rep1_1_peak_367
1	36778778	36778813	Rep1_1_peak_368
1	36938944	36939247	Rep1_1_peak_381
1	36939394	36939645	Rep1_1_peak_381
1	36939730	36940165	Rep1_1_peak_381
1	36996523	36996726	Rep1_1_peak_383
1	37029240	37029512	Rep1_1_peak_384
1	37299638	37300043	Rep1_1_peak_390
1	37300160	37300336	Rep1_1_peak_390
1	37429792	37430235	Rep1_1_peak_401
1	37864563	37865516	Rep1_1_peak_425
1	37872152	37872323	Rep1_1_peak_426
1	37890360	37890525	Rep1_1_peak_428
1	37997936	37998260	Rep1_1_peak_430
1	38129538	38129915	Rep1_1_peak_431
1	38130019	38130245	Rep1_1_peak_431
1	38626570	38626708	Rep1_1_peak_439
1	38835949	38835992	Rep1_1_peak_442
1	38836440	38836736	Rep1_1_peak_443
1	38987474	38987974	Rep1_1_peak_447
1	39367649	39367953	Rep1_1_peak_456
1	39478548	39479057	Rep1_1_peak_461
1	39535584	39536039	Rep1_1_peak_462
1	39577263	39577613	Rep1_1_peak_463
1	39701278	39701421	Rep1_1_peak_473
1	39900548	39900956	Rep1_1_peak_482
1	39950142	39950374	Rep1_1_peak_487
1	42694905	42695132	Rep1_1_peak_514
1	42695395	42695855	Rep1_1_peak_515
1	42851169	42851417	Rep1_1_peak_520
1	42952952	42953317	Rep1_1_peak_521
1	43092140	43092343	Rep1_1_peak_524
1	43098467	43099039	Rep1_1_peak_526
1	43445428	43445692	Rep1_1_peak_529
1	43827746	43828173	Rep1_1_peak_533
1	43933766	43934047	Rep1_1_peak_534
1	44102336	44102632	Rep1_1_peak_535
1	44119984	44120148	Rep1_1_peak_536
1	44147931	44148203	Rep1_1_peak_537
1	44551794	44551950	Rep1_1_peak_538
1	44552054	44552233	Rep1_1_peak_538
1	45795292	45795735	Rep1_1_peak_539
1	46853260	46853416	Rep1_1_peak_541
1	46853700	46853992	Rep1_1_peak_541
1	51478383	51478740	Rep1_1_peak_546
1	51915046	51915234	Rep1_1_peak_551
1	52113668	52114052	Rep1_1_peak_553
1	52232076	52232229	Rep1_1_peak_557
1	52232474	52232599	Rep1_1_peak_558
1	52233087	52233706	Rep1_1_peak_559
1	52500670	52500843	Rep1_1_peak_562
1	52630536	52630932	Rep1_1_peak_563
1	52727019	52727250	Rep1_1_peak_565
1	52844727	52845124	Rep1_1_peak_569
1	52953161	52953317	Rep1_1_peak_570
1	53187545	53187708	Rep1_1_peak_571
1	53296912	53297401	Rep1_1_peak_572
1	53352387	53352543	Rep1_1_peak_574
1	53785033	53785465	Rep1_1_peak_577
1	54250587	54250851	Rep1_1_peak_581
1	54557545	54558028	Rep1_1_peak_583
1	54925691	54925969	Rep1_1_peak_585
1	54926584	54926699	Rep1_1_peak_585
1	55027270	55027698	Rep1_1_peak_586
1	55052344	55052875	Rep1_1_peak_587
1	55053013	55053169	Rep1_1_peak_587
1	55087840	55088308	Rep1_1_peak_588
1	55131011	55131466	Rep1_1_peak_589
1	55226481	55226583	Rep1_1_peak_593
1	55237018	55237462	Rep1_1_peak_594
1	55363652	55363851	Rep1_1_peak_595
1	56972556	56972773	Rep1_1_peak_601
1	56972907	56973206	Rep1_1_peak_601
1	57377431	57377683	Rep1_1_peak_608
1	57406128	57406680	Rep1_1_peak_610
1	57970094	57970287	Rep1_1_peak_620
1	57995794	57996047	Rep1_1_peak_621
1	58358930	58359068	Rep1_1_peak_629
1	58424015	58424182	Rep1_1_peak_632
1	58445223	58445440	Rep1_1_peak_633
1	58445571	58445727	Rep1_1_peak_634
1	58973267	58973965	Rep1_1_peak_643
1	59119692	59119964	Rep1_1_peak_645
1	59237085	59237447	Rep1_1_peak_647
1	59377317	59377489	Rep1_1_peak_648
1	59481892	59482602	Rep1_1_peak_657
1	59516160	59516352	Rep1_1_peak_662
1	59613938	59614106	Rep1_1_peak_670
1	59670779	59671061	Rep1_1_peak_672
1	59684851	59685136	Rep1_1_peak_673
1	59912711	59912988	Rep1_1_peak_677
1	59913660	59913856	Rep1_1_peak_678
1	60098120	60098283	Rep1_1_peak_682
1	60098564	60098742	Rep1_1_peak_682
1	60180221	60180949	Rep1_1_peak_683
1	60343378	60343732	Rep1_1_peak_684
1	60409253	60409920	Rep1_1_peak_685
1	60566693	60567145	Rep1_1_peak_688
1	62703606	62703738	Rep1_1_peak_696
1	62706520	62706676	Rep1_1_peak_698
1	62736630	62736820	Rep1_1_peak_701
1	63247143	63247498	Rep1_1_peak_718
1	63445630	63446059	Rep1_1_peak_722
1	64121623	64121950	Rep1_1_peak_727
1	64226349	64226420	Rep1_1_peak_728
1	64305505	64305769	Rep1_1_peak_731
1	64690526	64690947	Rep1_1_peak_736
1	64737570	64738214	Rep1_1_peak_742
1	65178160	65178674	Rep1_1_peak_747
1	65178918	65179394	Rep1_1_peak_748
1	65186403	65186829	Rep1_1_peak_749
1	66175021	66175326	Rep1_1_peak_753
1	66175470	66175534	Rep1_1_peak_754
1	66468180	66468336	Rep1_1_peak_755
1	66700704	66701224	Rep1_1_peak_758
1	66816754	66817336	Rep1_1_peak_759
1	66817461	66817908	Rep1_1_peak_759
1	69377777	69377939	Rep1_1_peak_767
1	71102782	71103287	Rep1_1_peak_770
1	71556988	71557484	Rep1_1_peak_772
1	72212233	72212458	Rep1_1_peak_779
1	72225874	72226041	Rep1_1_peak_781
1	72236349	72236544	Rep1_1_peak_783
1	72243750	72244126	Rep1_1_peak_784
1	72284049	72284503	Rep1_1_peak_786
1	72307351	72307598	Rep1_1_peak_788
1	72428650	72428866	Rep1_1_peak_793
1	72490920	72491028	Rep1_1_peak_795
1	72806107	72806385	Rep1_1_peak_806
1	72823909	72823989	Rep1_1_peak_807
1	72824628	72824817	Rep1_1_peak_808
1	72870328	72870510	Rep1_1_peak_814
1	72872606	72872762	Rep1_1_peak_816
1	72945186	72945342	Rep1_1_peak_819
1	72945491	72945610	Rep1_1_peak_819
1	73953417	73953482	Rep1_1_peak_840
1	74091268	74091421	Rep1_1_peak_865
1	74111592	74111736	Rep1_1_peak_872
1	74236226	74236589	Rep1_1_peak_882
1	74278785	74278976	Rep1_1_peak_885
1	74284766	74285103	Rep1_1_peak_887
1	74332364	74332785	Rep1_1_peak_892
1	74343076	74343180	Rep1_1_peak_894
1	74347657	74347739	Rep1_1_peak_895
1	74363399	74363629	Rep1_1_peak_898
1	74386813	74387098	Rep1_1_peak_903
1	74389989	74390161	Rep1_1_peak_904
1	74391358	74391719	Rep1_1_peak_905
1	74392104	74392452	Rep1_1_peak_906
1	74397313	74397675	Rep1_1_peak_909
1	74505749	74506681	Rep1_1_peak_915
1	74587896	74588432	Rep1_1_peak_921
1	74601196	74601394	Rep1_1_peak_922
1	74661484	74661890	Rep1_1_peak_923
1	74775820	74776078	Rep1_1_peak_936
1	74802013	74802191	Rep1_1_peak_950
1	74856046	74856386	Rep1_1_peak_961
1	74858196	74858301	Rep1_1_peak_963
1	74858412	74858705	Rep1_1_peak_963
1	74900459	74900681	Rep1_1_peak_972
1	74904843	74904884	Rep1_1_peak_974
1	74950296	74950496	Rep1_1_peak_982
1	75124620	75125291	Rep1_1_peak_987
1	75141783	75141910	Rep1_1_peak_989
1	75142552	75142784	Rep1_1_peak_990
1	75168475	75169122	Rep1_1_peak_991
1	75179824	75179987	Rep1_1_peak_992
1	75180269	75180506	Rep1_1_peak_992
1	75191681	75192230	Rep1_1_peak_995
1	75192427	75192583	Rep1_1_peak_995
1	75210650	75210899	Rep1_1_peak_997
1	75219230	75219636	Rep1_1_peak_999
1	75236399	75236661	Rep1_1_peak_1000
1	75316990	75318101	Rep1_1_peak_1024
1	75382057	75382233	Rep1_1_peak_1035
1	75388673	75388773	Rep1_1_peak_1037
1	75398734	75398911	Rep1_1_peak_1040
1	75422578	75422879	Rep1_1_peak_1054
1	75428008	75428219	Rep1_1_peak_1055
1	75438806	75438925	Rep1_1_peak_1060
1	75456945	75457136	Rep1_1_peak_1071
1	75479078	75479758	Rep1_1_peak_1080
1	75487357	75487715	Rep1_1_peak_1083
1	75487964	75488147	Rep1_1_peak_1083
1	75492197	75492445	Rep1_1_peak_1086
1	75492707	75492856	Rep1_1_peak_1087
1	75492960	75493041	Rep1_1_peak_1088
1	75505323	75505437	Rep1_1_peak_1094
1	75505499	75505545	Rep1_1_peak_1095
1	75521432	75521716	Rep1_1_peak_1099
1	75548872	75548917	Rep1_1_peak_1104
1	75559611	75559827	Rep1_1_peak_1116
1	75653705	75653858	Rep1_1_peak_1118
1	78488646	78488803	Rep1_1_peak_1149
1	78657555	78658082	Rep1_1_peak_1154
1	79671962	79672315	Rep1_1_peak_1160
1	79858427	79858762	Rep1_1_peak_1167
1	80340593	80341277	Rep1_1_peak_1170
1	82288095	82288153	Rep1_1_peak_1175
1	82291132	82291443	Rep1_1_peak_1178
1	82291594	82291776	Rep1_1_peak_1178
1	82316413	82316732	Rep1_1_peak_1180
1	82839295	82839451	Rep1_1_peak_1185
1	83159786	83159933	Rep1_1_peak_1188
1	84284491	84284885	Rep1_1_peak_1191
1	84695800	84695969	Rep1_1_peak_1195
1	84838572	84838893	Rep1_1_peak_1199
1	84840054	84840360	Rep1_1_peak_1199
1	84840579	84840738	Rep1_1_peak_1200
1	85793268	85793554	Rep1_1_peak_1208
1	85894475	85894633	Rep1_1_peak_1211
1	86046144	86046423	Rep1_1_peak_1218
1	86064553	86064709	Rep1_1_peak_1221
1	86154644	86154995	Rep1_1_peak_1224
1	86303318	86303696	Rep1_1_peak_1234
1	86358633	86358865	Rep1_1_peak_1238
1	86359392	86359801	Rep1_1_peak_1238
1	86381207	86381341	Rep1_1_peak_1241
1	86434464	86434708	Rep1_1_peak_1247
1	86447742	86447917	Rep1_1_peak_1251
1	86487322	86487820	Rep1_1_peak_1254
1	86503346	86503515	Rep1_1_peak_1258
1	86503850	86504547	Rep1_1_peak_1259
1	86509460	86509695	Rep1_1_peak_1262
1	86522344	86522469	Rep1_1_peak_1265
1	86526152	86526715	Rep1_1_peak_1267
1	86526948	86527215	Rep1_1_peak_1268
1	86527951	86528547	Rep1_1_peak_1269
1	86582122	86582370	Rep1_1_peak_1270
1	86587082	86587306	Rep1_1_peak_1271
1	86697000	86697156	Rep1_1_peak_1280
1	87151941	87152106	Rep1_1_peak_1294
1	87170678	87170908	Rep1_1_peak_1301
1	87174473	87174647	Rep1_1_peak_1303
1	87213809	87214122	Rep1_1_peak_1312
1	87264366	87264826	Rep1_1_peak_1318
1	87326759	87327215	Rep1_1_peak_1325
1	87475557	87475718	Rep1_1_peak_1330
1	87755820	87756156	Rep1_1_peak_1348
1	87853178	87853352	Rep1_1_peak_1351
1	88234953	88235113	Rep1_1_peak_1359
1	88235226	88235243	Rep1_1_peak_1360
1	88266374	88266417	Rep1_1_peak_1376
1	88277160	88277781	Rep1_1_peak_1379
1	88702063	88702481	Rep1_1_peak_1394
1	88705868	88706126	Rep1_1_peak_1395
1	88763821	88763995	Rep1_1_peak_1399
1	89069942	89070590	Rep1_1_peak_1402
1	89110079	89110235	Rep1_1_peak_1405
1	89581550	89581763	Rep1_1_peak_1430
1	89627050	89627070	Rep1_1_peak_1432
1	89931010	89931465	Rep1_1_peak_1458
1	89940430	89940666	Rep1_1_peak_1463
1	89941022	89941253	Rep1_1_peak_1464
1	89992895	89993073	Rep1_1_peak_1470
1	90153514	90153679	Rep1_1_peak_1477
1	90154109	90154210	Rep1_1_peak_1478
1	90202288	90202866	Rep1_1_peak_1480
1	90603301	90603683	Rep1_1_peak_1490
1	91052881	91053636	Rep1_1_peak_1519
1	91250158	91250425	Rep1_1_peak_1525
1	91398521	91399001	Rep1_1_peak_1546
1	91413184	91413370	Rep1_1_peak_1550
1	91459167	91459370	Rep1_1_peak_1558
1	91494419	91494668	Rep1_1_peak_1559
1	91540337	91540910	Rep1_1_peak_1562
1	91802124	91802281	Rep1_1_peak_1579
1	92180263	92180788	Rep1_1_peak_1600
1	92180852	92181097	Rep1_1_peak_1600
1	92473655	92473942	Rep1_1_peak_1619
1	92641721	92641739	Rep1_1_peak_1621
1	92641803	92642069	Rep1_1_peak_1622
1	92831243	92831427	Rep1_1_peak_1634
1	92855019	92855224	Rep1_1_peak_1641
1	92902895	92903043	Rep1_1_peak_1650
1	92907258	92907588	Rep1_1_peak_1651
1	92934618	92934863	Rep1_1_peak_1658
1	92979255	92979378	Rep1_1_peak_1661
1	93101038	93101204	Rep1_1_peak_1683
1	93227375	93227671	Rep1_1_peak_1706
1	93235648	93235808	Rep1_1_peak_1707
1	93235943	93236257	Rep1_1_peak_1707
1	93305811	93305990	Rep1_1_peak_1714
1	93342834	93343004	Rep1_1_peak_1715
1	93343556	93343799	Rep1_1_peak_1716
1	93377262	93377369	Rep1_1_peak_1719
1	93478224	93478629	Rep1_1_peak_1728
1	93478705	93479289	Rep1_1_peak_1729
1	93511698	93512256	Rep1_1_peak_1730
1	93635556	93636012	Rep1_1_peak_1732
1	93669219	93669328	Rep1_1_peak_1735
1	93685512	93685760	Rep1_1_peak_1736
1	93686250	93686456	Rep1_1_peak_1736
1	93686601	93686887	Rep1_1_peak_1736
1	93754614	93754787	Rep1_1_peak_1741
1	93754850	93755323	Rep1_1_peak_1741
1	93801906	93802091	Rep1_1_peak_1742
1	93803704	93804410	Rep1_1_peak_1743
1	93825067	93825556	Rep1_1_peak_1745
1	95313450	95313680	Rep1_1_peak_1752
1	95667510	95667670	Rep1_1_peak_1753
1	96871871	96872496	Rep1_1_peak_1754
1	97660703	97660925	Rep1_1_peak_1755
1	97661087	97661249	Rep1_1_peak_1755
1	97661456	97661905	Rep1_1_peak_1756
1	97661986	97662212	Rep1_1_peak_1756
1	97769807	97769963	Rep1_1_peak_1757
1	97770051	97770241	Rep1_1_peak_1757
1	97770381	97770585	Rep1_1_peak_1757
1	98095274	98095735	Rep1_1_peak_1759
1	102825193	102825293	Rep1_1_peak_1763
1	105663613	105664014	Rep1_1_peak_1770
1	105780842	105781045	Rep1_1_peak_1773
1	105990182	105990822	Rep1_1_peak_1777
1	105991201	105991357	Rep1_1_peak_1778
1	106171394	106171865	Rep1_1_peak_1781
1	106172372	106172530	Rep1_1_peak_1782
1	106759570	106759904	Rep1_1_peak_1786
1	109982598	109982782	Rep1_1_peak_1789
1	109983019	109983225	Rep1_1_peak_1789
1	111864852	111865079	Rep1_1_peak_1792
1	118321697	118322046	Rep1_1_peak_1797
1	118389197	118389680	Rep1_1_peak_1799
1	118389854	118389952	Rep1_1_peak_1799
1	118459222	118459605	Rep1_1_peak_1802
1	118627712	118627948	Rep1_1_peak_1807
1	118628099	118628284	Rep1_1_peak_1807
1	118648010	118648250	Rep1_1_peak_1808
1	118969627	118969794	Rep1_1_peak_1835
1	118980907	118981008	Rep1_1_peak_1837
1	119047900	119048300	Rep1_1_peak_1842
1	119053483	119053797	Rep1_1_peak_1845
1	119420502	119420754	Rep1_1_peak_1873
1	119421999	119422082	Rep1_1_peak_1874
1	119422182	119422403	Rep1_1_peak_1875
1	119504417	119505040	Rep1_1_peak_1882
1	119648853	119649088	Rep1_1_peak_1891
1	119837198	119837787	Rep1_1_peak_1892
1	119913092	119913307	Rep1_1_peak_1896
1	120121031	120121343	Rep1_1_peak_1916
1	120602211	120602367	Rep1_1_peak_1933
1	121327712	121328177	Rep1_1_peak_1945
1	121430956	121431170	Rep1_1_peak_1948
1	121527699	121528015	Rep1_1_peak_1953
1	121567977	121568169	Rep1_1_peak_1955
1	125435439	125436133	Rep1_1_peak_1960
1	125560424	125560862	Rep1_1_peak_1961
1	125912194	125912474	Rep1_1_peak_1964
1	127205140	127205332	Rep1_1_peak_1968
1	127496864	127496999	Rep1_1_peak_1978
1	127773796	127774339	Rep1_1_peak_1985
1	127868589	127868851	Rep1_1_peak_1986
1	128103181	128103480	Rep1_1_peak_1990
1	128103666	128103820	Rep1_1_peak_1990
1	128244376	128244603	Rep1_1_peak_1991
1	128244682	128244998	Rep1_1_peak_1991
1	128359299	128359913	Rep1_1_peak_1995
1	128416816	128417166	Rep1_1_peak_1996
1	128417222	128417499	Rep1_1_peak_1996
1	128592228	128592498	Rep1_1_peak_2002
1	128593074	128593220	Rep1_1_peak_2003
1	130462577	130462866	Rep1_1_peak_2011
1	130715702	130716137	Rep1_1_peak_2012
1	130717353	130717520	Rep1_1_peak_2013
1	131097678	131098003	Rep1_1_peak_2024
1	131138199	131138465	Rep1_1_peak_2029
1	131161179	131161295	Rep1_1_peak_2031
1	131161347	131161469	Rep1_1_peak_2032
1	131245195	131245423	Rep1_1_peak_2040
1	131252688	131252839	Rep1_1_peak_2041
1	131526962	131527146	Rep1_1_peak_2049
1	131527353	131527546	Rep1_1_peak_2049
1	131527786	131528087	Rep1_1_peak_2050
1	131867924	131868012	Rep1_1_peak_2066
1	131910263	131911368	Rep1_1_peak_2067
1	131962803	131963004	Rep1_1_peak_2069
1	132007423	132007694	Rep1_1_peak_2074
1	132007796	132008185	Rep1_1_peak_2074
1	132068106	132068171	Rep1_1_peak_2080
1	132095524	132095729	Rep1_1_peak_2082
1	132112625	132112813	Rep1_1_peak_2085
1	132200951	132201133	Rep1_1_peak_2107
1	132212370	132212545	Rep1_1_peak_2109
1	132228974	132229162	Rep1_1_peak_2110
1	132233623	132233855	Rep1_1_peak_2111
1	132298634	132298812	Rep1_1_peak_2117
1	132315860	132316147	Rep1_1_peak_2119
1	132319450	132319606	Rep1_1_peak_2120
1	132391719	132391880	Rep1_1_peak_2129
1	132541253	132541409	Rep1_1_peak_2140
1	132542895	132543051	Rep1_1_peak_2142
1	132587016	132587226	Rep1_1_peak_2146
1	132741660	132741856	Rep1_1_peak_2155
1	132880194	132880562	Rep1_1_peak_2165
1	132885907	132886029	Rep1_1_peak_2168
1	132918117	132918176	Rep1_1_peak_2174
1	132918527	132918592	Rep1_1_peak_2175
1	133045971	133046168	Rep1_1_peak_2186
1	133046314	133046423	Rep1_1_peak_2186
1	133046511	133046672	Rep1_1_peak_2187
1	133106296	133106404	Rep1_1_peak_2196
1	133130970	133131275	Rep1_1_peak_2198
1	133163953	133164109	Rep1_1_peak_2200
1	133171339	133171480	Rep1_1_peak_2203
1	133181112	133181775	Rep1_1_peak_2205
1	133188047	133188203	Rep1_1_peak_2208
1	133204537	133204667	Rep1_1_peak_2210
1	133326135	133326317	Rep1_1_peak_2229
1	133363349	133363967	Rep1_1_peak_2236
1	133364601	133364771	Rep1_1_peak_2237
1	133379637	133379843	Rep1_1_peak_2245
1	133397535	133397862	Rep1_1_peak_2254
1	133424165	133424430	Rep1_1_peak_2263
1	133448658	133448741	Rep1_1_peak_2265
1	133492658	133492918	Rep1_1_peak_2269
1	133610224	133610458	Rep1_1_peak_2271
1	133660868	133661235	Rep1_1_peak_2272
1	133661325	133661532	Rep1_1_peak_2272
1	133800744	133801153	Rep1_1_peak_2279
1	133917691	133917839	Rep1_1_peak_2293
1	134063167	134063383	Rep1_1_peak_2305
1	134078809	134079042	Rep1_1_peak_2307
1	134079172	134079522	Rep1_1_peak_2307
1	134093003	134093329	Rep1_1_peak_2309
1	134290346	134290544	Rep1_1_peak_2337
1	134344604	134344933	Rep1_1_peak_2350
1	134405842	134406053	Rep1_1_peak_2352
1	134415241	134415542	Rep1_1_peak_2353
1	134455410	134455811	Rep1_1_peak_2356
1	134494496	134495013	Rep1_1_peak_2357
1	134556850	134557196	Rep1_1_peak_2360
1	134560050	134560248	Rep1_1_peak_2361
1	134561006	134561487	Rep1_1_peak_2361
1	134708705	134708855	Rep1_1_peak_2373
1	134955594	134956129	Rep1_1_peak_2385
1	134962327	134962743	Rep1_1_peak_2386
1	134987866	134988059	Rep1_1_peak_2387
1	135077809	135077965	Rep1_1_peak_2394
1	135143233	135143424	Rep1_1_peak_2414
1	135147055	135147646	Rep1_1_peak_2416
1	135199004	135199343	Rep1_1_peak_2428
1	135217692	135218009	Rep1_1_peak_2430
1	135248488	135248701	Rep1_1_peak_2434
1	135258369	135258870	Rep1_1_peak_2439
1	135283974	135284239	Rep1_1_peak_2443
1	135343988	135344098	Rep1_1_peak_2446
1	135368381	135368537	Rep1_1_peak_2449
1	135430443	135430761	Rep1_1_peak_2454
1	135538658	135538821	Rep1_1_peak_2465
1	135544797	135544841	Rep1_1_peak_2466
1	135584550	135584644	Rep1_1_peak_2469
1	135675778	135675948	Rep1_1_peak_2478
1	135688221	135688504	Rep1_1_peak_2480
1	135719632	135719842	Rep1_1_peak_2483
1	135765627	135765780	Rep1_1_peak_2492
1	135766006	135766238	Rep1_1_peak_2492
1	135779337	135779509	Rep1_1_peak_2497
1	135818812	135819021	Rep1_1_peak_2503
1	135821021	135821202	Rep1_1_peak_2504
1	135825646	135825780	Rep1_1_peak_2506
1	135966864	135966995	Rep1_1_peak_2515
1	136007687	136007882	Rep1_1_peak_2519
1	136018156	136018343	Rep1_1_peak_2520
1	136018521	136018677	Rep1_1_peak_2520
1	136050938	136051208	Rep1_1_peak_2525
1	136131229	136131471	Rep1_1_peak_2535
1	136140052	136140246	Rep1_1_peak_2539
1	136234197	136234481	Rep1_1_peak_2556
1	136260586	136260786	Rep1_1_peak_2558
1	136346020	136346236	Rep1_1_peak_2561
1	136415139	136415678	Rep1_1_peak_2563
1	136466134	136466412	Rep1_1_peak_2564
1	136624613	136625087	Rep1_1_peak_2571
1	136953717	136953981	Rep1_1_peak_2594
1	138619414	138619570	Rep1_1_peak_2601
1	138847949	138848151	Rep1_1_peak_2604
1	138856746	138856957	Rep1_1_peak_2606
1	138963329	138963578	Rep1_1_peak_2607
1	139422054	139422261	Rep1_1_peak_2609
1	139422550	139422759	Rep1_1_peak_2609
1	143703048	143703241	Rep1_1_peak_2613
1	143776849	143777398	Rep1_1_peak_2615
1	150392684	150392956	Rep1_1_peak_2621
1	150393023	150393526	Rep1_1_peak_2621
1	151344276	151344569	Rep1_1_peak_2627
1	151428021	151428217	Rep1_1_peak_2628
1	151428332	151428670	Rep1_1_peak_2628
1	151428764	151428982	Rep1_1_peak_2628
1	151500686	151501162	Rep1_1_peak_2629
1	151754986	151755389	Rep1_1_peak_2634
1	152089826	152090021	Rep1_1_peak_2641
1	152090216	152090500	Rep1_1_peak_2641
1	152090714	152090758	Rep1_1_peak_2641
1	152090831	152090928	Rep1_1_peak_2642
1	152386600	152386784	Rep1_1_peak_2645
1	152766249	152766663	Rep1_1_peak_2655
1	152902701	152902958	Rep1_1_peak_2659
1	152903611	152903723	Rep1_1_peak_2660
1	153071633	153071811	Rep1_1_peak_2669
1	153092384	153092513	Rep1_1_peak_2671
1	153186267	153186423	Rep1_1_peak_2677
1	153332082	153332351	Rep1_1_peak_2681
1	153332745	153333381	Rep1_1_peak_2682
1	153424993	153425219	Rep1_1_peak_2684
1	153487239	153487815	Rep1_1_peak_2687
1	153679285	153679441	Rep1_1_peak_2692
1	153740191	153740407	Rep1_1_peak_2698
1	153899809	153900623	Rep1_1_peak_2701
1	154080810	154080966	Rep1_1_peak_2703
1	155006630	155006838	Rep1_1_peak_2722
1	155083156	155083771	Rep1_1_peak_2735
1	155099516	155099800	Rep1_1_peak_2739
1	155158485	155158889	Rep1_1_peak_2741
1	155224206	155224387	Rep1_1_peak_2746
1	155244851	155244950	Rep1_1_peak_2755
1	155416906	155417219	Rep1_1_peak_2757
1	155417320	155417625	Rep1_1_peak_2757
1	155742199	155742684	Rep1_1_peak_2767
1	155790985	155791036	Rep1_1_peak_2773
1	155812761	155813077	Rep1_1_peak_2774
1	155973163	155973584	Rep1_1_peak_2776
1	156035674	156035831	Rep1_1_peak_2777
1	156036033	156036206	Rep1_1_peak_2777
1	156061936	156062191	Rep1_1_peak_2779
1	156474251	156474499	Rep1_1_peak_2789
1	156558474	156558887	Rep1_1_peak_2790
1	156718393	156718549	Rep1_1_peak_2799
1	156718623	156718787	Rep1_1_peak_2799
1	156718959	156719294	Rep1_1_peak_2799
1	156938805	156938995	Rep1_1_peak_2804
1	156939533	156939619	Rep1_1_peak_2805
1	156939715	156939851	Rep1_1_peak_2806
1	157086228	157086421	Rep1_1_peak_2814
1	157086505	157086575	Rep1_1_peak_2814
1	157411962	157412118	Rep1_1_peak_2816
1	159231794	159232273	Rep1_1_peak_2829
1	160044487	160044748	Rep1_1_peak_2834
1	160194905	160195421	Rep1_1_peak_2836
1	160212408	160212649	Rep1_1_peak_2837
1	160212801	160213179	Rep1_1_peak_2837
1	160906123	160906927	Rep1_1_peak_2840
1	161034422	161035152	Rep1_1_peak_2842
1	161070630	161071044	Rep1_1_peak_2843
1	161142720	161142829	Rep1_1_peak_2845
1	161250939	161251362	Rep1_1_peak_2847
1	161876621	161877115	Rep1_1_peak_2850
1	161969113	161969334	Rep1_1_peak_2851
1	162477958	162478177	Rep1_1_peak_2855
1	162548293	162548732	Rep1_1_peak_2857
1	162570384	162570945	Rep1_1_peak_2858
1	162740414	162740677	Rep1_1_peak_2861
1	163403631	163403931	Rep1_1_peak_2866
1	163779426	163780019	Rep1_1_peak_2867
1	163994479	163994890	Rep1_1_peak_2870
1	164248741	164249192	Rep1_1_peak_2872
1	164249246	164249402	Rep1_1_peak_2872
1	164275489	164275650	Rep1_1_peak_2873
1	164307526	164307690	Rep1_1_peak_2875
1	164457524	164458170	Rep1_1_peak_2877
1	164458489	164458661	Rep1_1_peak_2877
1	165193928	165194179	Rep1_1_peak_2887
1	165194231	165194622	Rep1_1_peak_2887
1	165236750	165237129	Rep1_1_peak_2888
1	165282418	165282599	Rep1_1_peak_2890
1	165460076	165460652	Rep1_1_peak_2895
1	165460873	165461380	Rep1_1_peak_2895
1	165634359	165634735	Rep1_1_peak_2900
1	165763665	165763808	Rep1_1_peak_2907
1	165771717	165771846	Rep1_1_peak_2910
1	166002392	166003065	Rep1_1_peak_2921
1	166003133	166003603	Rep1_1_peak_2921
1	166045719	166045847	Rep1_1_peak_2923
1	166138249	166138382	Rep1_1_peak_2929
1	166238685	166238905	Rep1_1_peak_2939
1	166378887	166379151	Rep1_1_peak_2946
1	166379318	166379588	Rep1_1_peak_2946
1	166409676	166409926	Rep1_1_peak_2949
1	167270454	167270616	Rep1_1_peak_2968
1	167270882	167271023	Rep1_1_peak_2969
1	167308381	167308993	Rep1_1_peak_2974
1	167349883	167350245	Rep1_1_peak_2976
1	167393676	167394422	Rep1_1_peak_2980
1	167660850	167661018	Rep1_1_peak_2987
1	168432283	168432615	Rep1_1_peak_3004
1	169531264	169531681	Rep1_1_peak_3007
1	169969120	169969445	Rep1_1_peak_3010
1	170174896	170175303	Rep1_1_peak_3012
1	170589735	170590023	Rep1_1_peak_3018
1	170907347	170907581	Rep1_1_peak_3029
1	171044373	171044822	Rep1_1_peak_3030
1	171113809	171113975	Rep1_1_peak_3037
1	171114063	171114257	Rep1_1_peak_3037
1	171150421	171150674	Rep1_1_peak_3038
1	171159523	171159692	Rep1_1_peak_3041
1	171218764	171218927	Rep1_1_peak_3044
1	171222474	171222760	Rep1_1_peak_3045
1	171247028	171247313	Rep1_1_peak_3048
1	171252733	171252958	Rep1_1_peak_3052
1	171270292	171270512	Rep1_1_peak_3055
1	171281042	171281310	Rep1_1_peak_3059
1	171287851	171288097	Rep1_1_peak_3065
1	171294425	171294731	Rep1_1_peak_3066
1	171329124	171329280	Rep1_1_peak_3067
1	171329484	171329888	Rep1_1_peak_3067
1	171345576	171345772	Rep1_1_peak_3069
1	171380095	171380394	Rep1_1_peak_3073
1	171411274	171411530	Rep1_1_peak_3079
1	171503359	171503649	Rep1_1_peak_3085
1	171531530	171531716	Rep1_1_peak_3087
1	172027131	172027582	Rep1_1_peak_3094
1	172082682	172082844	Rep1_1_peak_3103
1	172126626	172126813	Rep1_1_peak_3104
1	172206596	172206861	Rep1_1_peak_3110
1	172243901	172244044	Rep1_1_peak_3113
1	172312115	172312387	Rep1_1_peak_3118
1	172317478	172317631	Rep1_1_peak_3120
1	172376285	172376990	Rep1_1_peak_3132
1	172482022	172482374	Rep1_1_peak_3133
1	172500045	172500689	Rep1_1_peak_3143
1	172500969	172501277	Rep1_1_peak_3144
1	172520947	172521144	Rep1_1_peak_3150
1	172532704	172532864	Rep1_1_peak_3152
1	172632482	172633266	Rep1_1_peak_3163
1	174501705	174501971	Rep1_1_peak_3168
1	174502886	174503042	Rep1_1_peak_3170
1	175028963	175029095	Rep1_1_peak_3175
1	175492378	175492718	Rep1_1_peak_3176
1	175625084	175625188	Rep1_1_peak_3177
1	175625448	175625743	Rep1_1_peak_3177
1	175692566	175693154	Rep1_1_peak_3178
1	175880881	175881037	Rep1_1_peak_3179
1	176213772	176213910	Rep1_1_peak_3180
1	176813855	176814433	Rep1_1_peak_3182
1	177257532	177257688	Rep1_1_peak_3186
1	177441775	177442161	Rep1_1_peak_3191
1	177795971	177796011	Rep1_1_peak_3203
1	177796115	177796869	Rep1_1_peak_3204
1	178318434	178318888	Rep1_1_peak_3206
1	178319016	178319245	Rep1_1_peak_3206
1	178336410	178336792	Rep1_1_peak_3207
1	178337268	178338082	Rep1_1_peak_3207
1	178368918	178369165	Rep1_1_peak_3209
1	178405574	178405730	Rep1_1_peak_3210
1	178406085	178406645	Rep1_1_peak_3211
1	178590183	178590426	Rep1_1_peak_3218
1	179517642	179518181	Rep1_1_peak_3233
1	179546212	179546783	Rep1_1_peak_3234
1	179668029	179668455	Rep1_1_peak_3238
1	179803475	179804010	Rep1_1_peak_3244
1	180169723	180169879	Rep1_1_peak_3258
1	180195830	180196312	Rep1_1_peak_3263
1	180255865	180256078	Rep1_1_peak_3270
1	180256138	180256575	Rep1_1_peak_3270
1	180279822	180280044	Rep1_1_peak_3271
1	180313864	180314068	Rep1_1_peak_3275
1	180365270	180365433	Rep1_1_peak_3279
1	180365543	180365706	Rep1_1_peak_3279
1	180387459	180387742	Rep1_1_peak_3282
1	180568699	180569061	Rep1_1_peak_3297
1	180569165	180569405	Rep1_1_peak_3297
1	180696602	180696962	Rep1_1_peak_3302
1	180697141	180697378	Rep1_1_peak_3302
1	180725867	180726387	Rep1_1_peak_3305
1	180767947	180768160	Rep1_1_peak_3307
1	180777606	180777805	Rep1_1_peak_3312
1	180778167	180778431	Rep1_1_peak_3312
1	180794168	180794378	Rep1_1_peak_3314
1	180813606	180814312	Rep1_1_peak_3316
1	180850755	180851319	Rep1_1_peak_3318
1	180904440	180904611	Rep1_1_peak_3324
1	180935246	180935393	Rep1_1_peak_3327
1	181017304	181017690	Rep1_1_peak_3340
1	181144097	181144366	Rep1_1_peak_3343
1	181151025	181151374	Rep1_1_peak_3344
1	181256851	181256999	Rep1_1_peak_3350
1	181345703	181345855	Rep1_1_peak_3358
1	181352307	181352525	Rep1_1_peak_3359
1	181352603	181352763	Rep1_1_peak_3359
1	181842406	181842592	Rep1_1_peak_3374
1	181880882	181881116	Rep1_1_peak_3377
1	181888890	181889126	Rep1_1_peak_3378
1	181923508	181923705	Rep1_1_peak_3381
1	182019308	182019461	Rep1_1_peak_3382
1	182019893	182020064	Rep1_1_peak_3383
1	182020148	182020305	Rep1_1_peak_3383
1	182094771	182094996	Rep1_1_peak_3387
1	182124560	182124786	Rep1_1_peak_3394
1	182124955	182125242	Rep1_1_peak_3394
1	182282129	182282353	Rep1_1_peak_3397
1	182282486	182283010	Rep1_1_peak_3397
1	182341573	182341743	Rep1_1_peak_3399
1	182408667	182409294	Rep1_1_peak_3400
1	182516829	182517025	Rep1_1_peak_3411
1	182528728	182528878	Rep1_1_peak_3414
1	182764759	182764934	Rep1_1_peak_3423
1	182983065	182983404	Rep1_1_peak_3436
1	182990637	182990750	Rep1_1_peak_3437
1	183088759	183088921	Rep1_1_peak_3441
1	183296853	183297174	Rep1_1_peak_3449
1	183345384	183345591	Rep1_1_peak_3452
1	183369493	183369702	Rep1_1_peak_3454
1	183388762	183389095	Rep1_1_peak_3455
1	184033998	184034509	Rep1_1_peak_3460
1	184732633	184732797	Rep1_1_peak_3470
1	184827178	184827387	Rep1_1_peak_3479
1	184845782	184846063	Rep1_1_peak_3481
1	184897780	184897827	Rep1_1_peak_3487
1	185203905	185204267	Rep1_1_peak_3492
1	185329229	185329472	Rep1_1_peak_3500
1	185332002	185332283	Rep1_1_peak_3501
1	185362793	185363157	Rep1_1_peak_3502
1	185482126	185482284	Rep1_1_peak_3505
1	186117200	186117398	Rep1_1_peak_3507
1	186749245	186749522	Rep1_1_peak_3511
1	187215472	187215612	Rep1_1_peak_3520
1	189342866	189342976	Rep1_1_peak_3538
1	189343706	189343939	Rep1_1_peak_3539
1	189687985	189688431	Rep1_1_peak_3544
1	189727931	189728231	Rep1_1_peak_3547
1	189728383	189728666	Rep1_1_peak_3547
1	189883977	189884133	Rep1_1_peak_3566
1	189920971	189921098	Rep1_1_peak_3572
1	189922050	189922238	Rep1_1_peak_3573
1	189922416	189922580	Rep1_1_peak_3573
1	190392198	190392396	Rep1_1_peak_3593
1	190911662	190911897	Rep1_1_peak_3618
1	190928429	190928789	Rep1_1_peak_3619
1	190978330	190978539	Rep1_1_peak_3625
1	190978671	190978768	Rep1_1_peak_3626
1	191026005	191026348	Rep1_1_peak_3631
1	191098281	191098517	Rep1_1_peak_3638
1	191098709	191098878	Rep1_1_peak_3638
1	191126098	191126298	Rep1_1_peak_3641
1	191183012	191183734	Rep1_1_peak_3644
1	191224366	191224716	Rep1_1_peak_3649
1	191317895	191318108	Rep1_1_peak_3660
1	191325798	191326048	Rep1_1_peak_3661
1	191343864	191343976	Rep1_1_peak_3664
1	191397082	191397336	Rep1_1_peak_3668
1	191397559	191397765	Rep1_1_peak_3668
1	191575440	191576147	Rep1_1_peak_3670
1	191821304	191821461	Rep1_1_peak_3679
1	191836723	191836881	Rep1_1_peak_3681
1	191906060	191906435	Rep1_1_peak_3687
1	191906501	191906716	Rep1_1_peak_3687
1	191964422	191964521	Rep1_1_peak_3690
1	192092290	192092754	Rep1_1_peak_3700
1	192100895	192101058	Rep1_1_peak_3701
1	192136485	192136853	Rep1_1_peak_3702
1	192137816	192138330	Rep1_1_peak_3703
1	192795090	192795280	Rep1_1_peak_3715
1	192825875	192826043	Rep1_1_peak_3717
1	192834713	192835091	Rep1_1_peak_3720
1	192855618	192855776	Rep1_1_peak_3723
1	193035482	193036234	Rep1_1_peak_3724
1	193129914	193130534	Rep1_1_peak_3725
1	193152910	193153205	Rep1_1_peak_3727
1	193173402	193173747	Rep1_1_peak_3731
1	194620099	194620288	Rep1_1_peak_3740
1	194620385	194620696	Rep1_1_peak_3740
1	194879584	194879841	Rep1_1_peak_3741
1	195241580	195241865	Rep1_1_peak_3746
10	3366397	3366553	Rep1_1_peak_3749
10	3941433	3941618	Rep1_1_peak_3755
10	4266213	4266691	Rep1_1_peak_3769
10	4334358	4334563	Rep1_1_peak_3771
10	4386576	4387332	Rep1_1_peak_3781
10	4432154	4432705	Rep1_1_peak_3783
10	5550568	5550981	Rep1_1_peak_3795
10	5805361	5806216	Rep1_1_peak_3796
10	5823836	5824558	Rep1_1_peak_3798
10	5922469	5922640	Rep1_1_peak_3799
10	6788813	6788963	Rep1_1_peak_3800
10	7211135	7211297	Rep1_1_peak_3803
10	7211604	7211842	Rep1_1_peak_3803
10	7212035	7212362	Rep1_1_peak_3803
10	7589618	7590062	Rep1_1_peak_3806
10	7662416	7662796	Rep1_1_peak_3808
10	7663191	7663493	Rep1_1_peak_3808
10	7667458	7667790	Rep1_1_peak_3809
10	7681079	7681328	Rep1_1_peak_3810
10	7681522	7681841	Rep1_1_peak_3810
10	7725800	7726241	Rep1_1_peak_3811
10	7780828	7781089	Rep1_1_peak_3813
10	7792745	7792990	Rep1_1_peak_3814
10	8881357	8881506	Rep1_1_peak_3835
10	8886030	8886247	Rep1_1_peak_3837
10	8886478	8886637	Rep1_1_peak_3837
10	9901093	9901273	Rep1_1_peak_3842
10	10689382	10689538	Rep1_1_peak_3845
10	11149127	11149984	Rep1_1_peak_3849
10	11280642	11281079	Rep1_1_peak_3851
10	11281172	11281433	Rep1_1_peak_3851
10	11281648	11281926	Rep1_1_peak_3851
10	11343298	11343493	Rep1_1_peak_3852
10	11343552	11343789	Rep1_1_peak_3852
10	12868131	12868370	Rep1_1_peak_3858
10	12868927	12869421	Rep1_1_peak_3859
10	12919373	12919502	Rep1_1_peak_3860
10	12922746	12923119	Rep1_1_peak_3861
10	12941627	12941798	Rep1_1_peak_3862
10	12963994	12964471	Rep1_1_peak_3864
10	13008291	13008527	Rep1_1_peak_3866
10	13090486	13090841	Rep1_1_peak_3869
10	13192993	13193316	Rep1_1_peak_3872
10	13500985	13501397	Rep1_1_peak_3878
10	13553031	13553219	Rep1_1_peak_3879
10	13861452	13861592	Rep1_1_peak_3884
10	13868780	13869040	Rep1_1_peak_3885
10	13966895	13967096	Rep1_1_peak_3888
10	14130898	14131041	Rep1_1_peak_3891
10	17722932	17723257	Rep1_1_peak_3897
10	17947191	17947429	Rep1_1_peak_3900
10	17947953	17948294	Rep1_1_peak_3901
10	18022746	18022950	Rep1_1_peak_3902
10	18055428	18055616	Rep1_1_peak_3903
10	18234923	18235402	Rep1_1_peak_3906
10	18743767	18743952	Rep1_1_peak_3922
10	18845192	18845406	Rep1_1_peak_3924
10	19015306	19015589	Rep1_1_peak_3928
10	19591625	19592306	Rep1_1_peak_3933
10	19907440	19907694	Rep1_1_peak_3941
10	19934555	19934716	Rep1_1_peak_3943
10	20148572	20148728	Rep1_1_peak_3949
10	20312067	20312638	Rep1_1_peak_3958
10	20312777	20312995	Rep1_1_peak_3958
10	20347647	20348015	Rep1_1_peak_3959
10	20400496	20400716	Rep1_1_peak_3960
10	20952230	20952748	Rep1_1_peak_3966
10	21145035	21145201	Rep1_1_peak_3969
10	21161146	21161311	Rep1_1_peak_3972
10	21295820	21296017	Rep1_1_peak_3976
10	21994386	21994607	Rep1_1_peak_3988
10	22148559	22148778	Rep1_1_peak_3992
10	22731448	22731750	Rep1_1_peak_3997
10	23350304	23350407	Rep1_1_peak_4004
10	23787109	23787520	Rep1_1_peak_4005
10	24149152	24149422	Rep1_1_peak_4008
10	24869891	24870085	Rep1_1_peak_4014
10	25359537	25360083	Rep1_1_peak_4021
10	26373713	26373902	Rep1_1_peak_4026
10	26375985	26376111	Rep1_1_peak_4027
10	29196608	29196764	Rep1_1_peak_4036
10	29313247	29313674	Rep1_1_peak_4037
10	29533592	29533674	Rep1_1_peak_4039
10	30200517	30200732	Rep1_1_peak_4044
10	30600361	30600822	Rep1_1_peak_4045
10	30618142	30618629	Rep1_1_peak_4046
10	30802746	30802986	Rep1_1_peak_4047
10	30803300	30803464	Rep1_1_peak_4047
10	30842695	30843183	Rep1_1_peak_4049
10	31313154	31313651	Rep1_1_peak_4054
10	31445919	31446080	Rep1_1_peak_4056
10	32889892	32890048	Rep1_1_peak_4060
10	34019257	34019945	Rep1_1_peak_4065
10	34127488	34127661	Rep1_1_peak_4067
10	34238272	34238287	Rep1_1_peak_4070
10	34282020	34282210	Rep1_1_peak_4071
10	34418422	34418769	Rep1_1_peak_4075
10	36974078	36974407	Rep1_1_peak_4078
10	37137123	37137325	Rep1_1_peak_4081
10	37140576	37141138	Rep1_1_peak_4083
10	37141222	37141492	Rep1_1_peak_4083
10	39171250	39171455	Rep1_1_peak_4089
10	39369530	39369880	Rep1_1_peak_4092
10	39370506	39370675	Rep1_1_peak_4092
10	39462048	39462158	Rep1_1_peak_4096
10	39634774	39634890	Rep1_1_peak_4108
10	39731300	39731583	Rep1_1_peak_4111
10	39731681	39732234	Rep1_1_peak_4111
10	39732407	39732524	Rep1_1_peak_4111
10	39732590	39732873	Rep1_1_peak_4112
10	39898976	39899313	Rep1_1_peak_4114
10	39960189	39960400	Rep1_1_peak_4116
10	40142208	40142394	Rep1_1_peak_4122
10	40257519	40257820	Rep1_1_peak_4125
10	40348832	40349388	Rep1_1_peak_4129
10	40349759	40350110	Rep1_1_peak_4129
10	40363077	40363390	Rep1_1_peak_4130
10	40883333	40883752	Rep1_1_peak_4140
10	40884442	40884635	Rep1_1_peak_4140
10	41072163	41072302	Rep1_1_peak_4144
10	41303071	41303351	Rep1_1_peak_4148
10	41450246	41450623	Rep1_1_peak_4150
10	41478279	41478352	Rep1_1_peak_4155
10	41481190	41481525	Rep1_1_peak_4156
10	41490307	41490642	Rep1_1_peak_4160
10	41519053	41519534	Rep1_1_peak_4161
10	41544933	41545092	Rep1_1_peak_4162
10	41809484	41809640	Rep1_1_peak_4172
10	41809801	41810586	Rep1_1_peak_4172
10	41887133	41887482	Rep1_1_peak_4173
10	42018235	42018460	Rep1_1_peak_4179
10	42056865	42057009	Rep1_1_peak_4182
10	42246591	42246786	Rep1_1_peak_4196
10	42273979	42274147	Rep1_1_peak_4197
10	42276514	42277118	Rep1_1_peak_4200
10	42277606	42278523	Rep1_1_peak_4201
10	42501815	42502453	Rep1_1_peak_4206
10	42579679	42579864	Rep1_1_peak_4209
10	42581941	42582099	Rep1_1_peak_4212
10	42678792	42679092	Rep1_1_peak_4229
10	42761270	42761705	Rep1_1_peak_4232
10	42988726	42988879	Rep1_1_peak_4244
10	43155159	43155352	Rep1_1_peak_4253
10	43174777	43174933	Rep1_1_peak_4256
10	43221104	43221680	Rep1_1_peak_4257
10	43511141	43511297	Rep1_1_peak_4267
10	43540634	43541129	Rep1_1_peak_4273
10	43578677	43578867	Rep1_1_peak_4274
10	43578921	43579148	Rep1_1_peak_4274
10	43684330	43684507	Rep1_1_peak_4278
10	43742638	43743034	Rep1_1_peak_4281
10	43901722	43901890	Rep1_1_peak_4284
10	44005890	44006050	Rep1_1_peak_4289
10	44148695	44149091	Rep1_1_peak_4292
10	44268121	44268697	Rep1_1_peak_4294
10	44529387	44529649	Rep1_1_peak_4305
10	45486555	45486848	Rep1_1_peak_4317
10	45577791	45578012	Rep1_1_peak_4318
10	50592490	50592832	Rep1_1_peak_4323
10	50901304	50901434	Rep1_1_peak_4328
10	52027340	52027527	Rep1_1_peak_4336
10	52233475	52233838	Rep1_1_peak_4337
10	52382014	52382521	Rep1_1_peak_4338
10	52417360	52417744	Rep1_1_peak_4340
10	52417816	52418111	Rep1_1_peak_4340
10	53379745	53379973	Rep1_1_peak_4344
10	53596529	53596914	Rep1_1_peak_4348
10	53629384	53629573	Rep1_1_peak_4350
10	53629867	53630313	Rep1_1_peak_4350
10	53751052	53751480	Rep1_1_peak_4352
10	54075548	54075998	Rep1_1_peak_4353
10	56114998	56115309	Rep1_1_peak_4355
10	56115639	56115894	Rep1_1_peak_4355
10	56228685	56229053	Rep1_1_peak_4356
10	57486152	57486413	Rep1_1_peak_4363
10	57532358	57532591	Rep1_1_peak_4364
10	57631889	57632297	Rep1_1_peak_4366
10	58255374	58255845	Rep1_1_peak_4369
10	58323026	58323759	Rep1_1_peak_4370
10	58446659	58447046	Rep1_1_peak_4371
10	58497915	58498275	Rep1_1_peak_4372
10	58812286	58812551	Rep1_1_peak_4381
10	58812825	58813010	Rep1_1_peak_4381
10	59221212	59222157	Rep1_1_peak_4389
10	59323003	59323466	Rep1_1_peak_4391
10	59616519	59616811	Rep1_1_peak_4401
10	59702279	59702926	Rep1_1_peak_4404
10	59879492	59880125	Rep1_1_peak_4414
10	59894846	59895097	Rep1_1_peak_4420
10	59898394	59898550	Rep1_1_peak_4422
10	59899376	59899545	Rep1_1_peak_4423
10	59931234	59931417	Rep1_1_peak_4431
10	59951699	59951870	Rep1_1_peak_4435
10	59964648	59965024	Rep1_1_peak_4439
10	60002721	60003465	Rep1_1_peak_4443
10	60108756	60108835	Rep1_1_peak_4451
10	60115616	60115806	Rep1_1_peak_4453
10	60134321	60134322	Rep1_1_peak_4458
10	60134473	60134535	Rep1_1_peak_4459
10	60185622	60185810	Rep1_1_peak_4461
10	60186046	60186262	Rep1_1_peak_4462
10	60186436	60186592	Rep1_1_peak_4462
10	60277470	60277758	Rep1_1_peak_4474
10	60301164	60301251	Rep1_1_peak_4479
10	60357494	60357668	Rep1_1_peak_4493
10	60410610	60410798	Rep1_1_peak_4499
10	60743705	60743884	Rep1_1_peak_4542
10	60752697	60753134	Rep1_1_peak_4545
10	60760495	60760778	Rep1_1_peak_4547
10	60766916	60767103	Rep1_1_peak_4550
10	60778670	60778839	Rep1_1_peak_4558
10	60806164	60806318	Rep1_1_peak_4575
10	60814753	60814955	Rep1_1_peak_4579
10	60815449	60815600	Rep1_1_peak_4580
10	60826946	60827217	Rep1_1_peak_4587
10	60830862	60831143	Rep1_1_peak_4589
10	60831366	60831812	Rep1_1_peak_4589
10	60957795	60957947	Rep1_1_peak_4603
10	60997446	60997609	Rep1_1_peak_4605
10	61146265	61146444	Rep1_1_peak_4615
10	61147581	61147987	Rep1_1_peak_4616
10	61355733	61355918	Rep1_1_peak_4645
10	61357828	61358009	Rep1_1_peak_4647
10	61383356	61383646	Rep1_1_peak_4656
10	61386747	61386794	Rep1_1_peak_4657
10	61394876	61394988	Rep1_1_peak_4659
10	61416058	61416180	Rep1_1_peak_4662
10	61418008	61418177	Rep1_1_peak_4663
10	61418270	61418511	Rep1_1_peak_4663
10	61452713	61453075	Rep1_1_peak_4669
10	61475553	61476112	Rep1_1_peak_4672
10	61492090	61492297	Rep1_1_peak_4674
10	61595086	61595216	Rep1_1_peak_4686
10	61648445	61648722	Rep1_1_peak_4691
10	61649134	61649358	Rep1_1_peak_4692
10	61680064	61680394	Rep1_1_peak_4693
10	61695402	61695565	Rep1_1_peak_4694
10	61715123	61715399	Rep1_1_peak_4698
10	61720657	61720806	Rep1_1_peak_4699
10	62110577	62110776	Rep1_1_peak_4751
10	62110946	62111110	Rep1_1_peak_4751
10	62132830	62133200	Rep1_1_peak_4757
10	62230999	62231478	Rep1_1_peak_4771
10	62261264	62261420	Rep1_1_peak_4775
10	62262255	62262438	Rep1_1_peak_4776
10	62286515	62286648	Rep1_1_peak_4781
10	62313907	62314049	Rep1_1_peak_4788
10	62326027	62326088	Rep1_1_peak_4791
10	62340071	62340709	Rep1_1_peak_4794
10	62449478	62449876	Rep1_1_peak_4807
10	62486407	62487206	Rep1_1_peak_4809
10	62578004	62578315	Rep1_1_peak_4816
10	62578423	62578586	Rep1_1_peak_4816
10	62651130	62651750	Rep1_1_peak_4819
10	62657661	62657805	Rep1_1_peak_4820
10	62725679	62725947	Rep1_1_peak_4824
10	62726117	62726293	Rep1_1_peak_4824
10	62792097	62792623	Rep1_1_peak_4825
10	62920555	62920984	Rep1_1_peak_4830
10	62946982	62947182	Rep1_1_peak_4832
10	63023322	63024116	Rep1_1_peak_4837
10	63024293	63024478	Rep1_1_peak_4837
10	63099883	63100008	Rep1_1_peak_4841
10	63243590	63244119	Rep1_1_peak_4847
10	63297881	63298022	Rep1_1_peak_4849
10	63338995	63339221	Rep1_1_peak_4850
10	63382763	63382880	Rep1_1_peak_4852
10	63430006	63430279	Rep1_1_peak_4855
10	66920361	66920539	Rep1_1_peak_4863
10	67002732	67002991	Rep1_1_peak_4867
10	67096152	67096308	Rep1_1_peak_4870
10	67127259	67127476	Rep1_1_peak_4872
10	67285211	67285581	Rep1_1_peak_4874
10	67540503	67540566	Rep1_1_peak_4886
10	67548900	67549539	Rep1_1_peak_4889
10	67912137	67912483	Rep1_1_peak_4900
10	67912556	67912818	Rep1_1_peak_4900
10	67979387	67979948	Rep1_1_peak_4904
10	68041673	68041794	Rep1_1_peak_4912
10	68136522	68136889	Rep1_1_peak_4917
10	68276390	68276606	Rep1_1_peak_4918
10	68724586	68724741	Rep1_1_peak_4926
10	69311944	69312220	Rep1_1_peak_4940
10	69371477	69371714	Rep1_1_peak_4946
10	69399031	69399214	Rep1_1_peak_4949
10	69908440	69908631	Rep1_1_peak_4966
10	70096796	70096952	Rep1_1_peak_4978
10	70244996	70245269	Rep1_1_peak_4992
10	70598591	70598610	Rep1_1_peak_5005
10	70599016	70600129	Rep1_1_peak_5005
10	71237924	71238382	Rep1_1_peak_5019
10	71285115	71285321	Rep1_1_peak_5021
10	71344791	71345083	Rep1_1_peak_5022
10	71347334	71348145	Rep1_1_peak_5023
10	74966830	74967173	Rep1_1_peak_5037
10	74967964	74968149	Rep1_1_peak_5038
10	74995531	74995687	Rep1_1_peak_5048
10	75036964	75037239	Rep1_1_peak_5054
10	75041784	75041940	Rep1_1_peak_5055
10	75060529	75060743	Rep1_1_peak_5059
10	75176440	75176603	Rep1_1_peak_5070
10	75211832	75212566	Rep1_1_peak_5073
10	75317215	75317444	Rep1_1_peak_5076
10	75407030	75407193	Rep1_1_peak_5085
10	75517324	75517625	Rep1_1_peak_5088
10	75517705	75518131	Rep1_1_peak_5088
10	75560100	75560463	Rep1_1_peak_5094
10	75637787	75637948	Rep1_1_peak_5110
10	75638123	75638179	Rep1_1_peak_5110
10	75667634	75667799	Rep1_1_peak_5124
10	75667855	75668060	Rep1_1_peak_5124
10	75717320	75717504	Rep1_1_peak_5130
10	75764320	75764527	Rep1_1_peak_5133
10	75772696	75772905	Rep1_1_peak_5134
10	75773161	75773558	Rep1_1_peak_5135
10	75835435	75835587	Rep1_1_peak_5140
10	75837330	75837668	Rep1_1_peak_5141
10	75892986	75893357	Rep1_1_peak_5152
10	75921085	75921299	Rep1_1_peak_5155
10	75921440	75921679	Rep1_1_peak_5155
10	75932336	75932632	Rep1_1_peak_5159
10	75935728	75936140	Rep1_1_peak_5160
10	75954504	75954674	Rep1_1_peak_5164
10	75978602	75978737	Rep1_1_peak_5165
10	76032379	76032702	Rep1_1_peak_5167
10	76146877	76147090	Rep1_1_peak_5169
10	76237782	76238042	Rep1_1_peak_5174
10	76293844	76294000	Rep1_1_peak_5181
10	76345310	76345605	Rep1_1_peak_5186
10	76431393	76431549	Rep1_1_peak_5205
10	76442224	76442425	Rep1_1_peak_5207
10	76442483	76442941	Rep1_1_peak_5207
10	76468727	76468945	Rep1_1_peak_5211
10	76531226	76531858	Rep1_1_peak_5215
10	76623226	76623576	Rep1_1_peak_5231
10	76961729	76962291	Rep1_1_peak_5259
10	77032914	77033366	Rep1_1_peak_5262
10	77077623	77077772	Rep1_1_peak_5269
10	77113623	77113761	Rep1_1_peak_5277
10	77166004	77166121	Rep1_1_peak_5287
10	77166175	77166646	Rep1_1_peak_5288
10	77258841	77259408	Rep1_1_peak_5299
10	77417897	77418077	Rep1_1_peak_5313
10	77418217	77418425	Rep1_1_peak_5313
10	77497125	77497315	Rep1_1_peak_5322
10	77515647	77515983	Rep1_1_peak_5326
10	77522561	77522735	Rep1_1_peak_5328
10	77548777	77548863	Rep1_1_peak_5330
10	77581536	77581826	Rep1_1_peak_5335
10	77605810	77606842	Rep1_1_peak_5342
10	77650488	77650835	Rep1_1_peak_5351
10	77901992	77902225	Rep1_1_peak_5368
10	77902442	77903303	Rep1_1_peak_5368
10	77969658	77969866	Rep1_1_peak_5375
10	77978356	77978663	Rep1_1_peak_5376
10	78009299	78009465	Rep1_1_peak_5388
10	78009722	78009913	Rep1_1_peak_5388
10	78018896	78019040	Rep1_1_peak_5389
10	78049603	78049873	Rep1_1_peak_5394
10	78169676	78170043	Rep1_1_peak_5409
10	78185010	78185309	Rep1_1_peak_5414
10	78261312	78261531	Rep1_1_peak_5425
10	78273147	78273311	Rep1_1_peak_5427
10	78311995	78312197	Rep1_1_peak_5431
10	78351907	78352121	Rep1_1_peak_5437
10	78410898	78410956	Rep1_1_peak_5445
10	78412802	78412960	Rep1_1_peak_5446
10	78425560	78425735	Rep1_1_peak_5447
10	78464999	78465226	Rep1_1_peak_5453
10	78574386	78574563	Rep1_1_peak_5457
10	78574715	78575040	Rep1_1_peak_5457
10	78589210	78589366	Rep1_1_peak_5462
10	78589505	78589637	Rep1_1_peak_5462
10	78747375	78747610	Rep1_1_peak_5465
10	78748565	78748668	Rep1_1_peak_5466
10	78787626	78787970	Rep1_1_peak_5470
10	79554603	79554759	Rep1_1_peak_5482
10	79554835	79555312	Rep1_1_peak_5482
10	79613631	79613826	Rep1_1_peak_5492
10	79613980	79614277	Rep1_1_peak_5492
10	79626305	79626368	Rep1_1_peak_5497
10	79629741	79629892	Rep1_1_peak_5499
10	79637157	79637384	Rep1_1_peak_5500
10	79637789	79637959	Rep1_1_peak_5500
10	79638905	79639161	Rep1_1_peak_5502
10	79669119	79669156	Rep1_1_peak_5516
10	79669294	79669614	Rep1_1_peak_5517
10	79669784	79670042	Rep1_1_peak_5517
10	79681510	79682149	Rep1_1_peak_5521
10	79682799	79682829	Rep1_1_peak_5522
10	79683392	79683550	Rep1_1_peak_5523
10	79704207	79704676	Rep1_1_peak_5530
10	79717283	79717433	Rep1_1_peak_5537
10	79740724	79740779	Rep1_1_peak_5551
10	79740879	79741035	Rep1_1_peak_5552
10	79754932	79755101	Rep1_1_peak_5557
10	79766516	79766672	Rep1_1_peak_5567
10	79766781	79767319	Rep1_1_peak_5567
10	79767549	79767689	Rep1_1_peak_5567
10	79779951	79781362	Rep1_1_peak_5570
10	79794744	79794913	Rep1_1_peak_5576
10	79803771	79804045	Rep1_1_peak_5578
10	79819868	79819933	Rep1_1_peak_5589
10	79825781	79825995	Rep1_1_peak_5595
10	79834899	79835018	Rep1_1_peak_5597
10	79854272	79854487	Rep1_1_peak_5600
10	79854945	79855242	Rep1_1_peak_5600
10	79874315	79874784	Rep1_1_peak_5612
10	79892332	79892456	Rep1_1_peak_5620
10	79898979	79899202	Rep1_1_peak_5626
10	79900249	79900399	Rep1_1_peak_5627
10	79907680	79907733	Rep1_1_peak_5633
10	79908511	79908867	Rep1_1_peak_5634
10	79921588	79921857	Rep1_1_peak_5645
10	79926614	79927321	Rep1_1_peak_5647
10	79937392	79937582	Rep1_1_peak_5656
10	79959776	79960337	Rep1_1_peak_5669
10	79976325	79976498	Rep1_1_peak_5678
10	79976863	79977019	Rep1_1_peak_5679
10	79984245	79984461	Rep1_1_peak_5686
10	79984808	79985246	Rep1_1_peak_5687
10	79988705	79988977	Rep1_1_peak_5690
10	79989991	79990139	Rep1_1_peak_5691
10	79996357	79996555	Rep1_1_peak_5694
10	79997170	79997337	Rep1_1_peak_5695
10	80006546	80006720	Rep1_1_peak_5700
10	80020067	80020159	Rep1_1_peak_5712
10	80028219	80028463	Rep1_1_peak_5721
10	80030805	80031062	Rep1_1_peak_5722
10	80039345	80039916	Rep1_1_peak_5726
10	80053314	80053682	Rep1_1_peak_5732
10	80060079	80060110	Rep1_1_peak_5735
10	80102372	80102545	Rep1_1_peak_5760
10	80115338	80116347	Rep1_1_peak_5762
10	80116752	80116926	Rep1_1_peak_5763
10	80131564	80131738	Rep1_1_peak_5773
10	80138676	80138880	Rep1_1_peak_5779
10	80138986	80139207	Rep1_1_peak_5779
10	80139355	80139530	Rep1_1_peak_5779
10	80141327	80141573	Rep1_1_peak_5780
10	80142181	80142588	Rep1_1_peak_5781
10	80147922	80148397	Rep1_1_peak_5783
10	80148656	80148854	Rep1_1_peak_5783
10	80148956	80149203	Rep1_1_peak_5783
10	80149350	80149989	Rep1_1_peak_5783
10	80155449	80155606	Rep1_1_peak_5790
10	80159872	80160329	Rep1_1_peak_5795
10	80161069	80161416	Rep1_1_peak_5796
10	80167513	80168419	Rep1_1_peak_5801
10	80171840	80171928	Rep1_1_peak_5805
10	80172680	80173222	Rep1_1_peak_5807
10	80190554	80190681	Rep1_1_peak_5816
10	80199636	80199778	Rep1_1_peak_5822
10	80226245	80226703	Rep1_1_peak_5829
10	80249289	80249479	Rep1_1_peak_5836
10	80260841	80261246	Rep1_1_peak_5841
10	80261467	80261860	Rep1_1_peak_5841
10	80264569	80265069	Rep1_1_peak_5842
10	80279318	80279421	Rep1_1_peak_5848
10	80287644	80287762	Rep1_1_peak_5853
10	80292279	80292648	Rep1_1_peak_5855
10	80295970	80296252	Rep1_1_peak_5857
10	80304960	80305187	Rep1_1_peak_5862
10	80314764	80314920	Rep1_1_peak_5868
10	80323369	80323525	Rep1_1_peak_5879
10	80323723	80323919	Rep1_1_peak_5879
10	80329325	80329664	Rep1_1_peak_5882
10	80329751	80330213	Rep1_1_peak_5882
10	80343068	80343298	Rep1_1_peak_5888
10	80347503	80347630	Rep1_1_peak_5890
10	80350437	80350595	Rep1_1_peak_5892
10	80358280	80358440	Rep1_1_peak_5895
10	80385852	80385881	Rep1_1_peak_5914
10	80387599	80387918	Rep1_1_peak_5916
10	80398686	80399060	Rep1_1_peak_5925
10	80399271	80399986	Rep1_1_peak_5925
10	80406554	80406945	Rep1_1_peak_5926
10	80415392	80415478	Rep1_1_peak_5931
10	80420805	80420968	Rep1_1_peak_5937
10	80426953	80427285	Rep1_1_peak_5940
10	80427508	80427684	Rep1_1_peak_5941
10	80433408	80433834	Rep1_1_peak_5944
10	80433900	80434203	Rep1_1_peak_5944
10	80435857	80436061	Rep1_1_peak_5945
10	80448200	80448309	Rep1_1_peak_5952
10	80467193	80467278	Rep1_1_peak_5959
10	80475270	80475486	Rep1_1_peak_5962
10	80491265	80491356	Rep1_1_peak_5967
10	80496579	80496735	Rep1_1_peak_5971
10	80503661	80503699	Rep1_1_peak_5976
10	80535811	80535999	Rep1_1_peak_5990
10	80538930	80539401	Rep1_1_peak_5993
10	80569779	80569940	Rep1_1_peak_6014
10	80576422	80576622	Rep1_1_peak_6020
10	80576845	80577023	Rep1_1_peak_6020
10	80577269	80578157	Rep1_1_peak_6020
10	80578413	80578604	Rep1_1_peak_6021
10	80590219	80590731	Rep1_1_peak_6026
10	80602778	80603044	Rep1_1_peak_6028
10	80621906	80622792	Rep1_1_peak_6040
10	80656310	80656788	Rep1_1_peak_6057
10	80664634	80664899	Rep1_1_peak_6059
10	80675862	80676106	Rep1_1_peak_6066
10	80676264	80676873	Rep1_1_peak_6066
10	80701679	80702966	Rep1_1_peak_6074
10	80741733	80741923	Rep1_1_peak_6082
10	80742099	80742619	Rep1_1_peak_6082
10	80752143	80752337	Rep1_1_peak_6083
10	80754867	80755303	Rep1_1_peak_6084
10	80774621	80774787	Rep1_1_peak_6088
10	80797849	80798449	Rep1_1_peak_6103
10	80798560	80798732	Rep1_1_peak_6103
10	80807283	80807503	Rep1_1_peak_6107
10	80808842	80809057	Rep1_1_peak_6110
10	80809282	80809465	Rep1_1_peak_6111
10	80826137	80826715	Rep1_1_peak_6115
10	80834557	80834713	Rep1_1_peak_6120
10	80843517	80843673	Rep1_1_peak_6126
10	80848579	80848841	Rep1_1_peak_6129
10	80855068	80855723	Rep1_1_peak_6132
10	80865710	80865866	Rep1_1_peak_6138
10	80900301	80901205	Rep1_1_peak_6158
10	80907363	80907429	Rep1_1_peak_6161
10	80907512	80907550	Rep1_1_peak_6162
10	80916365	80916528	Rep1_1_peak_6167
10	80917442	80917730	Rep1_1_peak_6168
10	80917871	80918268	Rep1_1_peak_6169
10	80928649	80928811	Rep1_1_peak_6171
10	80929650	80929915	Rep1_1_peak_6173
10	80939795	80939951	Rep1_1_peak_6178
10	80999764	80999970	Rep1_1_peak_6196
10	81014850	81015155	Rep1_1_peak_6200
10	81018426	81018588	Rep1_1_peak_6201
10	81025107	81025263	Rep1_1_peak_6207
10	81031356	81031564	Rep1_1_peak_6211
10	81037013	81037575	Rep1_1_peak_6213
10	81060024	81060414	Rep1_1_peak_6222
10	81069864	81070213	Rep1_1_peak_6223
10	81081776	81081981	Rep1_1_peak_6232
10	81105766	81106017	Rep1_1_peak_6236
10	81106142	81106831	Rep1_1_peak_6236
10	81129075	81129449	Rep1_1_peak_6242
10	81135460	81135644	Rep1_1_peak_6244
10	81136179	81136335	Rep1_1_peak_6245
10	81136893	81137198	Rep1_1_peak_6245
10	81137272	81137918	Rep1_1_peak_6245
10	81154341	81154549	Rep1_1_peak_6261
10	81167468	81168041	Rep1_1_peak_6269
10	81168811	81169084	Rep1_1_peak_6270
10	81173241	81173397	Rep1_1_peak_6271
10	81176378	81176937	Rep1_1_peak_6273
10	81192650	81192879	Rep1_1_peak_6280
10	81232947	81233328	Rep1_1_peak_6292
10	81257406	81257660	Rep1_1_peak_6309
10	81263485	81263527	Rep1_1_peak_6314
10	81266486	81266809	Rep1_1_peak_6315
10	81284810	81284938	Rep1_1_peak_6329
10	81292631	81293143	Rep1_1_peak_6334
10	81317402	81317691	Rep1_1_peak_6351
10	81320153	81321576	Rep1_1_peak_6354
10	81326884	81327074	Rep1_1_peak_6360
10	81340533	81340831	Rep1_1_peak_6372
10	81342962	81343034	Rep1_1_peak_6373
10	81343415	81343593	Rep1_1_peak_6374
10	81346493	81346870	Rep1_1_peak_6376
10	81350249	81350714	Rep1_1_peak_6378
10	81351768	81351930	Rep1_1_peak_6379
10	81357390	81357664	Rep1_1_peak_6381
10	81364145	81364301	Rep1_1_peak_6387
10	81378378	81378951	Rep1_1_peak_6398
10	81384170	81384519	Rep1_1_peak_6399
10	81398490	81398636	Rep1_1_peak_6407
10	81401279	81401299	Rep1_1_peak_6410
10	81401460	81402053	Rep1_1_peak_6411
10	81403054	81403152	Rep1_1_peak_6412
10	81404216	81404299	Rep1_1_peak_6413
10	81413978	81414244	Rep1_1_peak_6426
10	81416543	81417029	Rep1_1_peak_6428
10	81421354	81421510	Rep1_1_peak_6432
10	81430196	81430464	Rep1_1_peak_6440
10	81430588	81430764	Rep1_1_peak_6440
10	81432589	81432817	Rep1_1_peak_6441
10	81460770	81460926	Rep1_1_peak_6451
10	81463041	81463128	Rep1_1_peak_6453
10	81464544	81464706	Rep1_1_peak_6455
10	81465308	81465562	Rep1_1_peak_6456
10	81473357	81473441	Rep1_1_peak_6463
10	81496297	81496453	Rep1_1_peak_6477
10	81502726	81502900	Rep1_1_peak_6480
10	81505169	81505325	Rep1_1_peak_6481
10	81512188	81512344	Rep1_1_peak_6484
10	81526793	81527014	Rep1_1_peak_6489
10	81534820	81535126	Rep1_1_peak_6495
10	81545108	81545379	Rep1_1_peak_6497
10	81551740	81551917	Rep1_1_peak_6499
10	81559331	81559496	Rep1_1_peak_6501
10	81570972	81571124	Rep1_1_peak_6508
10	81571624	81571786	Rep1_1_peak_6509
10	81587483	81587536	Rep1_1_peak_6516
10	81587623	81587694	Rep1_1_peak_6517
10	81600807	81601081	Rep1_1_peak_6524
10	81606017	81606239	Rep1_1_peak_6526
10	81624423	81624559	Rep1_1_peak_6530
10	81627282	81627783	Rep1_1_peak_6533
10	81633427	81633907	Rep1_1_peak_6536
10	81643384	81643946	Rep1_1_peak_6540
10	81644755	81644968	Rep1_1_peak_6541
10	82048255	82048516	Rep1_1_peak_6542
10	82128161	82128425	Rep1_1_peak_6544
10	82178390	82178756	Rep1_1_peak_6545
10	82241280	82241372	Rep1_1_peak_6546
10	82623167	82623464	Rep1_1_peak_6548
10	82630028	82630189	Rep1_1_peak_6550
10	82698901	82699146	Rep1_1_peak_6551
10	82763868	82764406	Rep1_1_peak_6554
10	82769161	82769360	Rep1_1_peak_6555
10	82859073	82859327	Rep1_1_peak_6559
10	82985163	82985586	Rep1_1_peak_6569
10	83359986	83360332	Rep1_1_peak_6590
10	83533949	83534277	Rep1_1_peak_6597
10	83543852	83544024	Rep1_1_peak_6598
10	83722719	83723263	Rep1_1_peak_6608
10	84440519	84440906	Rep1_1_peak_6624
10	84441097	84441329	Rep1_1_peak_6624
10	84576224	84576400	Rep1_1_peak_6631
10	84576454	84576742	Rep1_1_peak_6631
10	84622296	84622732	Rep1_1_peak_6632
10	84917182	84917227	Rep1_1_peak_6653
10	84917281	84917550	Rep1_1_peak_6654
10	84917791	84918012	Rep1_1_peak_6654
10	85102468	85102785	Rep1_1_peak_6659
10	85331462	85331632	Rep1_1_peak_6665
10	85386580	85387022	Rep1_1_peak_6667
10	85539864	85540139	Rep1_1_peak_6679
10	85598615	85598836	Rep1_1_peak_6683
10	85871742	85872050	Rep1_1_peak_6688
10	85916469	85916784	Rep1_1_peak_6689
10	85916893	85917302	Rep1_1_peak_6689
10	85957737	85957893	Rep1_1_peak_6691
10	86021791	86021956	Rep1_1_peak_6692
10	86022128	86022339	Rep1_1_peak_6692
10	86498870	86499051	Rep1_1_peak_6705
10	86778444	86779156	Rep1_1_peak_6713
10	86863529	86863735	Rep1_1_peak_6718
10	87057921	87058077	Rep1_1_peak_6729
10	87058203	87058727	Rep1_1_peak_6729
10	87486328	87486484	Rep1_1_peak_6732
10	88201055	88201211	Rep1_1_peak_6737
10	88378997	88379183	Rep1_1_peak_6739
10	88503900	88504188	Rep1_1_peak_6747
10	88705759	88705884	Rep1_1_peak_6750
10	88731446	88731607	Rep1_1_peak_6753
10	88826482	88826897	Rep1_1_peak_6758
10	89621245	89621482	Rep1_1_peak_6765
10	89732214	89732408	Rep1_1_peak_6767
10	89744883	89745167	Rep1_1_peak_6768
10	90828994	90829280	Rep1_1_peak_6772
10	91082400	91082571	Rep1_1_peak_6776
10	91082631	91083401	Rep1_1_peak_6776
10	91123510	91123713	Rep1_1_peak_6777
10	91124010	91124285	Rep1_1_peak_6777
10	91171793	91172018	Rep1_1_peak_6778
10	91181644	91181930	Rep1_1_peak_6779
10	92722273	92722578	Rep1_1_peak_6786
10	93081567	93081736	Rep1_1_peak_6788
10	93160501	93160676	Rep1_1_peak_6789
10	93160899	93161147	Rep1_1_peak_6789
10	93161346	93161590	Rep1_1_peak_6790
10	93375247	93375415	Rep1_1_peak_6802
10	93432528	93432721	Rep1_1_peak_6804
10	93453228	93453422	Rep1_1_peak_6805
10	93640619	93640805	Rep1_1_peak_6813
10	93833611	93833903	Rep1_1_peak_6818
10	93889746	93889902	Rep1_1_peak_6821
10	94035354	94035537	Rep1_1_peak_6824
10	94035760	94036301	Rep1_1_peak_6824
10	94198872	94199144	Rep1_1_peak_6827
10	94688530	94688739	Rep1_1_peak_6845
10	94943708	94944049	Rep1_1_peak_6850
10	94944235	94944441	Rep1_1_peak_6850
10	94944899	94945056	Rep1_1_peak_6851
10	94992250	94992406	Rep1_1_peak_6854
10	95217967	95218174	Rep1_1_peak_6858
10	95323652	95323784	Rep1_1_peak_6872
10	95415627	95415967	Rep1_1_peak_6878
10	95416357	95417136	Rep1_1_peak_6878
10	95501814	95502013	Rep1_1_peak_6880
10	95514683	95515341	Rep1_1_peak_6881
10	95515519	95515838	Rep1_1_peak_6881
10	95555935	95555941	Rep1_1_peak_6882
10	95564027	95564425	Rep1_1_peak_6883
10	95598233	95598383	Rep1_1_peak_6885
10	95677857	95678114	Rep1_1_peak_6888
10	95898931	95899128	Rep1_1_peak_6895
10	95940376	95940897	Rep1_1_peak_6896
10	96616587	96617018	Rep1_1_peak_6902
10	96722623	96722776	Rep1_1_peak_6904
10	98913955	98914832	Rep1_1_peak_6909
10	98915141	98915332	Rep1_1_peak_6909
10	98915764	98915927	Rep1_1_peak_6909
10	99261720	99262075	Rep1_1_peak_6914
10	99461403	99461505	Rep1_1_peak_6920
10	100015664	100015965	Rep1_1_peak_6922
10	100487292	100487750	Rep1_1_peak_6923
10	100589006	100589302	Rep1_1_peak_6924
10	103028533	103028712	Rep1_1_peak_6926
10	105573608	105573949	Rep1_1_peak_6931
10	105574365	105574527	Rep1_1_peak_6932
10	105840932	105841498	Rep1_1_peak_6938
10	108161636	108162201	Rep1_1_peak_6948
10	108162584	108162856	Rep1_1_peak_6948
10	108331753	108332279	Rep1_1_peak_6951
10	109010689	109010906	Rep1_1_peak_6954
10	110744977	110745472	Rep1_1_peak_6958
10	110745571	110745727	Rep1_1_peak_6958
10	110919824	110920293	Rep1_1_peak_6962
10	111009879	111010123	Rep1_1_peak_6967
10	111164567	111164872	Rep1_1_peak_6970
10	111165210	111165394	Rep1_1_peak_6970
10	111298418	111298907	Rep1_1_peak_6973
10	111378145	111378302	Rep1_1_peak_6976
10	111473025	111473224	Rep1_1_peak_6978
10	111506238	111506723	Rep1_1_peak_6979
10	111972605	111972907	Rep1_1_peak_6984
10	112928917	112929124	Rep1_1_peak_6989
10	115251255	115251717	Rep1_1_peak_6997
10	115315480	115315725	Rep1_1_peak_7000
10	115362115	115362632	Rep1_1_peak_7001
10	115384655	115384978	Rep1_1_peak_7002
10	115385146	115385387	Rep1_1_peak_7002
10	115556908	115557159	Rep1_1_peak_7005
10	115904372	115904540	Rep1_1_peak_7010
10	116018193	116018411	Rep1_1_peak_7011
10	116113492	116113718	Rep1_1_peak_7012
10	116473168	116473590	Rep1_1_peak_7020
10	116562371	116562563	Rep1_1_peak_7023
10	116581347	116582296	Rep1_1_peak_7024
10	116950262	116950691	Rep1_1_peak_7036
10	117063539	117064027	Rep1_1_peak_7045
10	117148325	117148813	Rep1_1_peak_7049
10	117150293	117150399	Rep1_1_peak_7050
10	117208180	117208401	Rep1_1_peak_7053
10	117224354	117224626	Rep1_1_peak_7057
10	117229938	117230147	Rep1_1_peak_7059
10	117376267	117376438	Rep1_1_peak_7062
10	117376590	117376714	Rep1_1_peak_7063
10	117376833	117377096	Rep1_1_peak_7064
10	117432548	117432711	Rep1_1_peak_7066
10	117608651	117608758	Rep1_1_peak_7071
10	117629328	117629622	Rep1_1_peak_7072
10	117639934	117640203	Rep1_1_peak_7073
10	117710001	117710491	Rep1_1_peak_7078
10	117710664	117711002	Rep1_1_peak_7078
10	117746287	117746532	Rep1_1_peak_7080
10	117751497	117751618	Rep1_1_peak_7081
10	117792544	117793002	Rep1_1_peak_7085
10	117845323	117845541	Rep1_1_peak_7086
10	117845704	117846328	Rep1_1_peak_7086
10	118103212	118103423	Rep1_1_peak_7094
10	118141515	118142150	Rep1_1_peak_7096
10	118869254	118869595	Rep1_1_peak_7103
10	118869834	118869990	Rep1_1_peak_7103
10	119239186	119239488	Rep1_1_peak_7105
10	119239926	119240473	Rep1_1_peak_7105
10	119454951	119454998	Rep1_1_peak_7109
10	120075113	120075346	Rep1_1_peak_7116
10	120112708	120113150	Rep1_1_peak_7120
10	120226939	120227101	Rep1_1_peak_7126
10	120227262	120227455	Rep1_1_peak_7126
10	120474908	120475056	Rep1_1_peak_7131
10	120552492	120552716	Rep1_1_peak_7136
10	120977938	120978117	Rep1_1_peak_7149
10	120979246	120979420	Rep1_1_peak_7151
10	121310340	121310506	Rep1_1_peak_7164
10	121310938	121311143	Rep1_1_peak_7164
10	121364946	121365274	Rep1_1_peak_7167
10	121475510	121475948	Rep1_1_peak_7189
10	121476182	121476794	Rep1_1_peak_7189
10	121507437	121507599	Rep1_1_peak_7192
10	121586600	121586941	Rep1_1_peak_7199
10	121626284	121626732	Rep1_1_peak_7203
10	121641557	121641731	Rep1_1_peak_7204
10	121739644	121740031	Rep1_1_peak_7209
10	121740299	121740399	Rep1_1_peak_7209
10	121853345	121853906	Rep1_1_peak_7217
10	122017170	122017319	Rep1_1_peak_7221
10	122047115	122047326	Rep1_1_peak_7223
10	122097064	122097837	Rep1_1_peak_7226
10	122678616	122679061	Rep1_1_peak_7230
10	122802294	122802467	Rep1_1_peak_7235
10	122985715	122985889	Rep1_1_peak_7242
10	122986276	122986602	Rep1_1_peak_7243
10	123076246	123076648	Rep1_1_peak_7247
10	123196353	123196447	Rep1_1_peak_7248
10	123196499	123196529	Rep1_1_peak_7249
10	123196829	123197225	Rep1_1_peak_7249
10	126330656	126330844	Rep1_1_peak_7264
10	126809618	126810013	Rep1_1_peak_7270
10	126901190	126901562	Rep1_1_peak_7276
10	126905884	126906094	Rep1_1_peak_7277
10	126972069	126972359	Rep1_1_peak_7290
10	126978345	126978966	Rep1_1_peak_7291
10	126979499	126979910	Rep1_1_peak_7292
10	127022592	127022839	Rep1_1_peak_7302
10	127030516	127030917	Rep1_1_peak_7303
10	127041827	127042176	Rep1_1_peak_7304
10	127060304	127060527	Rep1_1_peak_7314
10	127063215	127063827	Rep1_1_peak_7316
10	127170689	127171190	Rep1_1_peak_7340
10	127188945	127189248	Rep1_1_peak_7349
10	127211392	127211760	Rep1_1_peak_7356
10	127231964	127232051	Rep1_1_peak_7361
10	127256138	127256303	Rep1_1_peak_7365
10	127263085	127263386	Rep1_1_peak_7367
10	127266373	127266591	Rep1_1_peak_7368
10	127288695	127288851	Rep1_1_peak_7376
10	127288992	127289439	Rep1_1_peak_7376
10	127290276	127290795	Rep1_1_peak_7377
10	127291106	127291296	Rep1_1_peak_7378
10	127311612	127311843	Rep1_1_peak_7381
10	127341177	127341282	Rep1_1_peak_7395
10	127509104	127509320	Rep1_1_peak_7409
10	127509451	127509664	Rep1_1_peak_7409
10	127512894	127513115	Rep1_1_peak_7411
10	127522333	127522502	Rep1_1_peak_7418
10	127526402	127526492	Rep1_1_peak_7421
10	127526581	127526698	Rep1_1_peak_7422
10	127534911	127535163	Rep1_1_peak_7426
10	127555879	127556117	Rep1_1_peak_7438
10	127576581	127576605	Rep1_1_peak_7449
10	127621585	127621802	Rep1_1_peak_7465
10	127643625	127643648	Rep1_1_peak_7466
10	127643766	127643792	Rep1_1_peak_7467
10	127643905	127644023	Rep1_1_peak_7467
10	127666496	127666828	Rep1_1_peak_7481
10	127676875	127677330	Rep1_1_peak_7485
10	128015128	128015364	Rep1_1_peak_7509
10	128035338	128035700	Rep1_1_peak_7510
10	128044931	128045017	Rep1_1_peak_7512
10	128058700	128059070	Rep1_1_peak_7513
10	128083076	128083303	Rep1_1_peak_7514
10	128093030	128093207	Rep1_1_peak_7516
10	128093370	128093512	Rep1_1_peak_7516
10	128096693	128097161	Rep1_1_peak_7519
10	128149604	128149788	Rep1_1_peak_7521
10	128194047	128194913	Rep1_1_peak_7522
10	128230780	128230858	Rep1_1_peak_7530
10	128231981	128232163	Rep1_1_peak_7531
10	128232259	128232489	Rep1_1_peak_7531
10	128244038	128244215	Rep1_1_peak_7533
10	128247521	128247694	Rep1_1_peak_7536
10	128252286	128252444	Rep1_1_peak_7539
10	128270409	128270668	Rep1_1_peak_7540
10	128303249	128303490	Rep1_1_peak_7543
10	128303542	128303739	Rep1_1_peak_7544
10	128322435	128322673	Rep1_1_peak_7548
10	128337566	128337834	Rep1_1_peak_7549
10	128376822	128376980	Rep1_1_peak_7552
10	128389149	128389454	Rep1_1_peak_7556
10	128394742	128394830	Rep1_1_peak_7561
10	128401765	128401850	Rep1_1_peak_7566
10	128409695	128409918	Rep1_1_peak_7567
10	128411474	128411988	Rep1_1_peak_7568
10	128459096	128459130	Rep1_1_peak_7571
10	128459293	128459341	Rep1_1_peak_7572
10	128474567	128474677	Rep1_1_peak_7575
10	128493897	128494067	Rep1_1_peak_7580
10	128494144	128494489	Rep1_1_peak_7580
10	128498578	128499007	Rep1_1_peak_7581
10	128525802	128526122	Rep1_1_peak_7585
10	128547326	128547885	Rep1_1_peak_7588
10	128549127	128549338	Rep1_1_peak_7589
10	128565966	128566497	Rep1_1_peak_7590
10	128589718	128590557	Rep1_1_peak_7593
10	128668907	128669132	Rep1_1_peak_7601
10	128669291	128669465	Rep1_1_peak_7601
10	128673803	128674000	Rep1_1_peak_7602
10	128704700	128705248	Rep1_1_peak_7605
10	128737456	128737719	Rep1_1_peak_7607
10	128747715	128747899	Rep1_1_peak_7610
10	128748057	128748189	Rep1_1_peak_7610
10	128748626	128748857	Rep1_1_peak_7611
10	128804958	128805206	Rep1_1_peak_7614
10	128805277	128805844	Rep1_1_peak_7615
10	128821605	128821913	Rep1_1_peak_7617
10	128909666	128909963	Rep1_1_peak_7620
10	128933613	128933779	Rep1_1_peak_7624
11	3123772	3124074	Rep1_1_peak_7628
11	3131962	3132260	Rep1_1_peak_7629
11	3135550	3135818	Rep1_1_peak_7632
11	3136771	3137105	Rep1_1_peak_7633
11	3146923	3147096	Rep1_1_peak_7636
11	3150883	3150945	Rep1_1_peak_7640
11	3153158	3153418	Rep1_1_peak_7641
11	3162907	3163078	Rep1_1_peak_7644
11	3165481	3165736	Rep1_1_peak_7645
11	3173576	3173775	Rep1_1_peak_7647
11	3192882	3193705	Rep1_1_peak_7650
11	3266344	3266642	Rep1_1_peak_7653
11	3288867	3289707	Rep1_1_peak_7654
11	3290069	3290458	Rep1_1_peak_7654
11	3292805	3293216	Rep1_1_peak_7656
11	3294381	3294547	Rep1_1_peak_7657
11	3331998	3332482	Rep1_1_peak_7660
11	3337643	3337868	Rep1_1_peak_7662
11	3348786	3348910	Rep1_1_peak_7665
11	3370201	3370447	Rep1_1_peak_7670
11	3371247	3371689	Rep1_1_peak_7671
11	3408939	3409369	Rep1_1_peak_7675
11	3451846	3452052	Rep1_1_peak_7676
11	3452107	3452570	Rep1_1_peak_7676
11	3514674	3515011	Rep1_1_peak_7689
11	3531390	3531553	Rep1_1_peak_7699
11	3535439	3535947	Rep1_1_peak_7701
11	3539227	3539449	Rep1_1_peak_7702
11	3548094	3548217	Rep1_1_peak_7704
11	3648558	3648732	Rep1_1_peak_7708
11	3648826	3649697	Rep1_1_peak_7708
11	3711643	3711760	Rep1_1_peak_7714
11	3714736	3714775	Rep1_1_peak_7717
11	3761712	3761915	Rep1_1_peak_7729
11	3834372	3834535	Rep1_1_peak_7737
11	3863252	3863471	Rep1_1_peak_7741
11	3863830	3864227	Rep1_1_peak_7742
11	3894999	3895283	Rep1_1_peak_7743
11	3913707	3914016	Rep1_1_peak_7747
11	3931795	3932162	Rep1_1_peak_7751
11	3963942	3964130	Rep1_1_peak_7754
11	4035440	4035721	Rep1_1_peak_7764
11	4096554	4096898	Rep1_1_peak_7775
11	4134959	4135473	Rep1_1_peak_7779
11	4186408	4187015	Rep1_1_peak_7792
11	4187182	4187411	Rep1_1_peak_7792
11	4214871	4214985	Rep1_1_peak_7798
11	4215040	4215132	Rep1_1_peak_7799
11	4217940	4218298	Rep1_1_peak_7801
11	4218369	4218621	Rep1_1_peak_7801
11	4228706	4228722	Rep1_1_peak_7808
11	4229594	4229737	Rep1_1_peak_7809
11	4257254	4257448	Rep1_1_peak_7815
11	4257681	4257814	Rep1_1_peak_7815
11	4258756	4259049	Rep1_1_peak_7817
11	4262049	4262291	Rep1_1_peak_7821
11	4264097	4264184	Rep1_1_peak_7823
11	4271051	4271368	Rep1_1_peak_7831
11	4594417	4595045	Rep1_1_peak_7852
11	4637526	4637904	Rep1_1_peak_7854
11	4704087	4704261	Rep1_1_peak_7862
11	4745777	4746110	Rep1_1_peak_7884
11	4848845	4849187	Rep1_1_peak_7902
11	4849249	4849755	Rep1_1_peak_7902
11	4873893	4874189	Rep1_1_peak_7903
11	4874543	4874803	Rep1_1_peak_7904
11	4882966	4883217	Rep1_1_peak_7905
11	4895282	4895456	Rep1_1_peak_7906
11	4947130	4947386	Rep1_1_peak_7912
11	4986681	4987270	Rep1_1_peak_7924
11	5057875	5058330	Rep1_1_peak_7937
11	5058433	5058616	Rep1_1_peak_7937
11	5061052	5061230	Rep1_1_peak_7941
11	5061529	5062290	Rep1_1_peak_7941
11	5063170	5063259	Rep1_1_peak_7942
11	5064102	5064281	Rep1_1_peak_7944
11	5064895	5065064	Rep1_1_peak_7945
11	5065131	5065704	Rep1_1_peak_7945
11	5098792	5099736	Rep1_1_peak_7947
11	5115038	5115340	Rep1_1_peak_7953
11	5130299	5130489	Rep1_1_peak_7955
11	5139732	5139908	Rep1_1_peak_7959
11	5261169	5261489	Rep1_1_peak_7993
11	5261572	5261995	Rep1_1_peak_7993
11	5263100	5263542	Rep1_1_peak_7994
11	5281443	5281596	Rep1_1_peak_7997
11	5443756	5443791	Rep1_1_peak_8001
11	5443919	5443932	Rep1_1_peak_8002
11	5444708	5445424	Rep1_1_peak_8003
11	5520785	5521264	Rep1_1_peak_8013
11	5523144	5523382	Rep1_1_peak_8015
11	5541673	5541699	Rep1_1_peak_8016
11	5542185	5542421	Rep1_1_peak_8016
11	5684454	5684683	Rep1_1_peak_8022
11	5707298	5707844	Rep1_1_peak_8024
11	5741110	5741355	Rep1_1_peak_8031
11	5761981	5762575	Rep1_1_peak_8033
11	5788175	5789014	Rep1_1_peak_8036
11	5837621	5837826	Rep1_1_peak_8048
11	5837955	5838181	Rep1_1_peak_8048
11	5862042	5862266	Rep1_1_peak_8053
11	5878089	5878490	Rep1_1_peak_8064
11	5902047	5902315	Rep1_1_peak_8070
11	5916260	5916463	Rep1_1_peak_8076
11	5920427	5920587	Rep1_1_peak_8077
11	5955579	5955759	Rep1_1_peak_8079
11	5981618	5981855	Rep1_1_peak_8091
11	5989670	5989804	Rep1_1_peak_8098
11	6067231	6067330	Rep1_1_peak_8130
11	6070511	6070713	Rep1_1_peak_8132
11	6200165	6200326	Rep1_1_peak_8139
11	6267691	6267995	Rep1_1_peak_8151
11	6274649	6275049	Rep1_1_peak_8152
11	6291485	6292270	Rep1_1_peak_8153
11	6388947	6389358	Rep1_1_peak_8158
11	6389729	6389921	Rep1_1_peak_8159
11	6405533	6405559	Rep1_1_peak_8169
11	6410271	6410548	Rep1_1_peak_8171
11	6415438	6416406	Rep1_1_peak_8172
11	6436616	6436772	Rep1_1_peak_8173
11	6444032	6444773	Rep1_1_peak_8174
11	6475971	6476397	Rep1_1_peak_8176
11	6487123	6487291	Rep1_1_peak_8177
11	6528535	6529089	Rep1_1_peak_8186
11	6546323	6547379	Rep1_1_peak_8187
11	6604943	6605109	Rep1_1_peak_8202
11	6605625	6605781	Rep1_1_peak_8203
11	6625696	6626328	Rep1_1_peak_8208
11	6639115	6639320	Rep1_1_peak_8211
11	6658394	6658809	Rep1_1_peak_8217
11	6676786	6676804	Rep1_1_peak_8222
11	7149909	7150056	Rep1_1_peak_8245
11	7213478	7214048	Rep1_1_peak_8254
11	8569417	8569689	Rep1_1_peak_8280
11	8605059	8605286	Rep1_1_peak_8282
11	8624810	8624933	Rep1_1_peak_8284
11	9010990	9011251	Rep1_1_peak_8299
11	9048472	9048636	Rep1_1_peak_8300
11	11461951	11462295	Rep1_1_peak_8312
11	11685142	11685482	Rep1_1_peak_8313
11	11685881	11686338	Rep1_1_peak_8314
11	11808725	11809408	Rep1_1_peak_8320
11	12026106	12026316	Rep1_1_peak_8326
11	12036551	12036653	Rep1_1_peak_8328
11	12532231	12532413	Rep1_1_peak_8335
11	16508139	16508318	Rep1_1_peak_8344
11	16752064	16752493	Rep1_1_peak_8345
11	16951110	16951560	Rep1_1_peak_8347
11	17158998	17159397	Rep1_1_peak_8351
11	17211396	17211725	Rep1_1_peak_8352
11	17257495	17257877	Rep1_1_peak_8354
11	17953345	17953491	Rep1_1_peak_8356
11	17953615	17953992	Rep1_1_peak_8356
11	19016198	19016292	Rep1_1_peak_8368
11	19018977	19019196	Rep1_1_peak_8369
11	19020494	19020735	Rep1_1_peak_8371
11	19920257	19920445	Rep1_1_peak_8400
11	19923870	19924467	Rep1_1_peak_8401
11	19925268	19925687	Rep1_1_peak_8402
11	19984192	19984348	Rep1_1_peak_8409
11	20041684	20041770	Rep1_1_peak_8415
11	20112352	20112676	Rep1_1_peak_8417
11	20112765	20113290	Rep1_1_peak_8417
11	20200893	20201475	Rep1_1_peak_8420
11	20201610	20201807	Rep1_1_peak_8420
11	20201923	20202087	Rep1_1_peak_8420
11	20241425	20241580	Rep1_1_peak_8422
11	20248971	20249323	Rep1_1_peak_8425
11	20249428	20249762	Rep1_1_peak_8425
11	20332564	20333011	Rep1_1_peak_8429
11	20337868	20338024	Rep1_1_peak_8430
11	20400946	20401075	Rep1_1_peak_8432
11	20409465	20409634	Rep1_1_peak_8433
11	20455076	20455247	Rep1_1_peak_8435
11	20463335	20463518	Rep1_1_peak_8438
11	20477422	20477776	Rep1_1_peak_8441
11	20532364	20532571	Rep1_1_peak_8443
11	20542698	20543314	Rep1_1_peak_8444
11	20631442	20632599	Rep1_1_peak_8448
11	20655865	20656060	Rep1_1_peak_8455
11	20741478	20741897	Rep1_1_peak_8461
11	20830551	20830712	Rep1_1_peak_8463
11	20831221	20831415	Rep1_1_peak_8463
11	21091011	21091572	Rep1_1_peak_8472
11	21238662	21238839	Rep1_1_peak_8474
11	21239453	21239641	Rep1_1_peak_8474
11	21370496	21371417	Rep1_1_peak_8476
11	21571907	21572377	Rep1_1_peak_8478
11	21634512	21634676	Rep1_1_peak_8479
11	21997181	21997526	Rep1_1_peak_8484
11	22001628	22001784	Rep1_1_peak_8490
11	22003767	22003937	Rep1_1_peak_8492
11	22233408	22233564	Rep1_1_peak_8496
11	22286924	22287429	Rep1_1_peak_8499
11	22512545	22512716	Rep1_1_peak_8502
11	22708116	22708279	Rep1_1_peak_8506
11	22859021	22859357	Rep1_1_peak_8516
11	22859694	22859981	Rep1_1_peak_8516
11	22971848	22972235	Rep1_1_peak_8520
11	22972831	22973059	Rep1_1_peak_8520
11	22981954	22982335	Rep1_1_peak_8521
11	22990502	22990896	Rep1_1_peak_8522
11	23008334	23008690	Rep1_1_peak_8524
11	23124478	23124762	Rep1_1_peak_8527
11	23211334	23211490	Rep1_1_peak_8529
11	23255195	23256052	Rep1_1_peak_8530
11	23305927	23307392	Rep1_1_peak_8534
11	23497835	23498447	Rep1_1_peak_8535
11	23633669	23633853	Rep1_1_peak_8536
11	23770688	23771415	Rep1_1_peak_8538
11	23895094	23895418	Rep1_1_peak_8540
11	24049352	24049530	Rep1_1_peak_8545
11	24077757	24077926	Rep1_1_peak_8552
11	24079062	24079218	Rep1_1_peak_8553
11	24080525	24080749	Rep1_1_peak_8556
11	24080917	24081140	Rep1_1_peak_8556
11	26387056	26387569	Rep1_1_peak_8578
11	26593678	26593843	Rep1_1_peak_8580
11	28365551	28365762	Rep1_1_peak_8584
11	28583263	28583619	Rep1_1_peak_8587
11	29130660	29130838	Rep1_1_peak_8590
11	29172710	29173424	Rep1_1_peak_8592
11	29373376	29373779	Rep1_1_peak_8595
11	29514923	29515296	Rep1_1_peak_8596
11	29526290	29526459	Rep1_1_peak_8597
11	29692569	29693235	Rep1_1_peak_8601
11	29693455	29693906	Rep1_1_peak_8601
11	30025742	30026308	Rep1_1_peak_8605
11	30198194	30198535	Rep1_1_peak_8608
11	30267760	30268545	Rep1_1_peak_8610
11	30771583	30771895	Rep1_1_peak_8616
11	30772096	30772320	Rep1_1_peak_8616
11	30954349	30954719	Rep1_1_peak_8619
11	30986294	30986479	Rep1_1_peak_8620
11	31369880	31370177	Rep1_1_peak_8626
11	31371667	31371852	Rep1_1_peak_8628
11	31591866	31591889	Rep1_1_peak_8633
11	31592035	31592102	Rep1_1_peak_8634
11	31744505	31744848	Rep1_1_peak_8643
11	31746909	31746997	Rep1_1_peak_8644
11	31870325	31871054	Rep1_1_peak_8650
11	31952973	31953127	Rep1_1_peak_8655
11	32062090	32062250	Rep1_1_peak_8664
11	32103060	32103159	Rep1_1_peak_8666
11	32205036	32205532	Rep1_1_peak_8680
11	32222548	32222679	Rep1_1_peak_8691
11	32226316	32226620	Rep1_1_peak_8693
11	32267226	32267762	Rep1_1_peak_8701
11	32321291	32321454	Rep1_1_peak_8706
[truncated: 15,995 more rows]

## Sheet: pou6f1_annotated_peaks
seqnames	start	end	width	strand	V4	V5	V6	V7	V8	V9	V10	annotation	geneChr	geneStart	geneEnd	geneLength	geneStrand	geneId	transcriptId	distanceToTSS	GENENAME	GENEID.1	baseMean from RNA-seq (Dis3 null vs het)	log2FoldChange from RNA-seq (Dis3 null vs het)	padj from RNA-seq (Dis3 null vs het)	Note: the N/A means the gene is not found in the RNA-seq differential analysis result due to the low counts (low-count genes have been filtered out from RNA-seq differential analysis)
chr1	3671757	3672024	268	*	Rep1_1_peak_3	247	.	14.9391	28.104	24.7123	301	Promoter	1	3214482	3671498	457017	2	497097	ENSMUST00000070533.4	-259	Xkr4	ENSMUSG00000051951	#N/A	#N/A	#N/A
chr1	4492566	4492726	161	*	Rep1_1_peak_6	114	.	8.61189	14.364	11.4095	156	5' UTR	1	4492465	4493735	1271	2	20671	ENSMUST00000191939.1	1009	Sox17	ENSMUSG00000025902	0.0315273	0	NA
chr1	4785639	4785840	202	*	Rep1_1_peak_11	113	.	7.83252	14.2999	11.353	213	Promoter	1	4773206	4785710	12505	2	27395	ENSMUST00000130201.7	0	Mrpl15	ENSMUSG00000033845	2831.57	-0.0716921	0.929599038784796
chr1	4807553	4807759	207	*	Rep1_1_peak_12	165	.	11.3387	19.6655	16.5138	145	Promoter	1	4807788	4848410	40623	1	18777	ENSMUST00000134384.7	-29	Lypla1	ENSMUSG00000025903	800.218	-0.0277265	0.96987308237389
chr1	4807841	4808073	233	*	Rep1_1_peak_12	165	.	11.3387	19.6655	16.5138	145	Promoter	1	4807892	4886770	78879	1	18777	ENSMUST00000155020.1	0	Lypla1	ENSMUSG00000025903	800.218	-0.0277265	0.96987308237389
chr1	4857516	4857807	292	*	Rep1_1_peak_13	149	.	9.85875	18.0907	14.9899	179	Promoter	1	4857814	4897905	40092	1	21399	ENSMUST00000081551.13	-7	Tcea1	ENSMUSG00000033813	301.482	0.505827	0.479561973479399
chr1	5018478	5018641	164	*	Rep1_1_peak_14	49	.	5.40539	7.41346	4.93604	213	Promoter	1	4910402	5018735	108334	2	58175	ENSMUST00000119256.7	94	NA	NA	#N/A	#N/A	#N/A
chr1	5023070	5023148	79	*	Rep1_1_peak_19	76	.	6.95266	10.3148	7.60041	159	Intron (ENSMUST00000118000.7/58175, intron 1 of 5)	1	4909576	5019539	109964	2	58175	ENSMUST00000002533.14	-3531	NA	NA	#N/A	#N/A	#N/A
chr1	5083007	5083342	336	*	Rep1_1_peak_21	268	.	14.9273	30.2886	26.8387	123	Promoter	1	5083080	5162529	79450	1	108664	ENSMUST00000044369.12	0	Atp6v1h	ENSMUSG00000033793	619.001	0.0723586	0.918907721451977
chr1	5170599	5170643	45	*	Rep1_1_peak_22	42	.	4.9797	6.59868	4.20493	78	Distal Intergenic	1	5083164	5099777	16614	1	108664	ENSMUST00000192142.1	87435	Atp6v1h	ENSMUSG00000033793	619.001	0.0723586	0.918907721451977
chr1	5588302	5588549	248	*	Rep1_1_peak_23	66	.	6.40248	9.24414	6.6045	135	Promoter	1	5588493	5606131	17639	1	18387	ENSMUST00000160777.7	0	Oprk1	ENSMUSG00000025905	#N/A	#N/A	#N/A
chr1	6214451	6214815	365	*	Rep1_1_peak_26	437	.	22.2426	47.5533	43.715	275	Promoter	1	6214645	6276648	62004	1	12421	ENSMUST00000027040.12	0	Rb1cc1	ENSMUSG00000025907	4608.78	0.297096	0.622731023768925
chr1	7088520	7089264	745	*	Rep1_1_peak_29	984	.	40.4798	103.579	98.4667	476	Promoter	1	7088920	7173628	84709	1	319263	ENSMUST00000061280.16	0	Pcmtd1	ENSMUSG00000051285	135.501	-1.25764	0.123226745340024
chr1	7309516	7309648	133	*	Rep1_1_peak_33	53	.	5.69109	7.89609	5.37294	93	Distal Intergenic	1	7160557	7172659	12103	1	319263	ENSMUST00000183204.1	148959	Pcmtd1	ENSMUSG00000051285	135.501	-1.25764	0.123226745340024
chr1	7397692	7397897	206	*	Rep1_1_peak_34	488	.	23.7738	52.7965	48.8475	636	Exon (ENSMUST00000181554.1/ENSMUST00000181554.1, exon 1 of 3)	1	7160557	7172659	12103	1	319263	ENSMUST00000183204.1	237135	Pcmtd1	ENSMUSG00000051285	135.501	-1.25764	0.123226745340024
chr1	7398012	7398377	366	*	Rep1_1_peak_34	488	.	23.7738	52.7965	48.8475	636	Distal Intergenic	1	7160557	7172659	12103	1	319263	ENSMUST00000183204.1	237455	Pcmtd1	ENSMUSG00000051285	135.501	-1.25764	0.123226745340024
chr1	9545211	9545414	204	*	Rep1_1_peak_38	145	.	10.2806	17.6224	14.5388	138	Promoter	1	9545408	9547455	2048	1	59014	ENSMUST00000072079.8	0	Rrs1	ENSMUSG00000061024	188.601	0.0824291	0.9268635349743
chr1	9547985	9548147	163	*	Rep1_1_peak_40	75	.	6.85551	10.2456	7.53346	127	Promoter	1	9548055	9576901	28847	1	76187	ENSMUST00000027044.14	0	NA	NA	#N/A	#N/A	#N/A
chr1	9699875	9700947	1073	*	Rep1_1_peak_43	225	.	12.3067	25.8651	22.5288	471	Promoter	1	9667415	9700209	32795	2	17864	ENSMUST00000088658.10	0	Mybl1	ENSMUSG00000025912	66.7303	1.34058	0.325647961439716
chr1	9748181	9748665	485	*	Rep1_1_peak_44	299	.	16.0755	33.4274	29.905	436	Promoter	1	9718622	9748382	29761	2	70675	ENSMUST00000057438.6	0	Vcpip1	ENSMUSG00000045210	209.553	0.447645	0.572895582978981
chr1	9848142	9848409	268	*	Rep1_1_peak_47	243	.	13.7654	27.7371	24.3535	148	Promoter	1	9848272	9900843	52572	1	170755	ENSMUST00000171265.7	0	NA	NA	#N/A	#N/A	#N/A
chr1	9944079	9944301	223	*	Rep1_1_peak_49	264	.	15.5024	29.8697	26.4336	448	Promoter	1	9941959	9944118	2160	2	73824	ENSMUST00000182580.7	0	NA	NA	#N/A	#N/A	#N/A
chr1	9967901	9968352	452	*	Rep1_1_peak_52	135	.	9.95941	16.5898	13.5483	132	Promoter	1	9960163	9967932	7770	2	100039596	ENSMUST00000185184.1	0	Tcf24	ENSMUSG00000099032	29.1122	0.629051	0.77495850572787
chr1	10037735	10037735	1	*	Rep1_1_peak_54	66	.	6.42536	9.32558	6.66397	105	Promoter	1	10030920	10037938	7019	2	26754	ENSMUST00000139578.7	203	Cops5	ENSMUSG00000025917	2359.49	0.365041	0.457298865241946
chr1	10037798	10038110	313	*	Rep1_1_peak_55	140	.	10.1516	17.1249	14.0558	248	Promoter	1	10038006	10047534	9529	1	211660	ENSMUST00000191012.6	0	Cspp1	ENSMUSG00000056763	272.115	0.101903	0.879378781752115
chr1	10039568	10039974	407	*	Rep1_1_peak_56	473	.	23.3146	51.3161	47.3967	186	Promoter	1	10039767	10058872	19106	1	211660	ENSMUST00000191521.6	0	Cspp1	ENSMUSG00000056763	272.115	0.101903	0.879378781752115
chr1	10232356	10232673	318	*	Rep1_1_peak_57	145	.	10.2806	17.6224	14.5388	917	Promoter	1	10137571	10232670	95100	2	211673	ENSMUST00000088615.10	0	Arfgef1	ENSMUSG00000067851	263.852	0.744948	0.341628934898737
chr1	10233033	10233345	313	*	Rep1_1_peak_57	145	.	10.2806	17.6224	14.5388	917	Promoter	1	10173075	10232670	59596	2	211673	ENSMUST00000131556.1	-363	Arfgef1	ENSMUSG00000067851	263.852	0.744948	0.341628934898737
chr1	12990963	12991189	227	*	Rep1_1_peak_71	56	.	5.79556	8.23924	5.67312	614	Promoter	1	12866552	12991135	124584	2	240726	ENSMUST00000115403.8	0	NA	NA	#N/A	#N/A	#N/A
chr1	12992061	12992260	200	*	Rep1_1_peak_72	136	.	8.99337	16.6626	13.6147	1211	Promoter	1	12866549	12992650	126102	2	240726	ENSMUST00000188454.6	390	NA	NA	#N/A	#N/A	#N/A
chr1	12992681	12992915	235	*	Rep1_1_peak_72	136	.	8.99337	16.6626	13.6147	1211	Promoter	1	12866549	12992650	126102	2	240726	ENSMUST00000188454.6	-31	NA	NA	#N/A	#N/A	#N/A
chr1	13127057	13127241	185	*	Rep1_1_peak_76	57	.	5.94504	8.36248	5.78295	66	Promoter	1	13113457	13127163	13707	2	383491	ENSMUST00000047577.6	0	Prdm14	ENSMUSG00000042414	33.6966	0.282147	0.923526016748921
chr1	13372364	13372835	472	*	Rep1_1_peak_79	264	.	15.6505	29.8386	26.4037	322	Promoter	1	13139105	13372439	233335	2	17978	ENSMUST00000081713.10	0	Ncoa2	ENSMUSG00000005886	117.029	-0.597593	0.608707251049107
chr1	13372910	13373133	224	*	Rep1_1_peak_79	264	.	15.6505	29.8386	26.4037	322	Promoter	1	13139105	13372439	233335	2	17978	ENSMUST00000081713.10	-471	Ncoa2	ENSMUSG00000005886	117.029	-0.597593	0.608707251049107
chr1	13374010	13374165	156	*	Rep1_1_peak_80	181	.	12.0936	21.3778	18.1682	625	Promoter	1	13139159	13374083	234925	2	17978	ENSMUST00000068304.12	0	Ncoa2	ENSMUSG00000005886	117.029	-0.597593	0.608707251049107
chr1	13531733	13531788	56	*	Rep1_1_peak_82	36	.	4.59301	5.92846	3.61898	90	Distal Intergenic	1	13576144	13579798	3655	2	72265	ENSMUST00000185447.1	48010	Tram1	ENSMUSG00000025935	1422.26	0.407881	0.422465450570226
chr1	13534996	13535097	102	*	Rep1_1_peak_83	62	.	6.19233	8.82818	6.2213	94	Distal Intergenic	1	13576144	13579798	3655	2	72265	ENSMUST00000185447.1	44701	Tram1	ENSMUSG00000025935	1422.26	0.407881	0.422465450570226
chr1	13535164	13535255	92	*	Rep1_1_peak_84	53	.	5.69109	7.89609	5.37294	110	Distal Intergenic	1	13576144	13579798	3655	2	72265	ENSMUST00000185447.1	44543	Tram1	ENSMUSG00000025935	1422.26	0.407881	0.422465450570226
chr1	13589536	13590062	527	*	Rep1_1_peak_86	634	.	28.9141	67.774	63.4981	737	Promoter	1	13564698	13589910	25213	2	72265	ENSMUST00000027068.10	0	Tram1	ENSMUSG00000025935	1422.26	0.407881	0.422465450570226
chr1	13660301	13660744	444	*	Rep1_1_peak_89	333	.	17.0692	36.9935	33.384	423	Promoter	1	13623330	13660546	37217	2	212442	ENSMUST00000027071.6	0	Lactb2	ENSMUSG00000025937	1434.52	-1.48477	0.00256462248656312
chr1	14506778	14507031	254	*	Rep1_1_peak_92	97	.	7.95216	12.6158	9.75528	292	Distal Intergenic	1	14168958	14310235	141278	2	14048	ENSMUST00000168081.8	-196543	Eya1	ENSMUSG00000025932	2.02045	-2.34607	0.709539275351421
chr1	14918775	14918979	205	*	Rep1_1_peak_95	143	.	10.3205	17.4536	14.3775	129	Promoter	1	14872648	14918862	46215	2	277328	ENSMUST00000041447.4	0	Trpa1	ENSMUSG00000032769	4.6694	2.04187	0.674992695101199
chr1	16519802	16519985	184	*	Rep1_1_peak_109	77	.	6.88951	10.5338	7.79927	148	Promoter	1	16460213	16520020	59808	2	29819	ENSMUST00000144138.3	35	Stau2	ENSMUSG00000025920	110.34	0.122142	0.925783008834337
chr1	16618717	16618988	272	*	Rep1_1_peak_110	333	.	17.7394	36.9369	33.3301	792	Promoter	1	16581936	16619259	37324	2	66799	ENSMUST00000133639.1	271	Ube2w	ENSMUSG00000025939	448.967	0.131123	0.891186732170186
chr1	16619185	16619524	340	*	Rep1_1_peak_110	333	.	17.7394	36.9369	33.3301	792	Promoter	1	16540790	16619312	78523	2	66799	ENSMUST00000182554.7	0	Ube2w	ENSMUSG00000025939	448.967	0.131123	0.891186732170186
chr1	16656608	16656725	118	*	Rep1_1_peak_111	200	.	12.8063	23.2786	20.0156	369	Promoter	1	16643472	16656625	13154	2	67923	ENSMUST00000186701.1	0	Tceb1	ENSMUSG00000079658	20907.7	0.387085	0.660622084857894
chr1	16656784	16657189	406	*	Rep1_1_peak_111	200	.	12.8063	23.2786	20.0156	369	Promoter	1	16641725	16656884	15160	2	67923	ENSMUST00000188641.6	0	Tceb1	ENSMUSG00000079658	20907.7	0.387085	0.660622084857894
chr1	16665098	16665260	163	*	Rep1_1_peak_112	139	.	9.76014	17.0603	13.9937	168	Promoter	1	16665207	16678195	12989	1	70397	ENSMUST00000177501.1	0	Tmem70	ENSMUSG00000025940	3004.63	0.827742	0.117460511278169
chr1	17097009	17097242	234	*	Rep1_1_peak_114	77	.	6.88951	10.5338	7.79927	336	Promoter	1	16994938	17097889	102952	2	57339	ENSMUST00000038382.4	647	Jph1	ENSMUSG00000042686	20.3885	1.04885	0.488670624948346
chr1	17097721	17098088	368	*	Rep1_1_peak_115	329	.	18.2689	36.4928	32.9033	414	Promoter	1	16994938	17097889	102952	2	57339	ENSMUST00000038382.4	0	Jph1	ENSMUSG00000042686	20.3885	1.04885	0.488670624948346
chr1	20820107	20820455	349	*	Rep1_1_peak_131	91	.	7.71043	11.959	9.12333	136	Promoter	1	20802968	20820312	17345	2	17215	ENSMUST00000053266.10	0	Mcm3	ENSMUSG00000041859	704.939	-1.23616	0.109317642100948
chr1	20951419	20951694	276	*	Rep1_1_peak_136	375	.	18.7961	41.2719	37.5752	266	Promoter	1	20951626	20955527	3902	1	71877	ENSMUST00000160782.1	0	Efhc1	ENSMUSG00000041809	0.196687	-1.27512	NA
chr1	21079100	21079599	500	*	Rep1_1_peak_141	984	.	40.4798	103.579	98.4667	624	Promoter	1	20996299	21079229	82931	2	170829	ENSMUST00000037998.5	0	Tram2	ENSMUSG00000041779	33.5991	-0.268342	0.936833562939795
chr1	21166331	21166492	162	*	Rep1_1_peak_142	268	.	14.9273	30.2886	26.8387	142	Distal Intergenic	1	21218575	21230167	11593	1	75712	ENSMUST00000027065.11	-52083	Tmem14a	ENSMUSG00000025933	1.04593	-1.42164	NA
chr1	22805624	22805810	187	*	Rep1_1_peak_150	31	.	4.26832	5.35853	3.12394	134	Promoter	1	22286251	22805724	519474	2	116837	ENSMUST00000081544.12	0	NA	NA	#N/A	#N/A	#N/A
chr1	23256043	23256430	388	*	Rep1_1_peak_151	181	.	12.0936	21.3778	18.1682	536	Exon (ENSMUST00000193885.1/ENSMUST00000193885.1, exon 1 of 1)	1	23272269	23272339	71	1	387225	ENSMUST00000083471.3	-15839	NA	NA	#N/A	#N/A	#N/A
chr1	23256761	23256993	233	*	Rep1_1_peak_151	181	.	12.0936	21.3778	18.1682	536	Distal Intergenic	1	23272269	23272339	71	1	387225	ENSMUST00000083471.3	-15276	NA	NA	#N/A	#N/A	#N/A
chr1	23383224	23383596	373	*	Rep1_1_peak_153	595	.	28.4554	63.7551	59.5708	328	Promoter	1	23366424	23383175	16752	2	70155	ENSMUST00000027343.5	-49	Ogfrl1	ENSMUSG00000026158	64.5304	-0.678139	0.563237850463517
chr1	23922340	23922547	208	*	Rep1_1_peak_158	333	.	18.496	36.9617	33.3532	142	Promoter	1	23845625	23922317	76693	2	98366	ENSMUST00000027339.13	-23	Smap1	ENSMUSG00000026155	191.043	-1.20519	0.0419988398415875
chr1	24005425	24005788	364	*	Rep1_1_peak_161	654	.	30.5896	69.8002	65.4823	196	Promoter	1	23995939	24005656	9718	2	68002	ENSMUST00000027338.3	0	1110058L19Rik	ENSMUSG00000026154	91.2048	-0.437563	0.674179447957136
chr1	24100119	24100644	526	*	Rep1_1_peak_162	424	.	22.053	46.2311	42.4233	748	Promoter	1	24011245	24100194	88950	2	68187	ENSMUST00000187752.6	0	NA	NA	#N/A	#N/A	#N/A
chr1	24678470	24678888	419	*	Rep1_1_peak_169	275	.	15.3371	31.0009	27.5347	130	Promoter	1	24678630	24765448	86819	1	68421	ENSMUST00000191471.6	0	Lmbrd1	ENSMUSG00000073725	318.25	0.435147	0.480278637020277
chr1	30873862	30874053	192	*	Rep1_1_peak_176	344	.	15.665	38.0396	34.4145	815	Promoter	1	30815315	30873921	58607	2	213109	ENSMUST00000191245.6	0	NA	NA	#N/A	#N/A	#N/A
chr1	30949798	30950024	227	*	Rep1_1_peak_178	358	.	19.1562	39.5475	35.8878	245	Promoter	1	30940302	30949770	9469	2	19243	ENSMUST00000233506.1	-28	Ptp4a1	ENSMUSG00000026064	79.8326	0.486713	0.608707251049107
chr1	32172598	32172759	162	*	Rep1_1_peak_180	165	.	11.3822	19.7549	16.5979	231	Promoter	1	32172714	32658568	485855	1	170771	ENSMUST00000027226.11	0	Khdrbs2	ENSMUSG00000026058	0.781292	-1.72138	NA
chr1	33499184	33499323	140	*	Rep1_1_peak_181	52	.	5.59742	7.7093	5.21174	126	Intron (ENSMUST00000027312.10/19076, intron 10 of 13)	1	33478942	33622142	143201	2	19076	ENSMUST00000189552.1	122819	Prim2	ENSMUSG00000026134	227.302	0.336485	0.652003175722013
chr1	33669661	33669841	181	*	Rep1_1_peak_185	188	.	11.3575	22.0609	18.8361	159	Promoter	1	33453810	33669795	215986	2	19076	ENSMUST00000027312.10	0	Prim2	ENSMUSG00000026134	227.302	0.336485	0.652003175722013
chr1	33719737	33720205	469	*	Rep1_1_peak_189	435	.	21.8462	47.3634	43.5286	161	Promoter	1	33719887	33723837	3951	1	19335	ENSMUST00000195006.5	0	NA	NA	#N/A	#N/A	#N/A
chr1	33757689	33757839	151	*	Rep1_1_peak_192	91	.	7.71043	11.959	9.12333	145	Promoter	1	33745484	33757795	12312	2	213539	ENSMUST00000044691.8	0	Bag2	ENSMUSG00000042215	9.94831	0.887139	0.843072775798103
chr1	33814053	33814166	114	*	Rep1_1_peak_193	186	.	11.7978	21.8309	18.6097	449	Promoter	1	33782178	33814211	32034	2	98403	ENSMUST00000130376.2	45	Zfp451	ENSMUSG00000042197	328.512	0.25156	0.829747524468781
chr1	33814342	33814684	343	*	Rep1_1_peak_193	186	.	11.7978	21.8309	18.6097	449	Promoter	1	33761545	33814385	52841	2	98403	ENSMUST00000139143.7	0	Zfp451	ENSMUSG00000042197	328.512	0.25156	0.829747524468781
chr1	33907962	33908114	153	*	Rep1_1_peak_196	147	.	9.13794	17.8662	14.7761	119	Promoter	1	33908225	34307592	399368	1	13518	ENSMUST00000183034.4	-111	Dst	ENSMUSG00000026131	388.202	-0.417618	0.736183838733583
chr1	33907962	33908114	153	*	Rep1_1_peak_196	147	.	9.13794	17.8662	14.7761	119	Promoter	1	33908225	34307592	399368	1	13518	ENSMUST00000183034.4	-111	AC123072.1	ENSMUSG00000103888	#N/A	#N/A	#N/A
chr1	34011163	34011366	204	*	Rep1_1_peak_199	123	.	9.17556	15.3353	12.3452	318	Promoter	1	34011813	34308652	296840	1	13518	ENSMUST00000097786.9	-447	Dst	ENSMUSG00000026131	388.202	-0.417618	0.736183838733583
chr1	34011163	34011366	204	*	Rep1_1_peak_199	123	.	9.17556	15.3353	12.3452	318	Promoter	1	34011813	34308652	296840	1	13518	ENSMUST00000097786.9	-447	AC123072.1	ENSMUSG00000103888	#N/A	#N/A	#N/A
chr1	34121797	34121975	179	*	Rep1_1_peak_204	74	.	6.8947	10.2014	7.49321	107	Promoter	1	34121568	34154521	32954	1	13518	ENSMUST00000183006.3	229	Dst	ENSMUSG00000026131	388.202	-0.417618	0.736183838733583
chr1	34121797	34121975	179	*	Rep1_1_peak_204	74	.	6.8947	10.2014	7.49321	107	Promoter	1	34121568	34154521	32954	1	13518	ENSMUST00000183006.3	229	AC123072.1	ENSMUSG00000103888	#N/A	#N/A	#N/A
chr1	34178256	34178337	82	*	Rep1_1_peak_207	118	.	9.13445	14.8199	11.8461	161	Exon (ENSMUST00000183302.5/13518, exon 23 of 24)	1	34160330	34308404	148075	1	13518	ENSMUST00000185269.6	17926	Dst	ENSMUSG00000026131	388.202	-0.417618	0.736183838733583
chr1	34178256	34178337	82	*	Rep1_1_peak_207	118	.	9.13445	14.8199	11.8461	161	Exon (ENSMUST00000183302.5/13518, exon 23 of 24)	1	34160330	34308404	148075	1	13518	ENSMUST00000185269.6	17926	AC123072.1	ENSMUSG00000103888	#N/A	#N/A	#N/A
chr1	34439303	34439492	190	*	Rep1_1_peak_221	165	.	11.2295	19.6772	16.5241	276	Promoter	1	34436670	34439672	3003	2	69668	ENSMUST00000042493.9	180	Ccdc115	ENSMUSG00000042111	341.576	0.488995	0.314295832027619
chr1	34439754	34439958	205	*	Rep1_1_peak_222	112	.	8.3021	14.2241	11.283	156	Promoter	1	34439851	34449356	9506	1	27993	ENSMUST00000027303.13	0	Imp4	ENSMUSG00000026127	1290.5	0.440951	0.183040196185398
chr1	34537063	34537300	238	*	Rep1_1_peak_231	101	.	7.78322	12.9856	10.1068	387	Exon (ENSMUST00000027298.4/12627, exon 4 of 6)	1	34535648	34544313	8666	1	12627	ENSMUST00000027298.4	1415	Cfc1	ENSMUSG00000026124	1.88203	0.856363	0.909832917464026
chr1	34579591	34579846	256	*	Rep1_1_peak_234	78	.	7.06789	10.6235	7.87185	146	Promoter	1	34579657	34590944	11288	1	211383	ENSMUST00000052670.10	0	Amer3	ENSMUSG00000045174	0.0882312	0	NA
chr1	34678026	34678488	463	*	Rep1_1_peak_242	181	.	12.0936	21.3778	18.1682	115	5' UTR	1	34635544	34636189	646	2	241051	ENSMUST00000195095.1	-41837	NA	NA	#N/A	#N/A	#N/A
chr1	34802920	34803066	147	*	Rep1_1_peak_249	55	.	5.78282	8.06863	5.52459	134	Intron (ENSMUST00000159747.8/ENSMUST00000159747.8, intron 5 of 13)	1	34801741	34808911	7171	1	226970	ENSMUST00000160855.1	1179	Arhgef4	ENSMUSG00000037509	11.7319	-0.279679	0.941792402756434
chr1	34806173	34806362	190	*	Rep1_1_peak_250	59	.	6.06616	8.58768	5.99417	89	Exon (ENSMUST00000159747.8/ENSMUST00000159747.8, exon 8 of 14)	1	34801741	34808911	7171	1	226970	ENSMUST00000160855.1	4432	Arhgef4	ENSMUSG00000037509	11.7319	-0.279679	0.941792402756434
chr1	34842985	34843151	167	*	Rep1_1_peak_252	270	.	15.8248	30.5018	27.047	125	Promoter	1	34813219	34843050	29832	2	214469	ENSMUST00000167518.7	0	Fam168b	ENSMUSG00000037503	149.252	-0.228986	0.847202592803875
chr1	35824521	35824660	140	*	Rep1_1_peak_263	50	.	5.52728	7.57248	5.08264	114	Distal Intergenic	1	36068400	36106446	38047	1	50785	ENSMUST00000088174.3	-243740	Hs6st1	ENSMUSG00000045216	119.476	-0.254377	0.820769594954085
chr1	36013992	36014147	156	*	Rep1_1_peak_267	67	.	6.22658	9.44486	6.77017	301	Distal Intergenic	1	36068400	36106446	38047	1	50785	ENSMUST00000088174.3	-54253	Hs6st1	ENSMUSG00000045216	119.476	-0.254377	0.820769594954085
chr1	36068097	36068456	360	*	Rep1_1_peak_270	546	.	25.5523	58.742	54.6601	323	Promoter	1	36068400	36106446	38047	1	50785	ENSMUST00000088174.3	0	Hs6st1	ENSMUSG00000045216	119.476	-0.254377	0.820769594954085
chr1	36088702	36088851	150	*	Rep1_1_peak_274	66	.	6.42536	9.32558	6.66397	258	Intron (ENSMUST00000088174.3/50785, intron 1 of 1)	1	36068400	36106446	38047	1	50785	ENSMUST00000088174.3	20302	Hs6st1	ENSMUSG00000045216	119.476	-0.254377	0.820769594954085
chr1	36270827	36270978	152	*	Rep1_1_peak_292	52	.	5.60928	7.73269	5.23455	230	Intron (ENSMUST00000056946.7/214854, intron 1 of 3)	1	36264597	36273435	8839	2	214854	ENSMUST00000056946.7	2457	Neurl3	ENSMUSG00000047180	4.22919	1.25177	0.846276306753256
chr1	36368543	36368859	317	*	Rep1_1_peak_310	349	.	18.6335	38.5653	34.9228	682	Promoter	1	36367966	36369102	1137	2	226976	ENSMUST00000188957.1	243	Kansl3	ENSMUSG00000010453	408.195	0.29475	0.675227951753251
chr1	36368999	36369401	403	*	Rep1_1_peak_310	349	.	18.6335	38.5653	34.9228	682	Promoter	1	36335730	36369157	33428	2	226976	ENSMUST00000185912.6	0	Kansl3	ENSMUSG00000010453	408.195	0.29475	0.675227951753251
chr1	36445123	36445431	309	*	Rep1_1_peak_319	277	.	16.1609	31.1784	27.7106	490	Promoter	1	36422065	36445271	23207	2	214895	ENSMUST00000125304.7	0	Lman2l	ENSMUSG00000001143	53.8463	-0.0351384	0.987850105546794
chr1	36471401	36471697	297	*	Rep1_1_peak_320	452	.	22.4888	49.1623	45.2897	269	Promoter	1	36471620	36508764	37145	1	94220	ENSMUST00000153128.1	0	Cnnm4	ENSMUSG00000037408	1605.73	0.259391	0.818931193090781
chr1	36472064	36472254	191	*	Rep1_1_peak_320	452	.	22.4888	49.1623	45.2897	269	Promoter	1	36471620	36508764	37145	1	94220	ENSMUST00000153128.1	444	Cnnm4	ENSMUSG00000037408	1605.73	0.259391	0.818931193090781
chr1	36511581	36512041	461	*	Rep1_1_peak_327	440	.	21.813	47.9193	44.0763	260	Promoter	1	36511867	36528237	16371	1	94218	ENSMUST00000001166.13	0	Cnnm3	ENSMUSG00000001138	59.7268	-1.02016	0.267127020750111
chr1	36546952	36547576	625	*	Rep1_1_peak_339	299	.	16.7059	33.4595	29.9334	267	Promoter	1	36537507	36547219	9713	2	109346	ENSMUST00000207843.1	0	Ankrd39	ENSMUSG00000079610	56.5536	0.582459	0.649828724304987
chr1	36557138	36557405	268	*	Rep1_1_peak_346	244	.	13.4909	27.8464	24.4592	127	Promoter	1	36548642	36557526	8885	2	20353	ENSMUST00000191642.5	121	NA	NA	#N/A	#N/A	#N/A
chr1	36558221	36558662	442	*	Rep1_1_peak_346	244	.	13.4909	27.8464	24.4592	127	Promoter	1	36548639	36558349	9711	2	20353	ENSMUST00000191677.5	0	NA	NA	#N/A	#N/A	#N/A
chr1	36596267	36596410	144	*	Rep1_1_peak_353	24	.	3.85521	4.59136	2.48816	67	Intron (ENSMUST00000170295.7/381337, intron 10 of 14)	1	36562696	36593332	30637	2	381337	ENSMUST00000193763.5	-2935	Fam178b	ENSMUSG00000046337	13.3063	-0.085107	0.984577019459722
chr1	36682908	36683326	419	*	Rep1_1_peak_357	243	.	14.3342	27.691	24.3093	682	Promoter	1	36562692	36683183	120492	2	381337	ENSMUST00000170295.7	0	Fam178b	ENSMUSG00000046337	13.3063	-0.085107	0.984577019459722
chr1	36691300	36691532	233	*	Rep1_1_peak_358	573	.	26.3033	61.5378	57.3991	247	Promoter	1	36691449	36693386	1938	1	12859	ENSMUST00000081180.6	0	Cox5b	ENSMUSG00000061518	286.739	0.0133503	0.989170689948886
chr1	36709879	36710126	248	*	Rep1_1_peak_362	354	.	18.2866	39.1014	35.4483	713	Promoter	1	36698114	36710008	11895	2	226977	ENSMUST00000043951.9	0	Actr1b	ENSMUSG00000037351	380.617	-0.681625	0.288626681327977
chr1	36778538	36778672	135	*	Rep1_1_peak_367	46	.	5.28448	7.11651	4.66372	193	Promoter	1	36778984	36782815	3832	1	22637	ENSMUST00000190128.1	-312	Zap70	ENSMUSG00000026117	118.15	0.925893	0.347649284264162
chr1	36778779	36778813	35	*	Rep1_1_peak_368	66	.	6.42536	9.32558	6.66397	139	Promoter	1	36778984	36782815	3832	1	22637	ENSMUST00000190128.1	-171	Zap70	ENSMUSG00000026117	118.15	0.925893	0.347649284264162
chr1	36938945	36939247	303	*	Rep1_1_peak_381	413	.	20.9614	45.1286	41.3402	1152	Promoter	1	36792191	36939527	147337	2	56030	ENSMUST00000027290.11	280	Tmem131	ENSMUSG00000026116	54.4685	-0.796587	0.643823067267368
chr1	36939395	36939645	251	*	Rep1_1_peak_381	413	.	20.9614	45.1286	41.3402	1152	Promoter	1	36792191	36939527	147337	2	56030	ENSMUST00000027290.11	0	Tmem131	ENSMUSG00000026116	54.4685	-0.796587	0.643823067267368
chr1	36939731	36940165	435	*	Rep1_1_peak_381	413	.	20.9614	45.1286	41.3402	1152	Promoter	1	36792194	36939822	147629	2	56030	ENSMUST00000194563.5	0	Tmem131	ENSMUSG00000026116	54.4685	-0.796587	0.643823067267368
chr1	36996524	36996726	203	*	Rep1_1_peak_383	22	.	3.63217	4.28212	2.21952	107	Distal Intergenic	1	36841672	36943666	101995	2	56030	ENSMUST00000185964.2	-52858	Tmem131	ENSMUSG00000026116	54.4685	-0.796587	0.643823067267368
chr1	37029241	37029512	272	*	Rep1_1_peak_384	91	.	7.71043	11.959	9.12333	147	5' UTR	1	36841672	36943666	101995	2	56030	ENSMUST00000185964.2	-85575	Tmem131	ENSMUSG00000026116	54.4685	-0.796587	0.643823067267368
chr1	37299639	37300043	405	*	Rep1_1_peak_390	1033	.	34.376	108.557	103.308	215	Promoter	1	37299865	37348512	48648	1	269180	ENSMUST00000146676.1	0	Inpp4a	ENSMUSG00000026113	46.1709	0.768229	0.72259456945549
chr1	37300161	37300336	176	*	Rep1_1_peak_390	1033	.	34.376	108.557	103.308	215	Promoter	1	37300308	37408289	107982	1	269180	ENSMUST00000132401.7	0	Inpp4a	ENSMUSG00000026113	46.1709	0.768229	0.72259456945549
chr1	37429793	37430235	443	*	Rep1_1_peak_401	358	.	19.1181	39.4749	35.8177	392	Promoter	1	37430139	37438984	8846	1	67387	ENSMUST00000114925.9	0	NA	NA	#N/A	#N/A	#N/A
chr1	37864564	37865516	953	*	Rep1_1_peak_425	1170	.	46.8998	122.679	117.092	613	Promoter	1	37754776	37865079	110304	2	211484	ENSMUST00000041815.14	0	Tsga10	ENSMUSG00000060771	26.8023	-1.11927	0.41936183428296
chr1	37872153	37872323	171	*	Rep1_1_peak_426	253	.	14.6809	28.7943	25.3799	148	Promoter	1	37872206	37876228	4023	1	623661	ENSMUST00000041621.4	0	Lipt1	ENSMUSG00000037216	103.134	0.193557	0.88317444460115
chr1	37890361	37890525	165	*	Rep1_1_peak_428	414	.	20.2845	45.199	41.4098	226	Promoter	1	37890477	37898535	8059	1	107734	ENSMUST00000027256.11	0	NA	NA	#N/A	#N/A	#N/A
chr1	37997937	37998260	324	*	Rep1_1_peak_430	312	.	17.1502	34.7802	31.2293	312	Promoter	1	37998010	38055579	57570	1	226982	ENSMUST00000027252.7	0	Eif5b	ENSMUSG00000026083	5368.06	0.58629	0.152017405538279
chr1	38129539	38129915	377	*	Rep1_1_peak_431	242	.	14.7244	27.6629	24.283	1107	Promoter	1	38052786	38129662	76877	2	56210	ENSMUST00000027251.11	0	Rev1	ENSMUSG00000026082	190.131	1.27014	0.0420088355132941
chr1	38130020	38130245	226	*	Rep1_1_peak_431	242	.	14.7244	27.6629	24.283	1107	Promoter	1	38107683	38129801	22119	2	56210	ENSMUST00000195383.1	-219	Rev1	ENSMUSG00000026082	190.131	1.27014	0.0420088355132941
chr1	38626571	38626708	138	*	Rep1_1_peak_439	36	.	4.59301	5.92846	3.61898	44	Promoter	1	38177326	38627185	449860	2	16764	ENSMUST00000095027.8	477	Aff3	ENSMUSG00000037138	13.1775	1.3188	0.398413253084472
chr1	38835950	38835992	43	*	Rep1_1_peak_442	47	.	5.18881	7.25266	4.786	225	Promoter	1	38793645	38836711	43067	2	381338	ENSMUST00000147695.7	719	NA	NA	#N/A	#N/A	#N/A
chr1	38836441	38836736	296	*	Rep1_1_peak_443	133	.	9.83709	16.3404	13.3061	382	Promoter	1	38793645	38836711	43067	2	381338	ENSMUST00000147695.7	0	NA	NA	#N/A	#N/A	#N/A
chr1	38987475	38987974	500	*	Rep1_1_peak_447	884	.	36.7705	93.2957	88.4377	294	Promoter	1	38987841	38994917	7077	1	68833	ENSMUST00000193489.1	0	Pdcl3	ENSMUSG00000026078	397.131	-0.57786	0.131070061236077
chr1	39367650	39367953	304	*	Rep1_1_peak_456	448	.	22.2318	48.6862	44.8216	134	Promoter	1	39367842	39371911	4070	1	114641	ENSMUST00000086535.11	0	NA	NA	#N/A	#N/A	#N/A
chr1	39478549	39479057	509	*	Rep1_1_peak_461	584	.	27.2538	62.5805	58.4173	750	Promoter	1	39371492	39478755	107264	2	54610	ENSMUST00000054462.10	0	Tbc1d8	ENSMUSG00000003134	33.006	-0.538255	0.732883761428814
chr1	39535585	39536039	455	*	Rep1_1_peak_462	311	.	16.8168	34.7238	31.175	192	Promoter	1	39535802	39546873	11072	1	52846	ENSMUST00000003219.13	0	Cnot11	ENSMUSG00000003135	219.754	-0.325118	0.711206624910185
chr1	39577264	39577613	350	*	Rep1_1_peak_463	851	.	37.0768	89.9515	85.1714	840	Promoter	1	39551296	39577405	26110	2	67702	ENSMUST00000062525.10	0	Rnf149	ENSMUSG00000048234	864.143	-0.584208	0.187981751586239
chr1	39701279	39701421	143	*	Rep1_1_peak_473	66	.	6.42536	9.32558	6.66397	117	Intron (ENSMUST00000151913.2/619289, intron 4 of 14)	1	39680932	39691871	10940	2	619289	ENSMUST00000126760.1	-9408	Rfx8	ENSMUSG00000057173	0.099714	0.168646	NA
chr1	39900549	39900956	408	*	Rep1_1_peak_482	323	.	18.0013	35.9507	32.3693	387	Promoter	1	39900913	40026310	125398	1	26921	ENSMUST00000163854.8	0	Map4k4	ENSMUSG00000026074	197.047	-0.00732368	0.998325870677274
chr1	39950143	39950374	232	*	Rep1_1_peak_487	290	.	16.2039	32.5411	29.0398	153	Intron (ENSMUST00000163854.8/26921, intron 2 of 30)	1	39964155	39983144	18990	1	26921	ENSMUST00000193514.6	-13781	Map4k4	ENSMUSG00000026074	197.047	-0.00732368	0.998325870677274
chr1	42694906	42695132	227	*	Rep1_1_peak_514	55	.	5.78282	8.06863	5.52459	162	Promoter	1	42666852	42694842	27991	2	66297	ENSMUST00000185599.1	-64	NA	NA	#N/A	#N/A	#N/A
chr1	42695396	42695855	460	*	Rep1_1_peak_515	131	.	9.63804	16.1628	13.1326	328	Promoter	1	42695768	42703176	7409	1	18993	ENSMUST00000054883.3	0	Pou3f3	ENSMUSG00000045515	1.97007	-3.16654	0.241913829226411
chr1	42851170	42851417	248	*	Rep1_1_peak_520	437	.	21.236	47.5476	43.711	202	Promoter	1	42851233	42905682	54450	1	69527	ENSMUST00000057208.12	0	Mrps9	ENSMUSG00000060679	529.76	-0.00458478	0.997952894215231
chr1	42952953	42953317	365	*	Rep1_1_peak_521	103	.	8.39613	13.2599	10.3616	343	Promoter	1	42952963	43035456	82494	1	93690	ENSMUST00000179766.2	0	Gpr45	ENSMUSG00000041907	2.39344	2.87093	0.62126864184795
chr1	43092141	43092343	203	*	Rep1_1_peak_524	53	.	5.69109	7.89609	5.37294	214	Promoter	1	43059891	43092447	32557	2	73122	ENSMUST00000188728.1	104	NA	NA	#N/A	#N/A	#N/A
chr1	43098468	43099039	572	*	Rep1_1_peak_526	427	.	20.6685	46.554	42.734	314	Promoter	1	43047200	43098622	51423	2	73122	ENSMUST00000095014.7	0	NA	NA	#N/A	#N/A	#N/A
chr1	43445429	43445692	264	*	Rep1_1_peak_529	117	.	8.9955	14.731	11.7607	604	Promoter	1	43445751	43462194	16444	1	17974	ENSMUST00000136648.7	-59	Nck2	ENSMUSG00000066877	131.842	-0.90656	0.0768850374975252
chr1	43827747	43828173	427	*	Rep1_1_peak_533	927	.	36.7441	97.723	92.7563	660	Promoter	1	43746966	43827800	80835	2	67883	ENSMUST00000126008.7	0	Uxs1	ENSMUSG00000057363	107.595	-0.834392	0.277024999861228
chr1	43933767	43934047	281	*	Rep1_1_peak_534	198	.	11.36	23.1434	19.8822	359	Promoter	1	43934007	44002971	68965	1	22019	ENSMUST00000087933.9	0	Tpp2	ENSMUSG00000041763	999.001	-0.0277707	0.980158579852701
chr1	44102337	44102632	296	*	Rep1_1_peak_535	351	.	19.2074	38.7851	35.1381	920	Promoter	1	44086613	44102391	15779	2	75623	ENSMUST00000027215.11	0	Tex30	ENSMUSG00000026049	904.173	0.459297	0.393867887670311
chr1	44119985	44120148	164	*	Rep1_1_peak_536	92	.	7.82525	12.0721	9.22676	187	Promoter	1	44119979	44126407	6429	1	246229	ENSMUST00000129068.1	6	Bivm	ENSMUSG00000041684	0.379979	-2.16021	NA
chr1	44147932	44148203	272	*	Rep1_1_peak_537	81	.	6.5271	10.944	8.17159	312	Promoter	1	44147932	44158255	10324	1	22592	ENSMUST00000145406.1	0	Ercc5	ENSMUSG00000026048	215.193	0.718978	0.555509336280836
chr1	44551795	44551950	156	*	Rep1_1_peak_538	111	.	8.76224	14.0903	11.1584	142	Promoter	1	44551727	44788495	236769	1	70676	ENSMUST00000161793.1	68	NA	NA	#N/A	#N/A	#N/A
chr1	44552055	44552233	179	*	Rep1_1_peak_538	111	.	8.76224	14.0903	11.1584	142	Promoter	1	44551727	44788495	236769	1	70676	ENSMUST00000161793.1	328	NA	NA	#N/A	#N/A	#N/A
chr1	45795293	45795735	443	*	Rep1_1_peak_539	238	.	12.7801	27.2508	23.8748	187	Promoter	1	45795449	45823604	28156	1	73674	ENSMUST00000154436.7	0	Wdr75	ENSMUSG00000025995	1661.67	-0.152329	0.610104643345487
chr1	46853261	46853416	156	*	Rep1_1_peak_541	219	.	13.4933	25.2868	21.9661	1099	Promoter	1	46807544	46854046	46503	2	227059	ENSMUST00000027131.5	630	Slc39a10	ENSMUSG00000025986	252.374	0.220148	0.843664431465096
chr1	46853701	46853992	292	*	Rep1_1_peak_541	219	.	13.4933	25.2868	21.9661	1099	Promoter	1	46807544	46854046	46503	2	227059	ENSMUST00000027131.5	54	Slc39a10	ENSMUSG00000025986	252.374	0.220148	0.843664431465096
chr1	51478384	51478740	357	*	Rep1_1_peak_546	620	.	28.4957	66.2859	62.0439	430	Promoter	1	51465862	51478399	12538	2	109019	ENSMUST00000189542.6	0	NA	NA	#N/A	#N/A	#N/A
chr1	51915047	51915234	188	*	Rep1_1_peak_551	150	.	10.569	18.1569	15.0526	160	Promoter	1	51810681	51915912	105232	2	17912	ENSMUST00000151525.7	678	Myo1b	ENSMUSG00000018417	763.498	-0.0936215	0.909143595217389
chr1	52113669	52114052	384	*	Rep1_1_peak_553	612	.	26.7702	65.4519	61.2322	260	Exon (ENSMUST00000185516.1/20846, exon 12 of 34)	1	52119440	52155412	35973	1	20846	ENSMUST00000186574.6	-5388	Stat1	ENSMUSG00000026104	1.23528	0.601859	NA
chr1	52232077	52232229	153	*	Rep1_1_peak_557	42	.	4.9797	6.59868	4.20493	70	Promoter	1	52165941	52232296	66356	2	14660	ENSMUST00000114512.7	67	Gls	ENSMUSG00000026103	390.265	-0.330779	0.668092634761985
chr1	52232475	52232599	125	*	Rep1_1_peak_558	159	.	10.9231	19.1084	15.9728	113	Promoter	1	52165941	52232296	66356	2	14660	ENSMUST00000114512.7	-179	Gls	ENSMUSG00000026103	390.265	-0.330779	0.668092634761985
chr1	52233088	52233706	619	*	Rep1_1_peak_559	131	.	9.63804	16.1628	13.1326	758	Promoter	1	52163448	52233223	69776	2	14660	ENSMUST00000114513.8	0	Gls	ENSMUSG00000026103	390.265	-0.330779	0.668092634761985
chr1	52500671	52500843	173	*	Rep1_1_peak_562	112	.	8.0467	14.2185	11.2825	531	Promoter	1	52457294	52500679	43386	2	17936	ENSMUST00000069792.13	0	Nab1	ENSMUSG00000002881	81.099	0.11702	0.95329966020401
chr1	52630537	52630932	396	*	Rep1_1_peak_563	247	.	14.9391	28.104	24.7123	149	Promoter	1	52630703	52651919	21217	1	227094	ENSMUST00000165859.7	0	Tmem194b	ENSMUSG00000043015	4.71246	-1.65637	0.640232811674005
chr1	52727020	52727250	231	*	Rep1_1_peak_565	106	.	8.53663	13.5443	10.6268	735	Promoter	1	52675623	52727358	51736	2	98682	ENSMUST00000147421.1	108	Mfsd6	ENSMUSG00000041439	0.971755	-1.30927	NA
chr1	52844728	52845124	397	*	Rep1_1_peak_569	457	.	19.8801	49.6722	45.7879	199	Promoter	1	52845013	52920981	75969	1	227095	ENSMUST00000159352.7	0	Hibch	ENSMUSG00000041426	71.2167	-1.62694	0.115509694810135
chr1	52953162	52953317	156	*	Rep1_1_peak_570	211	.	11.8334	24.4958	21.197	709	Promoter	1	52922324	52953350	31027	2	67080	ENSMUST00000114492.7	33	NA	NA	#N/A	#N/A	#N/A
chr1	53187546	53187708	163	*	Rep1_1_peak_571	84	.	7.4142	11.2636	8.47983	103	Promoter	1	53158577	53187636	29060	2	69397	ENSMUST00000072235.9	0	1700019A02Rik	ENSMUSG00000060715	0.89742	4.41248	NA
chr1	53296913	53297401	489	*	Rep1_1_peak_572	180	.	11.4825	21.2872	18.0804	333	Promoter	1	53189187	53297018	107832	2	227099	ENSMUST00000027267.13	0	Pms1	ENSMUSG00000026098	75.9019	-0.657066	0.540689093865439
chr1	53352388	53352543	156	*	Rep1_1_peak_574	363	.	17.642	39.9769	36.3042	367	Promoter	1	53350317	53352570	2254	2	110599589	ENSMUST00000136468.1	27	NA	NA	#N/A	#N/A	#N/A
chr1	53785034	53785465	432	*	Rep1_1_peak_577	446	.	22.7052	48.4655	44.6052	540	Promoter	1	53755506	53785224	29719	2	98267	ENSMUST00000027263.13	0	Stk17b	ENSMUSG00000026094	197.033	-0.815154	0.108075624237522
chr1	54250588	54250851	264	*	Rep1_1_peak_581	509	.	24.6099	54.9931	50.9962	214	Promoter	1	54250683	54278961	28279	1	78016	ENSMUST00000161988.1	0	Ccdc150	ENSMUSG00000025983	21.07	-1.43547	0.416548037602042
chr1	54557546	54558028	483	*	Rep1_1_peak_583	756	.	30.3741	80.2422	75.6913	288	Promoter	1	54472994	54557682	84689	2	241062	ENSMUST00000097739.4	0	Pgap1	ENSMUSG00000073678	155.026	0.236576	0.942001869825126
chr1	54925692	54925969	278	*	Rep1_1_peak_585	123	.	9.17556	15.3353	12.3452	274	Promoter	1	54735302	54926354	191053	2	329154	ENSMUST00000178935.7	385	Ankrd44	ENSMUSG00000052331	44.5237	-0.111431	0.947965364494488
chr1	54926585	54926699	115	*	Rep1_1_peak_585	123	.	9.17556	15.3353	12.3452	274	Promoter	1	54760887	54926387	165501	2	329154	ENSMUST00000180327.7	-198	Ankrd44	ENSMUSG00000052331	44.5237	-0.111431	0.947965364494488
chr1	55027271	55027698	428	*	Rep1_1_peak_586	464	.	23.3932	50.3407	46.4419	606	Promoter	1	54985169	55027481	42313	2	81898	ENSMUST00000027127.13	0	Sf3b1	ENSMUSG00000025982	10451.6	-0.106981	0.784818279871899
chr1	55052345	55052875	531	*	Rep1_1_peak_587	299	.	16.7059	33.4595	29.9334	333	Promoter	1	55052770	55071953	19184	1	67876	ENSMUST00000087617.10	0	Coq10b	ENSMUSG00000025981	86.1643	-0.476258	0.677124514324861
chr1	55053014	55053169	156	*	Rep1_1_peak_587	299	.	16.7059	33.4595	29.9334	333	Promoter	1	55052770	55072702	19933	1	67876	ENSMUST00000027125.6	244	Coq10b	ENSMUSG00000025981	86.1643	-0.476258	0.677124514324861
chr1	55087841	55088308	468	*	Rep1_1_peak_588	573	.	26.3033	61.5378	57.3991	774	Promoter	1	55077835	55088024	10190	2	15510	ENSMUST00000027123.14	0	Hspd1	ENSMUSG00000025980	841.186	-0.807106	0.000624452602259203
chr1	55131012	55131466	455	*	Rep1_1_peak_589	410	.	20.0944	44.8677	41.0861	182	Promoter	1	55131231	55153938	22708	1	19070	ENSMUST00000159311.7	0	Mob4	ENSMUSG00000025979	1379.84	0.311247	0.654444205016202
chr1	55226482	55226583	102	*	Rep1_1_peak_593	53	.	5.69109	7.89609	5.37294	52	Promoter	1	55170159	55226782	56624	2	74013	ENSMUST00000027121.14	199	Rftn2	ENSMUSG00000025978	80.8595	0.0830413	0.967929439733077
chr1	55237019	55237462	444	*	Rep1_1_peak_594	634	.	28.9141	67.774	63.4981	222	Promoter	1	55237177	55248470	11294	1	212679	ENSMUST00000061334.9	0	Mars2	ENSMUSG00000046994	341.911	-0.271937	0.820245579463377
chr1	55363653	55363851	199	*	Rep1_1_peak_595	102	.	7.39738	13.1561	10.2604	893	Promoter	1	55300069	55363319	63251	2	75388	ENSMUST00000159564.8	-334		ENSMUSG00000100030	#N/A	#N/A	#N/A
chr1	56972557	56972773	217	*	Rep1_1_peak_601	168	.	11.2181	19.9891	16.8232	1260	Promoter	1	56793981	56972502	178522	2	212712	ENSMUST00000042857.13	-55	Satb2	ENSMUSG00000038331	154.741	-0.0585625	0.960317127866321
chr1	56972908	56973206	299	*	Rep1_1_peak_601	168	.	11.2181	19.9891	16.8232	1260	Promoter	1	56793981	56972502	178522	2	212712	ENSMUST00000042857.13	-406	Satb2	ENSMUSG00000038331	154.741	-0.0585625	0.960317127866321
chr1	57377432	57377683	252	*	Rep1_1_peak_608	157	.	10.7983	18.8808	15.7557	160	Promoter	1	57377620	57385423	7804	1	73467	ENSMUST00000042734.2	0	1700066M21Rik	ENSMUSG00000038323	26.165	-2.21871	0.13956296793298
chr1	57406129	57406680	552	*	Rep1_1_peak_610	112	.	8.0467	14.2185	11.2825	472	Promoter	1	57406328	57417953	11626	1	68115	ENSMUST00000027114.5	0	9430016H08Rik	ENSMUSG00000025971	454.145	0.0337462	0.967571641208647
chr1	57970095	57970287	193	*	Rep1_1_peak_620	287	.	15.0476	32.2873	28.7899	726	Promoter	1	57955248	57970128	14881	2	51960	ENSMUST00000114410.9	0	Kctd18	ENSMUSG00000054770	165.791	-0.0286923	0.984215098843378
chr1	57995795	57996047	253	*	Rep1_1_peak_621	160	.	9.94004	19.1954	16.0568	129	Promoter	1	57995971	58025899	29929	1	68549	ENSMUST00000027202.8	0	Sgol2	ENSMUSG00000026039	462.475	-0.0936265	0.900414675543945
chr1	58358931	58359068	138	*	Rep1_1_peak_629	36	.	4.59301	5.92846	3.61898	129	Exon (ENSMUST00000114366.2/213043, exon 34 of 36)	1	58392898	58407353	14456	1	66882	ENSMUST00000050552.14	-33830	Bzw1	ENSMUSG00000051223	3974.54	0.256397	0.563237850463517
chr1	58424016	58424182	167	*	Rep1_1_peak_632	305	.	15.733	34.0789	30.5416	653	Promoter	1	58410189	58424066	13878	2	12747	ENSMUST00000156931.7	0	Clk1	ENSMUSG00000026034	1035.19	0.354326	0.450970628679675
chr1	58445224	58445440	217	*	Rep1_1_peak_633	90	.	7.10003	11.8731	9.04938	136	Promoter	1	58445267	58481816	36550	1	65102	ENSMUST00000114337.7	0	NA	NA	#N/A	#N/A	#N/A
chr1	58445572	58445727	156	*	Rep1_1_peak_634	60	.	6.10347	8.65814	6.06107	127	Promoter	1	58445628	58450507	4880	1	65102	ENSMUST00000129759.1	0	NA	NA	#N/A	#N/A	#N/A
chr1	58973268	58973965	698	*	Rep1_1_peak_643	458	.	22.4362	49.6944	45.8083	422	Promoter	1	58973522	58981475	7954	1	227154	ENSMUST00000123965.7	0	Stradb	ENSMUSG00000026027	32.4553	-2.40343	0.190356379399932
chr1	59119693	59119964	272	*	Rep1_1_peak_645	406	.	20.5665	44.4062	40.6371	158	Promoter	1	59100597	59119806	19210	2	381259	ENSMUST00000087475.10	0	Tmem237	ENSMUSG00000038079	11.1123	1.50955	0.668845836543912
chr1	59237086	59237447	362	*	Rep1_1_peak_647	752	.	33.7138	79.8089	75.2666	458	Promoter	1	59162926	59237231	74306	2	74018	ENSMUST00000027178.12	0	NA	NA	#N/A	#N/A	#N/A
chr1	59377318	59377489	172	*	Rep1_1_peak_648	92	.	7.82525	12.0721	9.22676	89	Distal Intergenic	1	59298936	59352448	53513	1	271697	ENSMUST00000162906.1	78382	NA	NA	#N/A	#N/A	#N/A
chr1	59481893	59482602	710	*	Rep1_1_peak_657	455	.	22.6227	49.4124	45.5373	259	Promoter	1	59482424	59486955	4532	1	14369	ENSMUST00000114246.3	0	Fzd7	ENSMUSG00000041075	5.53047	1.39968	0.783207083351432
chr1	59516161	59516352	192	*	Rep1_1_peak_662	15	.	3.11329	3.39639	1.52785	250	Promoter	1	59516264	59634509	118246	1	381260	ENSMUST00000114243.7	0	Gm973	ENSMUSG00000047361	14.4632	0.883918	0.622731023768925
chr1	59613939	59614106	168	*	Rep1_1_peak_670	59	.	6.06616	8.58768	5.99417	141	Intron (ENSMUST00000114243.7/381260, intron 13 of 19)	1	59619414	59628243	8830	1	381260	ENSMUST00000191051.1	-5308	Gm973	ENSMUSG00000047361	14.4632	0.883918	0.622731023768925
chr1	59670780	59671061	282	*	Rep1_1_peak_672	117	.	8.9955	14.731	11.7607	294	Promoter	1	59586558	59670792	84235	2	22218	ENSMUST00000191158.6	0	Sumo1	ENSMUSG00000026021	1934.42	0.179141	0.849848419022271
chr1	59684852	59685136	285	*	Rep1_1_peak_673	104	.	8.35296	13.329	10.4233	173	Promoter	1	59684971	59692666	7696	1	55989	ENSMUST00000191088.6	0	Nop58	ENSMUSG00000026020	7441.11	0.45231	0.456676798968835
chr1	59912712	59912988	277	*	Rep1_1_peak_677	315	.	17.3485	35.1458	31.5829	334	Promoter	1	59913006	59985346	72341	1	72750	ENSMUST00000036540.11	-18	Fam117b	ENSMUSG00000041040	126.263	0.315082	0.723049717528891
chr1	59913661	59913856	196	*	Rep1_1_peak_678	153	.	10.5949	18.5145	15.3965	160	Promoter	1	59913006	59985346	72341	1	72750	ENSMUST00000036540.11	655	Fam117b	ENSMUSG00000041040	126.263	0.315082	0.723049717528891
chr1	60098121	60098283	163	*	Rep1_1_peak_682	280	.	14.2001	31.5001	28.0252	169	Promoter	1	60098247	60151032	52786	1	241066	ENSMUST00000130075.7	0	Carf	ENSMUSG00000026017	104.272	1.87012	0.00762058415877757
chr1	60098565	60098742	178	*	Rep1_1_peak_682	280	.	14.2001	31.5001	28.0252	169	Promoter	1	60076868	60098645	21778	2	57750	ENSMUST00000117438.7	0	NA	NA	#N/A	#N/A	#N/A
chr1	60180222	60180949	728	*	Rep1_1_peak_683	691	.	28.0196	73.5307	69.1346	314	Promoter	1	60180599	60338328	157730	1	269198	ENSMUST00000160834.7	0	Nbeal1	ENSMUSG00000073664	522.335	0.678054	0.0678862637342956
chr1	60343379	60343732	354	*	Rep1_1_peak_684	299	.	16.0755	33.4274	29.905	404	Promoter	1	60343323	60388060	44738	1	77951	ENSMUST00000148443.2	56	NA	NA	#N/A	#N/A	#N/A
chr1	60409254	60409920	667	*	Rep1_1_peak_685	666	.	30.9166	71.037	66.6947	290	Promoter	1	60409619	60481158	71540	1	329165	ENSMUST00000052332.14	0	Abi2	ENSMUSG00000026782	141.526	-0.818768	0.524212350216187
chr1	60566694	60567145	452	*	Rep1_1_peak_688	242	.	14.5323	27.6254	24.2456	709	Promoter	1	60482292	60566779	84488	2	77300	ENSMUST00000140485.7	0	Raph1	ENSMUSG00000026014	113.246	-1.12971	0.151482242716158
chr1	62703607	62703738	132	*	Rep1_1_peak_696	114	.	8.61189	14.364	11.4095	357	Promoter	1	62703702	62796981	93280	1	18187	ENSMUST00000027112.12	0	Nrp2	ENSMUSG00000025969	24.9366	-0.80391	0.826390169526146
chr1	62706521	62706676	156	*	Rep1_1_peak_698	109	.	8.63903	13.8571	10.9319	744	Intron (ENSMUST00000126344.1/18187, intron 1 of 2)	1	62703702	62818695	114994	1	18187	ENSMUST00000114157.2	2819	Nrp2	ENSMUSG00000025969	24.9366	-0.80391	0.826390169526146
chr1	62736631	62736820	190	*	Rep1_1_peak_701	66	.	6.41351	9.30433	6.66397	97	Intron (ENSMUST00000126344.1/18187, intron 2 of 2)	1	62703702	62818695	114994	1	18187	ENSMUST00000114157.2	32929	Nrp2	ENSMUSG00000025969	24.9366	-0.80391	0.826390169526146
chr1	63247144	63247498	355	*	Rep1_1_peak_718	124	.	8.82098	15.4887	12.4887	136	Distal Intergenic	1	63273265	63314576	41312	1	73884	ENSMUST00000114132.7	-25767	Zdbf2	ENSMUSG00000027520	56.9166	-0.117441	0.96036640441549
chr1	63445631	63446059	429	*	Rep1_1_peak_722	113	.	8.72519	14.2451	11.3013	127	Promoter	1	63445891	63573217	127327	1	23792	ENSMUST00000182642.7	0	Adam23	ENSMUSG00000025964	1.07502	4.63003	NA
chr1	64121624	64121950	327	*	Rep1_1_peak_727	314	.	16.6497	35.0199	31.4614	225	Promoter	1	64029447	64121491	92045	2	93691	ENSMUST00000114086.7	-133	Klf7	ENSMUSG00000025959	12.9034	0.857854	0.809018913821987
chr1	64226350	64226420	71	*	Rep1_1_peak_728	44	.	5.14029	6.85692	4.43594	17	Intron (ENSMUST00000190863.1/ENSMUST00000190863.1, intron 1 of 1)	1	64079103	64122282	43180	2	93691	ENSMUST00000135075.1	-104068	Klf7	ENSMUSG00000025959	12.9034	0.857854	0.809018913821987
chr1	64305506	64305769	264	*	Rep1_1_peak_731	30	.	4.15105	5.22407	3.0296	103	Distal Intergenic	1	64079103	64122282	43180	2	93691	ENSMUST00000135075.1	-183224	Klf7	ENSMUSG00000025959	12.9034	0.857854	0.809018913821987
chr1	64690527	64690947	421	*	Rep1_1_peak_736	349	.	18.6335	38.5653	34.9228	228	Promoter	1	64690822	64723946	33125	1	227210	ENSMUST00000187170.6	0	Ccnyl1	ENSMUSG00000070871	20.2651	-0.0949962	0.965284216120349
chr1	64737571	64738214	644	*	Rep1_1_peak_742	505	.	24.6872	54.5278	50.5428	897	Promoter	1	64730558	64737751	7194	2	14367	ENSMUST00000063982.6	0	Fzd5	ENSMUSG00000045005	50.6622	-0.262843	0.858850997357691
chr1	65178161	65178674	514	*	Rep1_1_peak_747	122	.	9.24784	15.1966	12.2099	269	Promoter	1	65158616	65179181	20566	2	15926	ENSMUST00000097709.10	507	NA	NA	#N/A	#N/A	#N/A
chr1	65178919	65179394	476	*	Rep1_1_peak_748	564	.	26.5528	60.5924	56.4713	363	Promoter	1	65158616	65179181	20566	2	15926	ENSMUST00000097709.10	0	NA	NA	#N/A	#N/A	#N/A
chr1	65186404	65186829	426	*	Rep1_1_peak_749	379	.	19.691	41.6228	37.9129	256	Promoter	1	65158618	65186479	27862	2	15926	ENSMUST00000169032.7	0	NA	NA	#N/A	#N/A	#N/A
chr1	66175022	66175326	305	*	Rep1_1_peak_753	230	.	14.2277	26.3896	23.0425	160	Promoter	1	66175273	66380617	205345	1	17756	ENSMUST00000156636.8	0	Map2	ENSMUSG00000015222	11.0297	-1.508	0.64319028438883
chr1	66175471	66175534	64	*	Rep1_1_peak_754	38	.	4.71912	6.1358	3.80947	133	Promoter	1	66175471	66322439	146969	1	17756	ENSMUST00000124873.7	0	Map2	ENSMUSG00000015222	11.0297	-1.508	0.64319028438883
chr1	66468181	66468336	156	*	Rep1_1_peak_755	125	.	9.43626	15.5529	12.5509	654	Promoter	1	66468367	66699148	230782	1	329178	ENSMUST00000061620.16	-31	Unc80	ENSMUSG00000055567	4.3029	1.52119	0.742645388524502
chr1	66700705	66701224	520	*	Rep1_1_peak_758	413	.	20.9614	45.1286	41.3402	148	Promoter	1	66700831	66715194	14364	1	66646	ENSMUST00000151016.1	0	NA	NA	#N/A	#N/A	#N/A
chr1	66816755	66817336	582	*	Rep1_1_peak_759	646	.	28.7501	68.9594	64.6671	521	Promoter	1	66719363	66817546	98184	2	68691	ENSMUST00000068168.9	210	Kansl1l	ENSMUSG00000026004	41.6706	0.116017	0.94598414896794
chr1	66817462	66817908	447	*	Rep1_1_peak_759	646	.	28.7501	68.9594	64.6671	521	Promoter	1	66719363	66817546	98184	2	68691	ENSMUST00000068168.9	0	Kansl1l	ENSMUSG00000026004	41.6706	0.116017	0.94598414896794
chr1	69377778	69377939	162	*	Rep1_1_peak_767	87	.	7.5684	11.56	8.76285	363	Exon (ENSMUST00000187740.1/ENSMUST00000187740.1, exon 1 of 1)	1	68032186	69108059	1075874	2	13869	ENSMUST00000121473.7	-269719	Erbb4	ENSMUSG00000062209	0.0546554	0	NA
chr1	71102783	71103287	505	*	Rep1_1_peak_770	674	.	28.9778	71.7613	67.4018	787	Promoter	1	71027498	71103146	75649	2	12021	ENSMUST00000027393.7	0	Bard1	ENSMUSG00000026196	108.809	-2.33761	0.000728310663332845
chr1	71556989	71557484	496	*	Rep1_1_peak_772	404	.	21.0662	44.2341	40.4693	328	Promoter	1	71557150	71579631	22482	1	108147	ENSMUST00000027384.5	0	Atic	ENSMUSG00000026192	939.231	-0.845464	0.235578238266685
chr1	72212234	72212458	225	*	Rep1_1_peak_779	226	.	13.8718	25.9934	22.6541	444	Promoter	1	72159442	72212307	52866	2	381269	ENSMUST00000048860.8	0	Mreg	ENSMUSG00000039395	247.584	-0.148589	0.828122258442807
chr1	72225875	72226041	167	*	Rep1_1_peak_781	139	.	9.76014	17.0603	13.9937	93	Distal Intergenic	1	72236465	72266136	29672	1	320933	ENSMUST00000181973.1	-10424	NA	NA	#N/A	#N/A	#N/A
chr1	72236350	72236544	195	*	Rep1_1_peak_783	139	.	9.76014	17.0603	13.9937	141	Promoter	1	72236465	72266136	29672	1	320933	ENSMUST00000181973.1	0	NA	NA	#N/A	#N/A	#N/A
chr1	72243751	72244126	376	*	Rep1_1_peak_784	410	.	20.0944	44.8677	41.0861	158	Promoter	1	72244021	72274869	30849	1	320933	ENSMUST00000180722.1	0	NA	NA	#N/A	#N/A	#N/A
chr1	72284050	72284503	454	*	Rep1_1_peak_786	683	.	29.9735	72.7258	68.3476	408	Promoter	1	72259167	72284259	25093	2	111175	ENSMUST00000134840.7	0	Pecr	ENSMUSG00000026189	278.121	-1.07201	0.0420088355132941
chr1	72307352	72307598	247	*	Rep1_1_peak_788	268	.	14.9273	30.2886	26.8387	137	Promoter	1	72307421	72394952	87532	1	22596	ENSMUST00000027379.8	0	Xrcc5	ENSMUSG00000026187	110.795	-0.163588	0.911235204981487
chr1	72428651	72428866	216	*	Rep1_1_peak_793	97	.	8.08822	12.6597	9.79662	145	Exon (ENSMUST00000047786.5/381270, exon 4 of 4)	1	72427112	72536930	109819	2	381270	ENSMUST00000047786.5	108064	March4	ENSMUSG00000039372	#N/A	#N/A	#N/A
chr1	72490921	72491028	108	*	Rep1_1_peak_795	46	.	5.28448	7.11651	4.66372	88	Intron (ENSMUST00000047786.5/381270, intron 1 of 3)	1	72427112	72536930	109819	2	381270	ENSMUST00000047786.5	45902	March4	ENSMUSG00000039372	#N/A	#N/A	#N/A
chr1	72806108	72806385	278	*	Rep1_1_peak_806	52	.	5.6212	7.75626	5.25472	117	Distal Intergenic	1	72824503	72852474	27972	1	16008	ENSMUST00000047328.10	-18118	Igfbp2	ENSMUSG00000039323	51.9105	2.50548	0.18355426877726
chr1	72823910	72823989	80	*	Rep1_1_peak_807	40	.	4.89363	6.42871	4.07052	92	Promoter	1	72824503	72852474	27972	1	16008	ENSMUST00000047328.10	-514	Igfbp2	ENSMUSG00000039323	51.9105	2.50548	0.18355426877726
chr1	72824629	72824817	189	*	Rep1_1_peak_808	114	.	8.61189	14.364	11.4095	478	Promoter	1	72824503	72852474	27972	1	16008	ENSMUST00000047328.10	126	Igfbp2	ENSMUSG00000039323	51.9105	2.50548	0.18355426877726
chr1	72870329	72870510	182	*	Rep1_1_peak_814	126	.	9.18601	15.6991	12.6851	153	Intron (ENSMUST00000027377.8/16011, intron 1 of 3)	1	72858065	72874275	16211	2	16011	ENSMUST00000137339.1	3765	Igfbp5	ENSMUSG00000026185	0.381211	0	NA
chr1	72872607	72872762	156	*	Rep1_1_peak_816	159	.	10.8819	19.0329	15.9049	114	Intron (ENSMUST00000027377.8/16011, intron 1 of 3)	1	72858065	72874275	16211	2	16011	ENSMUST00000137339.1	1513	Igfbp5	ENSMUSG00000026185	0.381211	0	NA
chr1	72945187	72945342	156	*	Rep1_1_peak_819	111	.	8.76224	14.0903	11.1584	102	Distal Intergenic	1	72857932	72874884	16953	2	16011	ENSMUST00000027377.8	-70303	Igfbp5	ENSMUSG00000026185	0.381211	0	NA
chr1	72945492	72945610	119	*	Rep1_1_peak_819	111	.	8.76224	14.0903	11.1584	102	Distal Intergenic	1	73015691	73025507	9817	1	69449	ENSMUST00000185768.6	-70081	NA	NA	#N/A	#N/A	#N/A
chr1	73953418	73953482	65	*	Rep1_1_peak_840	75	.	6.9091	10.2295	7.52064	333	Exon (ENSMUST00000169786.7/21961, exon 19 of 35)	1	73953373	73963043	9671	2	21961	ENSMUST00000191367.1	9561	NA	NA	#N/A	#N/A	#N/A
chr1	74091269	74091421	153	*	Rep1_1_peak_865	56	.	5.87466	8.23396	5.66943	302	Promoter	1	73910232	74091351	181120	2	21961	ENSMUST00000187584.6	0	NA	NA	#N/A	#N/A	#N/A
chr1	74111593	74111736	144	*	Rep1_1_peak_872	97	.	7.95216	12.6158	9.75528	73	Intron (ENSMUST00000169786.7/21961, intron 1 of 34)	1	73910231	74124447	214217	2	21961	ENSMUST00000169786.7	12711	NA	NA	#N/A	#N/A	#N/A
chr1	74236227	74236589	363	*	Rep1_1_peak_882	628	.	27.7248	67.1282	62.8739	298	Promoter	1	74236497	74268209	31713	1	76709	ENSMUST00000113820.8	0	NA	NA	#N/A	#N/A	#N/A
chr1	74278786	74278976	191	*	Rep1_1_peak_885	115	.	8.89272	14.5448	11.5826	417	Promoter	1	74278550	74279624	1075	1	227289	ENSMUST00000077985.3	236	Gpbar1	ENSMUSG00000064272	0.231677	0	NA
chr1	74284767	74285103	337	*	Rep1_1_peak_887	538	.	25.0799	57.886	53.8247	804	Promoter	1	74284930	74287454	2525	1	56695	ENSMUST00000113805.7	0	Pnkd	ENSMUSG00000026179	114.561	0.320156	0.663667690981442
chr1	74332365	74332785	421	*	Rep1_1_peak_892	792	.	34.3243	83.8721	79.2355	203	Promoter	1	74332610	74353686	21077	1	56695	ENSMUST00000087225.5	0	Pnkd	ENSMUSG00000026179	114.561	0.320156	0.663667690981442
chr1	74343077	74343180	104	*	Rep1_1_peak_894	50	.	5.52728	7.57248	5.08264	102	Intron (ENSMUST00000027370.12/56695, intron 2 of 9)	1	74332610	74353686	21077	1	56695	ENSMUST00000087225.5	10467	Pnkd	ENSMUSG00000026179	114.561	0.320156	0.663667690981442
chr1	74347658	74347739	82	*	Rep1_1_peak_895	44	.	5.14029	6.85692	4.43594	73	Exon (ENSMUST00000027370.12/56695, exon 4 of 10)	1	74362108	74369321	7214	1	241112	ENSMUST00000097697.7	-14369	Catip	ENSMUSG00000073650	1.50549	0.279057	NA
chr1	74363400	74363629	230	*	Rep1_1_peak_898	53	.	5.69109	7.89609	5.37294	141	Promoter	1	74364531	74366742	2212	1	241112	ENSMUST00000186688.1	-902	Catip	ENSMUSG00000073650	1.50549	0.279057	NA
chr1	74386814	74387098	285	*	Rep1_1_peak_903	112	.	8.3021	14.2241	11.283	214	Distal Intergenic	1	74383600	74385197	1598	1	18173	ENSMUST00000134189.1	3214	Slc11a1	ENSMUSG00000026177	20.5337	1.6257	0.507379088592603
chr1	74389990	74390161	172	*	Rep1_1_peak_904	78	.	7.06789	10.6235	7.87185	554	Distal Intergenic	1	74391509	74397285	5777	1	227292	ENSMUST00000027367.13	-1348	Ctdsp1	ENSMUSG00000026176	4.6975	-0.924938	0.736183838733583
chr1	74391359	74391719	361	*	Rep1_1_peak_905	250	.	14.7783	28.5012	25.098	281	Promoter	1	74391509	74397285	5777	1	227292	ENSMUST00000027367.13	0	Ctdsp1	ENSMUSG00000026176	4.6975	-0.924938	0.736183838733583
chr1	74392105	74392452	348	*	Rep1_1_peak_906	113	.	8.72519	14.2451	11.3013	297	Promoter	1	74392162	74394069	1908	1	227292	ENSMUST00000152659.1	0	Ctdsp1	ENSMUSG00000026176	4.6975	-0.924938	0.736183838733583
chr1	74397314	74397675	362	*	Rep1_1_peak_909	518	.	25.6099	55.8463	51.8331	227	Distal Intergenic	1	74394310	74394394	85	1	387219	ENSMUST00000083534.1	3004	NA	NA	#N/A	#N/A	#N/A
chr1	74505750	74506681	932	*	Rep1_1_peak_915	685	.	30.4893	72.8988	68.5156	499	Promoter	1	74435511	74505803	70293	2	319651	ENSMUST00000044260.10	0	Usp37	ENSMUSG00000033364	2840.83	0.465029	0.246459506661651
chr1	74587897	74588432	536	*	Rep1_1_peak_921	312	.	17.1502	34.7802	31.2293	177	Promoter	1	74588289	74592124	3836	1	66821	ENSMUST00000113733.9	0	NA	NA	#N/A	#N/A	#N/A
chr1	74601197	74601394	198	*	Rep1_1_peak_922	114	.	8.61189	14.364	11.4095	452	Promoter	1	74593748	74601372	7625	2	57751	ENSMUST00000135140.7	0	Rnf25	ENSMUSG00000026171	491.356	0.694688	0.197637958146168
chr1	74661485	74661890	406	*	Rep1_1_peak_923	204	.	12.8507	23.7094	20.4314	249	Promoter	1	74661745	74703730	41986	1	67534	ENSMUST00000042125.14	0	Ttll4	ENSMUSG00000033257	160.79	-0.27101	0.859948342359918
chr1	74775821	74776078	258	*	Rep1_1_peak_936	122	.	9.28492	15.2661	12.2792	366	Intron (ENSMUST00000006716.7/22420, intron 1 of 3)	1	74771892	74785322	13431	1	22420	ENSMUST00000006716.7	3929	Wnt6	ENSMUSG00000033227	13.8406	0.516907	0.868501582225062
chr1	74802014	74802191	178	*	Rep1_1_peak_950	77	.	6.88951	10.5338	7.79927	186	Intron (ENSMUST00000006718.14/22409, intron 3 of 3)	1	74793363	74803495	10133	1	22409	ENSMUST00000187238.1	8651	Wnt10a	ENSMUSG00000026167	0.327812	-1.94388	NA
chr1	74856047	74856386	340	*	Rep1_1_peak_961	78	.	7.04121	10.5755	7.83997	994	3' UTR	1	74854934	74857732	2799	1	12570	ENSMUST00000160379.3	1113	Cdk5r2	ENSMUSG00000090071	1.73732	0.151322	0.98668730644562
chr1	74858197	74858301	105	*	Rep1_1_peak_963	162	.	10.3776	19.4256	16.278	380	Intron (ENSMUST00000159627.1/102634844, intron 2 of 3)	1	74854934	74857732	2799	1	12570	ENSMUST00000160379.3	3263	Cdk5r2	ENSMUSG00000090071	1.73732	0.151322	0.98668730644562
chr1	74858413	74858705	293	*	Rep1_1_peak_963	162	.	10.3776	19.4256	16.278	380	Intron (ENSMUST00000159627.1/102634844, intron 2 of 3)	1	74854934	74857732	2799	1	12570	ENSMUST00000160379.3	3479	Cdk5r2	ENSMUSG00000090071	1.73732	0.151322	0.98668730644562
chr1	74900460	74900681	222	*	Rep1_1_peak_972	92	.	7.66857	12.1265	9.27877	209	Promoter	1	74900658	74900721	64	2	723900	ENSMUST00000083682.3	40	NA	NA	#N/A	#N/A	#N/A
chr1	74904844	74904884	41	*	Rep1_1_peak_974	27	.	3.99527	4.8402	2.71068	120	Intron (ENSMUST00000160540.1/ENSMUST00000160540.1, intron 1 of 2)	1	74900658	74900721	64	2	723900	ENSMUST00000083682.3	-4123	NA	NA	#N/A	#N/A	#N/A
chr1	74950297	74950496	200	*	Rep1_1_peak_982	131	.	9.63804	16.1628	13.1326	590	Promoter	1	74947724	74951442	3719	2	16147	ENSMUST00000189364.1	946	Ihh	ENSMUSG00000006538	0.978786	0.617824	NA
chr1	75124621	75125291	671	*	Rep1_1_peak_987	646	.	28.7501	68.9594	64.6671	412	Exon (ENSMUST00000188033.1/ENSMUST00000188033.1, exon 1 of 1)	1	75131713	75133546	1834	2	22626	ENSMUST00000188080.1	8255	Slc23a3	ENSMUSG00000026205	1.96085	2.72664	0.645549428541295
chr1	75141784	75141910	127	*	Rep1_1_peak_989	112	.	8.3021	14.2241	11.283	245	Promoter	1	75139347	75141803	2457	2	69171	ENSMUST00000189403.6	0	NA	NA	#N/A	#N/A	#N/A
chr1	75142553	75142784	232	*	Rep1_1_peak_990	363	.	17.642	39.9769	36.3042	484	Promoter	1	75142778	75147909	5132	1	227298	ENSMUST00000188873.6	0	Fam134a	ENSMUSG00000049339	187.626	-0.838928	0.478568445489762
chr1	75168476	75169122	647	*	Rep1_1_peak_991	646	.	28.7501	68.9594	64.6671	544	Promoter	1	75168646	75170752	2107	1	68818	ENSMUST00000162768.7	0	NA	NA	#N/A	#N/A	#N/A
chr1	75179825	75179987	163	*	Rep1_1_peak_992	169	.	11.4583	20.1124	16.9439	574	Promoter	1	75171719	75180286	8568	2	74104	ENSMUST00000160081.7	299	Abcb6	ENSMUSG00000026198	27.1147	-1.06953	0.572774123969168
chr1	75180270	75180506	237	*	Rep1_1_peak_992	169	.	11.4583	20.1124	16.9439	574	Promoter	1	75171717	75180392	8676	2	74104	ENSMUST00000027396.14	0	Abcb6	ENSMUSG00000026198	27.1147	-1.06953	0.572774123969168
chr1	75191682	75192230	549	*	Rep1_1_peak_995	280	.	16.1764	31.5658	28.0895	603	Promoter	1	75180860	75191926	11067	2	245860	ENSMUST00000189702.6	0	NA	NA	#N/A	#N/A	#N/A
chr1	75192428	75192583	156	*	Rep1_1_peak_995	280	.	16.1764	31.5658	28.0895	603	Promoter	1	75180865	75192196	11332	2	245860	ENSMUST00000188347.6	-232	NA	NA	#N/A	#N/A	#N/A
chr1	75210651	75210899	249	*	Rep1_1_peak_997	166	.	10.9084	19.8556	16.6927	206	Promoter	1	75210838	75215606	4769	1	20872	ENSMUST00000027401.10	0	Stk16	ENSMUSG00000026201	549.287	-0.22751	0.610147174938154
chr1	75219231	75219636	406	*	Rep1_1_peak_999	153	.	10.3343	18.4463	15.3305	121	Promoter	1	75214228	75219294	5067	2	22145	ENSMUST00000186213.6	0	Tuba4a	ENSMUSG00000026202	742.967	-1.32046	0.0131054946035417
chr1	75236400	75236661	262	*	Rep1_1_peak_1000	166	.	10.9084	19.8556	16.6927	332	Promoter	1	75236406	75245688	9283	1	56812	ENSMUST00000188931.6	0	Dnajb2	ENSMUSG00000026203	102.738	-0.598356	0.642049338243113
chr1	75316991	75318101	1111	*	Rep1_1_peak_1024	867	.	33.2084	91.6001	86.7774	597	Promoter	1	75307896	75317637	9742	2	13437	ENSMUST00000066668.13	0	Dnpep	ENSMUSG00000026209	554.166	-1.02771	0.270192807682989
chr1	75382058	75382233	176	*	Rep1_1_peak_1035	193	.	11.9611	22.5762	19.3356	631	Promoter	1	75382114	75388345	6232	1	11790	ENSMUST00000148515.7	0	Speg	ENSMUSG00000026207	20.2359	0.0927794	0.984446556341246
chr1	75388674	75388773	100	*	Rep1_1_peak_1037	117	.	8.9955	14.731	11.7607	1160	Exon (ENSMUST00000087122.11/11790, exon 4 of 41)	1	75385610	75432304	46695	1	11790	ENSMUST00000137868.7	3064	Speg	ENSMUSG00000026207	20.2359	0.0927794	0.984446556341246
chr1	75398735	75398911	177	*	Rep1_1_peak_1040	81	.	7.22289	10.9061	8.13546	105	Intron (ENSMUST00000087122.11/11790, intron 6 of 40)	1	75400085	75403990	3906	1	11790	ENSMUST00000113589.7	-1174	Speg	ENSMUSG00000026207	20.2359	0.0927794	0.984446556341246
chr1	75422579	75422879	301	*	Rep1_1_peak_1054	129	.	9.63251	15.9331	12.9141	161	Promoter	1	75423510	75427623	4114	1	11790	ENSMUST00000143679.1	-631	Speg	ENSMUSG00000026207	20.2359	0.0927794	0.984446556341246
chr1	75428009	75428219	211	*	Rep1_1_peak_1055	122	.	9.24784	15.1966	12.2099	894	Exon (ENSMUST00000087122.11/11790, exon 36 of 41)	1	75423510	75427623	4114	1	11790	ENSMUST00000143679.1	4499	Speg	ENSMUSG00000026207	20.2359	0.0927794	0.984446556341246
chr1	75438807	75438925	119	*	Rep1_1_peak_1060	40	.	4.87711	6.39598	4.04293	75	Exon (ENSMUST00000037796.13/69080, exon 5 of 13)	1	75436942	75442028	5087	1	69080	ENSMUST00000188097.1	1865	NA	NA	#N/A	#N/A	#N/A
chr1	75456946	75457136	191	*	Rep1_1_peak_1071	40	.	4.85666	6.35633	4.00464	151	Intron (ENSMUST00000113577.7/241118, intron 1 of 8)	1	75450699	75474343	23645	1	241118	ENSMUST00000037708.9	6247	Asic4	ENSMUSG00000033007	#N/A	#N/A	#N/A
chr1	75479079	75479758	680	*	Rep1_1_peak_1080	483	.	23.5022	52.2928	48.3522	770	Promoter	1	75479532	75485693	6162	1	319998	ENSMUST00000113575.8	0	Tmem198	ENSMUSG00000051703	22.8716	1.45749	0.713786711620429
chr1	75487358	75487715	358	*	Rep1_1_peak_1083	113	.	7.83252	14.2999	11.353	622	Promoter	1	75486851	75487802	952	2	98733	ENSMUST00000154636.1	87	Obsl1	ENSMUSG00000026211	1.42369	-2.28592	NA
chr1	75487965	75488147	183	*	Rep1_1_peak_1083	113	.	7.83252	14.2999	11.353	622	Promoter	1	75487223	75488078	856	2	98733	ENSMUST00000156705.1	0	Obsl1	ENSMUSG00000026211	1.42369	-2.28592	NA
chr1	75492198	75492445	248	*	Rep1_1_peak_1086	43	.	5.08155	6.75326	4.35109	156	Promoter	1	75491358	75492631	1274	2	98733	ENSMUST00000150293.1	186	Obsl1	ENSMUSG00000026211	1.42369	-2.28592	NA
chr1	75492708	75492856	149	*	Rep1_1_peak_1087	44	.	5.13081	6.84012	4.43544	105	Promoter	1	75491358	75492631	1274	2	98733	ENSMUST00000150293.1	-77	Obsl1	ENSMUSG00000026211	1.42369	-2.28592	NA
chr1	75492961	75493041	81	*	Rep1_1_peak_1088	45	.	5.21164	6.98443	4.554	61	Promoter	1	75492395	75493041	647	2	98733	ENSMUST00000138352.1	0	Obsl1	ENSMUSG00000026211	1.42369	-2.28592	NA
chr1	75505324	75505437	114	*	Rep1_1_peak_1094	43	.	5.08155	6.75326	4.35109	12	Promoter	1	75490534	75505641	15108	2	98733	ENSMUST00000155084.7	204	Obsl1	ENSMUSG00000026211	1.42369	-2.28592	NA
chr1	75505500	75505545	46	*	Rep1_1_peak_1095	52	.	5.60905	7.76251	5.25668	316	Promoter	1	75490534	75505641	15108	2	98733	ENSMUST00000155084.7	96	Obsl1	ENSMUSG00000026211	1.42369	-2.28592	NA
chr1	75521433	75521716	284	*	Rep1_1_peak_1099	231	.	14.1544	26.5338	23.1813	168	Promoter	1	75521529	75537335	15807	1	71728	ENSMUST00000027414.15	0	Stk11ip	ENSMUSG00000026213	157.168	-1.85661	0.027812600330614
chr1	75548873	75548917	45	*	Rep1_1_peak_1104	43	.	5.08155	6.75326	4.35109	65	Promoter	1	75549599	75551382	1784	1	20536	ENSMUST00000154101.7	-682	Slc4a3	ENSMUSG00000006576	15.9553	0.205044	0.95329966020401
chr1	75559612	75559827	216	*	Rep1_1_peak_1116	250	.	13.8549	28.4592	25.06	275	3' UTR	1	75551709	75553732	2024	1	20536	ENSMUST00000132110.1	7903	Slc4a3	ENSMUSG00000006576	15.9553	0.205044	0.95329966020401
chr1	75653706	75653858	153	*	Rep1_1_peak_1118	22	.	3.67023	4.27652	2.21952	36	Distal Intergenic	1	75551709	75553732	2024	1	20536	ENSMUST00000132110.1	101997	Slc4a3	ENSMUSG00000006576	15.9553	0.205044	0.95329966020401
chr1	78488647	78488803	157	*	Rep1_1_peak_1149	139	.	9.76014	17.0603	13.9937	460	Promoter	1	78471186	78488795	17610	2	23874	ENSMUST00000189931.6	0	NA	NA	#N/A	#N/A	#N/A
chr1	78657556	78658082	527	*	Rep1_1_peak_1154	189	.	11.4154	22.1576	18.9243	199	Promoter	1	78658038	78671512	13475	1	195434	ENSMUST00000053760.11	0	NA	NA	#N/A	#N/A	#N/A
chr1	79671963	79672315	353	*	Rep1_1_peak_1160	332	.	17.991	36.848	33.2463	528	Promoter	1	79606876	79671972	65097	2	252903	ENSMUST00000162342.7	0	Ap1s3	ENSMUSG00000054702	5.16612	1.02251	0.746542699223652
chr1	79858428	79858762	335	*	Rep1_1_peak_1167	153	.	10.5949	18.5145	15.3965	624	Promoter	1	79794197	79858696	64500	2	20720	ENSMUST00000027467.10	0	Serpine2	ENSMUSG00000026249	239.413	1.4863	0.133932925949433
chr1	80340594	80341277	684	*	Rep1_1_peak_1170	572	.	27.2944	61.392	57.2574	421	Promoter	1	80264923	80340480	75558	2	26554	ENSMUST00000163119.7	-114	Cul3	ENSMUSG00000004364	736	0.0406148	0.954807191989918
chr1	82288096	82288153	58	*	Rep1_1_peak_1175	42	.	4.9797	6.59868	4.20493	156	Exon (ENSMUST00000069799.2/16367, exon 1 of 2)	1	82233101	82291416	58316	2	16367	ENSMUST00000069799.2	3263	Irs1	ENSMUSG00000055980	0.463453	-1.44911	NA
chr1	82291133	82291443	311	*	Rep1_1_peak_1178	106	.	8.53663	13.5443	10.6268	334	Promoter	1	82233101	82291416	58316	2	16367	ENSMUST00000069799.2	0	Irs1	ENSMUSG00000055980	0.463453	-1.44911	NA
chr1	82291595	82291776	182	*	Rep1_1_peak_1178	106	.	8.53663	13.5443	10.6268	334	Promoter	1	82233101	82291416	58316	2	16367	ENSMUST00000069799.2	-179	Irs1	ENSMUSG00000055980	0.463453	-1.44911	NA
chr1	82316414	82316732	319	*	Rep1_1_peak_1180	374	.	19.953	41.0985	37.4035	159	Promoter	1	82316452	82445366	128915	1	76867	ENSMUST00000027322.13	0	NA	NA	#N/A	#N/A	#N/A
chr1	82839296	82839451	156	*	Rep1_1_peak_1185	417	.	21.736	45.5761	41.7805	162	Promoter	1	82839483	82901182	61700	1	15463	ENSMUST00000189220.6	-32	Agfg1	ENSMUSG00000026159	231.341	0.040615	0.976678902824247
chr1	83159787	83159933	147	*	Rep1_1_peak_1188	15	.	3.11329	3.39639	1.52785	101	Promoter	1	83159781	83210574	50794	1	71227	ENSMUST00000065403.6	6	Daw1	ENSMUSG00000053161	#N/A	#N/A	#N/A
chr1	84284492	84284885	394	*	Rep1_1_peak_1191	89	.	7.26434	11.7749	8.9634	161	Promoter	1	84036296	84284645	248350	2	98496	ENSMUST00000168574.8	0	Pid1	ENSMUSG00000045658	6.66706	0.200168	0.974223963231792
chr1	84695801	84695969	169	*	Rep1_1_peak_1195	216	.	13.3391	25.004	21.6907	403	Promoter	1	84695839	84695915	77	1	100628595	ENSMUST00000175513.1	0	NA	NA	#N/A	#N/A	#N/A
chr1	84838573	84838893	321	*	Rep1_1_peak_1199	212	.	13.0878	24.5487	21.2477	1009	Promoter	1	84794231	84838731	44501	2	14897	ENSMUST00000187818.1	0	Trip12	ENSMUSG00000026219	2454.84	-0.101455	0.87083678633783
chr1	84840055	84840360	306	*	Rep1_1_peak_1199	212	.	13.0878	24.5487	21.2477	1009	Promoter	1	84793987	84840266	46280	2	14897	ENSMUST00000190067.6	0	Trip12	ENSMUSG00000026219	2454.84	-0.101455	0.87083678633783
chr1	84840580	84840738	159	*	Rep1_1_peak_1200	55	.	5.82866	8.15082	5.58801	118	Promoter	1	84721189	84840516	119328	2	14897	ENSMUST00000186465.6	-64	Trip12	ENSMUSG00000026219	2454.84	-0.101455	0.87083678633783
chr1	85793269	85793554	286	*	Rep1_1_peak_1208	351	.	19.2074	38.7851	35.1381	159	Promoter	1	85793441	85851576	58136	1	12283	ENSMUST00000113360.7	0	Cab39	ENSMUSG00000036707	4253.6	0.303104	0.405179338439682
chr1	85894476	85894633	158	*	Rep1_1_peak_1211	139	.	9.76014	17.0603	13.9937	161	Promoter	1	85894619	85908359	13741	1	64294	ENSMUST00000185569.1	0	Itm2c	ENSMUSG00000026223	142.731	-0.0384691	0.975740492819023
chr1	86046145	86046423	279	*	Rep1_1_peak_1218	117	.	8.9955	14.731	11.7607	152	Promoter	1	86045863	86055456	9594	1	72792	ENSMUST00000165824.2	282	2810459M11Rik	ENSMUSG00000026227	0.0327812	0.60221	NA
chr1	86064554	86064709	156	*	Rep1_1_peak_1221	78	.	7.06789	10.6235	7.87185	140	Promoter	1	86064619	86132749	68131	1	70247	ENSMUST00000139715.7	0	Psmd1	ENSMUSG00000026229	3165.46	-0.174538	0.706118222421215
chr1	86154645	86154995	351	*	Rep1_1_peak_1224	200	.	12.1136	23.3307	20.066	144	Promoter	1	86154780	86246326	91547	1	78795	ENSMUST00000123618.7	0	Armc9	ENSMUSG00000062590	20.6439	0.964725	0.712586285184308
chr1	86303319	86303696	378	*	Rep1_1_peak_1234	280	.	14.2001	31.5001	28.0252	427	Promoter	1	86303531	86305849	2319	1	227327	ENSMUST00000188695.1	0	B3gnt7	ENSMUSG00000079445	4.19857	-1.30661	0.771823402255001
chr1	86358634	86358865	232	*	Rep1_1_peak_1238	511	.	23.5392	55.1576	51.1525	945	Promoter	1	86357312	86358969	1658	2	17975	ENSMUST00000185785.1	104	Ncl	ENSMUSG00000026234	9749.07	0.0752117	0.906579013004463
chr1	86359393	86359801	409	*	Rep1_1_peak_1238	511	.	23.5392	55.1576	51.1525	945	Promoter	1	86344719	86359400	14682	2	17975	ENSMUST00000027438.7	0	Ncl	ENSMUSG00000026234	9749.07	0.0752117	0.906579013004463
chr1	86381208	86381341	134	*	Rep1_1_peak_1241	61	.	6.16668	8.77876	6.17867	54	Distal Intergenic	1	86386325	86388141	1817	2	14767	ENSMUST00000027440.5	6800	Nmur1	ENSMUSG00000026237	0.592758	3.04935	NA
chr1	86434465	86434708	244	*	Rep1_1_peak_1247	283	.	15.5014	31.8501	28.3623	308	Distal Intergenic	1	86426329	86428052	1724	1	71863	ENSMUST00000046004.5	8136	1700019O17Rik	ENSMUSG00000036574	3.23764	4.80281	0.245753514523364
chr1	86447743	86447917	175	*	Rep1_1_peak_1251	38	.	4.71912	6.1358	3.80947	149	Distal Intergenic	1	86426329	86428052	1724	1	71863	ENSMUST00000046004.5	21414	1700019O17Rik	ENSMUSG00000036574	3.23764	4.80281	0.245753514523364
chr1	86487323	86487820	498	*	Rep1_1_peak_1254	1048	.	40.5689	110.146	104.849	465	Distal Intergenic	1	86526726	86530712	3987	1	19231	ENSMUST00000045897.14	-38906	Ptma	ENSMUSG00000026238	1023.27	0.266487	0.718717350247959
chr1	86503347	86503515	169	*	Rep1_1_peak_1258	168	.	11.2181	19.9891	16.8232	252	Distal Intergenic	1	86526726	86530712	3987	1	19231	ENSMUST00000045897.14	-23211	Ptma	ENSMUSG00000026238	1023.27	0.266487	0.718717350247959
chr1	86503851	86504547	697	*	Rep1_1_peak_1259	262	.	14.5584	29.6544	26.2238	567	Distal Intergenic	1	86526726	86530712	3987	1	19231	ENSMUST00000045897.14	-22179	Ptma	ENSMUSG00000026238	1023.27	0.266487	0.718717350247959
chr1	86509461	86509695	235	*	Rep1_1_peak_1262	383	.	19.9186	42.0436	38.3227	144	Distal Intergenic	1	86526726	86530712	3987	1	19231	ENSMUST00000045897.14	-17031	Ptma	ENSMUSG00000026238	1023.27	0.266487	0.718717350247959
chr1	86522345	86522469	125	*	Rep1_1_peak_1265	46	.	5.25301	7.05921	4.61336	299	Distal Intergenic	1	86526726	86530712	3987	1	19231	ENSMUST00000045897.14	-4257	Ptma	ENSMUSG00000026238	1023.27	0.266487	0.718717350247959
chr1	86526153	86526715	563	*	Rep1_1_peak_1267	616	.	28.2716	65.8661	61.6322	1641	Promoter	1	86526726	86530712	3987	1	19231	ENSMUST00000045897.14	-11	Ptma	ENSMUSG00000026238	1023.27	0.266487	0.718717350247959
chr1	86526949	86527215	267	*	Rep1_1_peak_1268	250	.	14.7783	28.5012	25.098	337	Promoter	1	86526807	86530209	3403	1	19231	ENSMUST00000188533.1	142	Ptma	ENSMUSG00000026238	1023.27	0.266487	0.718717350247959
chr1	86527952	86528547	596	*	Rep1_1_peak_1269	332	.	16.6042	36.8606	33.2559	774	Exon (ENSMUST00000188699.6/19231, exon 2 of 5)	1	86526807	86530209	3403	1	19231	ENSMUST00000188533.1	1145	Ptma	ENSMUSG00000026238	1023.27	0.266487	0.718717350247959
chr1	86582123	86582370	248	*	Rep1_1_peak_1270	89	.	7.26434	11.7749	8.9634	449	Promoter	1	86543520	86582517	38998	2	18582	ENSMUST00000150653.1	147	Pde6d	ENSMUSG00000026239	59.5495	-1.63646	0.0184944868307598
chr1	86587083	86587306	224	*	Rep1_1_peak_1271	77	.	6.83493	10.4425	7.72421	167	Promoter	1	86587100	86606500	19401	1	26895	ENSMUST00000027446.10	0	NA	NA	#N/A	#N/A	#N/A
chr1	86697001	86697156	156	*	Rep1_1_peak_1280	41	.	4.95009	6.53948	4.1695	149	Distal Intergenic	1	86703808	86748331	44524	1	208718	ENSMUST00000188121.6	-6652	NA	NA	#N/A	#N/A	#N/A
chr1	87151942	87152106	165	*	Rep1_1_peak_1294	35	.	4.58728	5.85489	3.56899	153	Exon (ENSMUST00000161002.7/13599, exon 7 of 18)	1	87147658	87155027	7370	2	13599	ENSMUST00000027463.10	2921	NA	NA	#N/A	#N/A	#N/A
chr1	87170679	87170908	230	*	Rep1_1_peak_1301	45	.	5.16713	7.01622	4.57135	222	Distal Intergenic	1	87183313	87188405	5093	1	69453	ENSMUST00000044533.8	-12405	Prss56	ENSMUSG00000036480	0.578434	3.22974	NA
chr1	87174474	87174647	174	*	Rep1_1_peak_1303	117	.	8.84835	14.7673	11.7953	208	Distal Intergenic	1	87183313	87188405	5093	1	69453	ENSMUST00000044533.8	-8666	Prss56	ENSMUSG00000036480	0.578434	3.22974	NA
chr1	87213810	87214122	313	*	Rep1_1_peak_1312	301	.	16.516	33.632	30.1041	209	Promoter	1	87213914	87226607	12694	1	26987	ENSMUST00000113232.7	0	Eif4e2	ENSMUSG00000026254	736.592	0.486532	0.375850191195685
chr1	87264367	87264826	460	*	Rep1_1_peak_1318	77	.	6.98714	10.4787	7.75458	419	Promoter	1	87264363	87310839	46477	1	98363	ENSMUST00000027472.6	4	Efhd1	ENSMUSG00000026255	142.503	0.632188	0.60782318292663
chr1	87326760	87327215	456	*	Rep1_1_peak_1325	940	.	35.2839	99.0228	94.03	188	Promoter	1	87326998	87355722	28725	1	227331	ENSMUST00000174846.7	0	Gigyf2	ENSMUSG00000048000	1055.51	0.755784	0.115177323306171
chr1	87475558	87475718	161	*	Rep1_1_peak_1330	122	.	9.24784	15.1966	12.2099	296	Downstream (1-2kb)	1	87472539	87475458	2920	1	73234	ENSMUST00000191095.1	3019	3110079O15Rik	ENSMUSG00000026258	0.786278	0.602183	NA
chr1	87755821	87756156	336	*	Rep1_1_peak_1348	465	.	22.867	50.4836	46.5816	177	Promoter	1	87755870	87771398	15529	1	77040	ENSMUST00000144047.7	0	Atg16l1	ENSMUSG00000026289	540.458	0.105314	0.922744697819949
chr1	87853179	87853352	174	*	Rep1_1_peak_1351	55	.	5.74126	8.14904	5.58801	96	Promoter	1	87853287	87944490	91204	1	227333	ENSMUST00000027517.13	0	Dgkd	ENSMUSG00000070738	126.367	0.0379944	0.983643531178024
chr1	88234954	88235113	160	*	Rep1_1_peak_1359	45	.	4.34063	6.97437	4.54417	130	Exon (ENSMUST00000061013.12/100040766, exon 10 of 43)	1	88238108	88240937	2830	1	100040766	ENSMUST00000142632.1	-2995	Mroh2a	ENSMUSG00000079429	10.3871	2.72729	0.443961721267058
chr1	88235227	88235243	17	*	Rep1_1_peak_1360	42	.	4.49606	6.67667	4.28071	110	Exon (ENSMUST00000061013.12/100040766, exon 11 of 43)	1	88238108	88240937	2830	1	100040766	ENSMUST00000142632.1	-2865	Mroh2a	ENSMUSG00000079429	10.3871	2.72729	0.443961721267058
chr1	88266375	88266417	43	*	Rep1_1_peak_1376	121	.	7.2371	15.0852	12.1011	89	3' UTR	1	88266349	88269392	3044	2	381280	ENSMUST00000127446.1	2975	Hjurp	ENSMUSG00000044783	322.705	-0.634948	0.524300074231117
chr1	88277161	88277781	621	*	Rep1_1_peak_1379	1252	.	29.7813	130.992	125.226	523	Promoter	1	88277661	88308073	30413	1	171382	ENSMUST00000148138.7	0	NA	NA	#N/A	#N/A	#N/A
chr1	88702064	88702481	418	*	Rep1_1_peak_1394	537	.	25.7618	57.804	53.7462	583	Promoter	1	88698225	88702221	3997	2	320982	ENSMUST00000159814.1	0	Arl4c	ENSMUSG00000049866	1.7375	-1.26261	0.784089624575431
chr1	88705869	88706126	258	*	Rep1_1_peak_1395	173	.	11.6723	20.5287	17.3494	141	Distal Intergenic	1	88698225	88702221	3997	2	320982	ENSMUST00000159814.1	-3648	Arl4c	ENSMUSG00000049866	1.7375	-1.26261	0.784089624575431
chr1	88763822	88763995	174	*	Rep1_1_peak_1399	78	.	7.11386	10.6376	7.87937	128	Distal Intergenic	1	88754954	88755709	756	1	78650	ENSMUST00000180596.1	8868	NA	NA	#N/A	#N/A	#N/A
chr1	89069943	89070590	648	*	Rep1_1_peak_1402	943	.	38.6401	99.3075	94.3085	443	Promoter	1	89070415	89155068	84654	1	98402	ENSMUST00000066279.10	0	Sh3bp4	ENSMUSG00000036206	34.3638	0.0944107	0.985449487485009
chr1	89110080	89110235	156	*	Rep1_1_peak_1405	23	.	3.73937	4.39253	2.32344	116	Intron (ENSMUST00000066279.10/98402, intron 2 of 5)	1	89070453	89112860	42408	1	98402	ENSMUST00000123745.1	39627	Sh3bp4	ENSMUSG00000036206	34.3638	0.0944107	0.985449487485009
chr1	89581551	89581763	213	*	Rep1_1_peak_1430	89	.	7.46364	11.7793	8.9634	1531	5' UTR	1	89580236	89895277	315042	1	347722	ENSMUST00000074945.6	1315	Agap1	ENSMUSG00000055013	157.049	0.489347	0.75539736805224
chr1	89627051	89627070	20	*	Rep1_1_peak_1432	55	.	5.78282	8.06863	5.52459	190	Intron (ENSMUST00000027521.14/347722, intron 3 of 17)	1	89609496	89627846	18351	1	347722	ENSMUST00000212721.1	17555	Agap1	ENSMUSG00000055013	157.049	0.489347	0.75539736805224
chr1	89931011	89931465	455	*	Rep1_1_peak_1458	333	.	17.7394	36.9369	33.3301	1149	Promoter	1	89927956	89931179	3224	2	14472	ENSMUST00000036954.8	0	Gbx2	ENSMUSG00000034486	2.89559	-1.26957	0.739689124384912
chr1	89940431	89940666	236	*	Rep1_1_peak_1463	519	.	24.7726	55.9457	51.9281	160	Distal Intergenic	1	89927956	89931179	3224	2	14472	ENSMUST00000036954.8	-9252	Gbx2	ENSMUSG00000034486	2.89559	-1.26957	0.739689124384912
chr1	89941023	89941253	231	*	Rep1_1_peak_1464	34	.	4.49775	5.69565	3.41884	234	Distal Intergenic	1	89927956	89931179	3224	2	14472	ENSMUST00000036954.8	-9844	Gbx2	ENSMUSG00000034486	2.89559	-1.26957	0.739689124384912
chr1	89992896	89993073	178	*	Rep1_1_peak_1470	87	.	7.55269	11.5294	8.73785	226	Exon (ENSMUST00000086882.7/208372, exon 3 of 6)	1	89950220	90014577	64358	2	208372	ENSMUST00000086882.7	21504	Asb18	ENSMUSG00000067081	0.0315273	0	NA
chr1	90153515	90153679	165	*	Rep1_1_peak_1477	47	.	5.18881	7.25266	4.786	91	Promoter	1	90127144	90153401	26258	2	74918	ENSMUST00000186522.1	-114	Iqca	ENSMUSG00000026301	23.4755	-1.41562	0.457405167404691
chr1	90154110	90154210	101	*	Rep1_1_peak_1478	53	.	5.65724	7.82803	5.31991	96	Promoter	1	90127144	90153401	26258	2	74918	ENSMUST00000186522.1	-709	Iqca	ENSMUSG00000026301	23.4755	-1.41562	0.457405167404691
chr1	90202289	90202866	578	*	Rep1_1_peak_1480	258	.	15.1929	29.2767	25.8556	549	Distal Intergenic	1	90203980	90216751	12772	1	12778	ENSMUST00000065587.4	-1114	Ackr3	ENSMUSG00000044337	33.8174	-1.76921	0.334763681914235
chr1	90603302	90603683	382	*	Rep1_1_peak_1490	460	.	21.8168	49.9619	46.0709	224	Promoter	1	90603476	90613124	9649	1	108679	ENSMUST00000191510.6	0	Cops8	ENSMUSG00000034432	442.51	-0.209934	0.736169196782215
chr1	91052882	91053636	755	*	Rep1_1_peak_1519	258	.	14.0098	29.3111	25.8852	470	Promoter	1	91053444	91128944	75501	1	16978	ENSMUST00000068167.12	0	Lrrfip1	ENSMUSG00000026305	37.8774	1.68231	0.125299410734049
chr1	91250159	91250425	267	*	Rep1_1_peak_1525	67	.	6.22658	9.44486	6.77017	151	Promoter	1	91250304	91275479	25176	1	67921	ENSMUST00000188576.1	0	NA	NA	#N/A	#N/A	#N/A
chr1	91398522	91399001	480	*	Rep1_1_peak_1546	435	.	21.8462	47.3634	43.5286	790	Promoter	1	91373861	91398700	24840	2	67444	ENSMUST00000187049.6	0	Ilkap	ENSMUSG00000026309	121.458	0.022087	0.992567943099736
chr1	91413185	91413370	186	*	Rep1_1_peak_1550	149	.	9.85875	18.0907	14.9899	843	Promoter	1	91411483	91413208	1726	2	55927	ENSMUST00000132188.7	0	Hes6	ENSMUSG00000067071	49.4181	1.05526	0.617338845327058
chr1	91459168	91459370	203	*	Rep1_1_peak_1558	253	.	14.3531	28.7434	25.3305	376	Promoter	1	91415982	91459324	43343	2	18627	ENSMUST00000069620.9	0	Per2	ENSMUSG00000055866	9.81944	3.88236	0.103121122808663
chr1	91494420	91494668	249	*	Rep1_1_peak_1559	330	.	17.2238	36.6271	33.0313	159	Promoter	1	91494647	91527956	33310	1	74019	ENSMUST00000189341.6	0	Traf3ip1	ENSMUSG00000034292	53.9068	-0.0664769	0.986247828377147
chr1	91540338	91540910	573	*	Rep1_1_peak_1562	441	.	21.0744	47.9596	44.1157	196	Promoter	1	91540544	91556088	15545	1	65247	ENSMUST00000086843.10	0	Asb1	ENSMUSG00000026311	2.16769	1.10206	0.842676808998277
chr1	91802125	91802281	157	*	Rep1_1_peak_1579	77	.	6.98714	10.4787	7.75458	157	Promoter	1	91801461	91848028	46568	1	13345	ENSMUST00000007949.3	664	Twist2	ENSMUSG00000007805	#N/A	#N/A	#N/A
chr1	92180264	92180788	525	*	Rep1_1_peak_1600	542	.	25.7039	58.3385	54.2656	791	Promoter	1	91928779	92180341	251563	2	208727	ENSMUST00000097644.8	0	NA	NA	#N/A	#N/A	#N/A
chr1	92180853	92181097	245	*	Rep1_1_peak_1600	542	.	25.7039	58.3385	54.2656	791	Promoter	1	91928779	92180341	251563	2	208727	ENSMUST00000097644.8	-512	NA	NA	#N/A	#N/A	#N/A
chr1	92473656	92473942	287	*	Rep1_1_peak_1619	500	.	24.4407	54.0545	50.0786	339	Promoter	1	92439010	92473860	34851	2	67273	ENSMUST00000027478.6	0	Ndufa10	ENSMUSG00000026260	832.364	-0.605584	0.206510361644095
chr1	92641722	92641739	18	*	Rep1_1_peak_1621	34	.	4.49775	5.69565	3.41884	131	Promoter	1	92637145	92641923	4779	2	66915	ENSMUST00000148508.1	184	Myeov2	ENSMUSG00000073616	687.327	0.0369616	0.970192698854818
chr1	92641804	92642069	266	*	Rep1_1_peak_1622	180	.	11.8901	21.2223	18.0214	154	Promoter	1	92637145	92641923	4779	2	66915	ENSMUST00000148508.1	0	Myeov2	ENSMUSG00000073616	687.327	0.0369616	0.970192698854818
chr1	92831244	92831427	184	*	Rep1_1_peak_1634	104	.	8.35296	13.329	10.4233	180	Promoter	1	92831645	92860779	29135	1	14733	ENSMUST00000045970.7	-218	Gpc1	ENSMUSG00000034220	11.2588	-2.89328	0.269859755980693
chr1	92855020	92855224	205	*	Rep1_1_peak_1641	62	.	6.19233	8.82818	6.2213	161	Exon (ENSMUST00000045970.7/14733, exon 3 of 9)	1	92856562	92857522	961	1	14733	ENSMUST00000190677.1	-1338	Gpc1	ENSMUSG00000034220	11.2588	-2.89328	0.269859755980693
chr1	92902896	92903043	148	*	Rep1_1_peak_1650	78	.	7.06789	10.6235	7.87185	161	Promoter	1	92870129	92902906	32778	2	241158	ENSMUST00000112998.1	0	Ankmy1	ENSMUSG00000034212	0.289273	0.602193	NA
chr1	92907259	92907588	330	*	Rep1_1_peak_1651	346	.	17.7979	38.2485	34.6165	721	Promoter	1	92906981	92908435	1455	1	67446	ENSMUST00000060913.7	278	Dusp28	ENSMUSG00000047067	48.2792	2.30477	0.119097997199192
chr1	92934619	92934863	245	*	Rep1_1_peak_1658	219	.	13.2132	25.2247	21.9081	466	Promoter	1	92934766	92940972	6207	1	23830	ENSMUST00000117814.7	0	Capn10	ENSMUSG00000026270	134.588	0.075349	0.968788614647081
chr1	92979256	92979378	123	*	Rep1_1_peak_1661	37	.	4.71813	6.09393	3.77091	139	Promoter	1	92978922	92986391	7470	1	64095	ENSMUST00000169198.2	334	NA	NA	#N/A	#N/A	#N/A
chr1	93101039	93101204	166	*	Rep1_1_peak_1683	69	.	6.6056	9.65373	6.96737	154	Promoter	1	93015464	93101822	86359	2	16560	ENSMUST00000171796.7	618	Kif1a	ENSMUSG00000014602	3.73234	-2.61186	0.657016779354136
chr1	93227376	93227671	296	*	Rep1_1_peak_1706	61	.	6.17947	8.80338	6.19982	114	Intron (ENSMUST00000138595.2/381284, intron 31 of 31)	1	93235841	93301065	65225	1	208777	ENSMUST00000062202.13	-8170	Sned1	ENSMUSG00000047793	2.08174	-0.898956	0.826390169526146
chr1	93235649	93235808	160	*	Rep1_1_peak_1707	174	.	11.5656	20.619	17.4341	379	Promoter	1	93235841	93301065	65225	1	208777	ENSMUST00000062202.13	-33	Sned1	ENSMUSG00000047793	2.08174	-0.898956	0.826390169526146
chr1	93235944	93236257	314	*	Rep1_1_peak_1707	174	.	11.5656	20.619	17.4341	379	Promoter	1	93235851	93284507	48657	1	208777	ENSMUST00000172289.7	93	Sned1	ENSMUSG00000047793	2.08174	-0.898956	0.826390169526146
chr1	93305812	93305990	179	*	Rep1_1_peak_1714	21	.	3.48112	4.1963	2.14976	58	Promoter	1	93305964	93317309	11346	1	105246665	ENSMUST00000188069.1	0	NA	NA	#N/A	#N/A	#N/A
chr1	93342835	93343004	170	*	Rep1_1_peak_1715	283	.	15.5014	31.8501	28.3623	341	Promoter	1	93342854	93373489	30636	1	66385	ENSMUST00000027494.10	0	Ppp1r7	ENSMUSG00000026275	256.48	0.00627715	0.997333272513434
chr1	93343557	93343799	243	*	Rep1_1_peak_1716	136	.	8.7028	16.656	13.6121	185	Promoter	1	93343655	93352649	8995	1	66385	ENSMUST00000185498.6	0	Ppp1r7	ENSMUSG00000026275	256.48	0.00627715	0.997333272513434
chr1	93377263	93377369	107	*	Rep1_1_peak_1719	34	.	4.49775	5.69565	3.41884	111	Exon (ENSMUST00000058682.10/404545, exon 3 of 24)	1	93373930	93404303	30374	1	404545	ENSMUST00000186641.6	3333	Ano7	ENSMUSG00000034107	7.0119	3.26625	0.364899476867619
chr1	93478225	93478629	405	*	Rep1_1_peak_1728	506	.	24.4164	54.6311	50.6384	255	Promoter	1	93440688	93478377	37690	2	110611	ENSMUST00000188165.1	0	Hdlbp	ENSMUSG00000034088	1662.18	-0.37861	0.489227988167331
chr1	93478706	93479289	584	*	Rep1_1_peak_1729	941	.	40.549	99.1128	94.118	218	Promoter	1	93405940	93478801	72862	2	110611	ENSMUST00000170883.7	0	Hdlbp	ENSMUSG00000034088	1662.18	-0.37861	0.489227988167331
chr1	93511699	93512256	558	*	Rep1_1_peak_1730	291	.	16.514	32.6339	29.1299	623	Promoter	1	93512079	93621976	109898	1	227377	ENSMUST00000120301.7	0	Farp2	ENSMUSG00000034066	133.698	0.60362	0.477079908556802
chr1	93635557	93636012	456	*	Rep1_1_peak_1732	308	.	15.1467	34.4048	30.8596	801	Promoter	1	93619751	93635722	15972	2	59041	ENSMUST00000027498.13	0	Stk25	ENSMUSG00000026277	244.171	-0.230865	0.828543630956652
chr1	93669220	93669328	109	*	Rep1_1_peak_1735	34	.	4.5334	5.75867	3.47506	125	Distal Intergenic	1	93627654	93658659	31006	2	59041	ENSMUST00000186287.2	-10561	Stk25	ENSMUSG00000026277	244.171	-0.230865	0.828543630956652
chr1	93685513	93685760	248	*	Rep1_1_peak_1736	114	.	8.61189	14.364	11.4095	433	Promoter	1	93685660	93695764	10105	1	51800	ENSMUST00000027499.12	0	Bok	ENSMUSG00000026278	2536.39	0.107176	0.872789052497875
chr1	93686251	93686456	206	*	Rep1_1_peak_1736	114	.	8.61189	14.364	11.4095	433	Promoter	1	93686263	93694070	7808	1	51800	ENSMUST00000188394.1	0	Bok	ENSMUSG00000026278	2536.39	0.107176	0.872789052497875
chr1	93686602	93686887	286	*	Rep1_1_peak_1736	114	.	8.61189	14.364	11.4095	433	Promoter	1	93686263	93694070	7808	1	51800	ENSMUST00000188394.1	339	Bok	ENSMUSG00000026278	2536.39	0.107176	0.872789052497875
chr1	93754615	93754787	173	*	Rep1_1_peak_1741	166	.	10.9084	19.8556	16.6927	1125	Promoter	1	93701935	93754780	52846	2	67026	ENSMUST00000190116.6	0	Thap4	ENSMUSG00000026279	637.587	0.47853	0.258316012145616
chr1	93754851	93755323	473	*	Rep1_1_peak_1741	166	.	10.9084	19.8556	16.6927	1125	Promoter	1	93754905	93790610	35706	1	66615	ENSMUST00000027502.15	0	Atg4b	ENSMUSG00000026280	1247.91	-0.385966	0.632087063906025
chr1	93801907	93802091	185	*	Rep1_1_peak_1742	138	.	9.68282	16.9289	13.871	295	Promoter	1	93792576	93801934	9359	2	21915	ENSMUST00000027503.13	0	Dtymk	ENSMUSG00000026281	3342.75	0.443267	0.435671945176881
chr1	93803705	93804410	706	*	Rep1_1_peak_1743	683	.	29.0485	72.717	68.3405	500	Promoter	1	93803965	93822095	18131	1	66262	ENSMUST00000027505.12	0	Ing5	ENSMUSG00000026283	458.588	0.209156	0.801597296881424
chr1	93825068	93825556	489	*	Rep1_1_peak_1745	248	.	12.6191	28.2051	24.8081	589	Promoter	1	93825240	93852348	27109	1	98314	ENSMUST00000097633.9	0	D2hgdh	ENSMUSG00000073609	20.8073	0.339346	0.8873643773973
chr1	95313451	95313680	230	*	Rep1_1_peak_1752	159	.	10.9231	19.1084	15.9728	232	Promoter	1	95313623	95335284	21662	1	67698	ENSMUST00000059975.7	0	Fam174a	ENSMUSG00000051185	58.3636	-0.433847	0.82189827029619
chr1	95667511	95667670	160	*	Rep1_1_peak_1753	100	.	8.10196	12.8791	10.0102	357	Promoter	1	95587682	95667571	79890	2	20452	ENSMUST00000043336.10	0	St8sia4	ENSMUSG00000040710	0.352135	1.40182	NA
chr1	96871872	96872496	625	*	Rep1_1_peak_1754	117	.	8.9955	14.731	11.7607	709	Promoter	1	96816270	96872171	55902	2	227394	ENSMUST00000071985.5	0	Slco4c1	ENSMUSG00000040693	744.58	-0.216775	0.820245579463377
chr1	97660704	97660925	222	*	Rep1_1_peak_1755	55	.	5.78282	8.06863	5.52459	238	Promoter	1	97643903	97661676	17774	2	52392	ENSMUST00000153115.7	751	NA	NA	#N/A	#N/A	#N/A
chr1	97661088	97661249	162	*	Rep1_1_peak_1755	55	.	5.78282	8.06863	5.52459	238	Promoter	1	97643903	97661676	17774	2	52392	ENSMUST00000153115.7	427	NA	NA	#N/A	#N/A	#N/A
chr1	97661457	97661905	449	*	Rep1_1_peak_1756	165	.	11.3822	19.7549	16.5979	682	Promoter	1	97643903	97661676	17774	2	52392	ENSMUST00000153115.7	0	NA	NA	#N/A	#N/A	#N/A
chr1	97661987	97662212	226	*	Rep1_1_peak_1756	165	.	11.3822	19.7549	16.5979	682	Promoter	1	97606318	97662074	55757	2	52392	ENSMUST00000053033.13	0	NA	NA	#N/A	#N/A	#N/A
chr1	97769808	97769963	156	*	Rep1_1_peak_1757	226	.	14.053	26.0305	22.6903	310	Promoter	1	97770172	97792969	22798	1	252876	ENSMUST00000112844.9	-209	Gin1	ENSMUSG00000026333	228.592	0.393538	0.422792829051425
chr1	97770052	97770241	190	*	Rep1_1_peak_1757	226	.	14.053	26.0305	22.6903	310	Promoter	1	97770172	97792969	22798	1	252876	ENSMUST00000112844.9	0	Gin1	ENSMUSG00000026333	228.592	0.393538	0.422792829051425
chr1	97770382	97770585	204	*	Rep1_1_peak_1757	226	.	14.053	26.0305	22.6903	310	Promoter	1	97706048	97770411	64364	2	227399	ENSMUST00000042509.12	0	Ppip5k2	ENSMUSG00000040648	552.003	-0.186672	0.74423452439247
chr1	98095275	98095735	461	*	Rep1_1_peak_1759	118	.	9.13445	14.8199	11.8461	572	Promoter	1	97821094	98095621	274528	2	18484	ENSMUST00000058762.14	0	Pam	ENSMUSG00000026335	4.71897	4.92169	0.0143026787761058
chr1	102825194	102825293	100	*	Rep1_1_peak_1763	53	.	5.69109	7.89609	5.37294	76	Distal Intergenic	1	101155809	101175202	19394	1	100504525	ENSMUST00000187932.1	1669385	NA	NA	#N/A	#N/A	#N/A
chr1	105663614	105664014	401	*	Rep1_1_peak_1770	488	.	23.7738	52.7965	48.8475	588	Promoter	1	105663861	105687141	23281	1	227446	ENSMUST00000189091.6	0	2310035C23Rik	ENSMUSG00000026319	358.85	0.655531	0.100938894290174
chr1	105780843	105781045	203	*	Rep1_1_peak_1773	74	.	6.88036	10.1735	7.46573	94	Promoter	1	105780750	105814403	33654	1	21934	ENSMUST00000187812.1	93	Tnfrsf11a	ENSMUSG00000026321	13.8871	-0.324111	0.936269283542829
chr1	105990183	105990822	640	*	Rep1_1_peak_1777	332	.	16.6042	36.8606	33.2559	324	Promoter	1	105990406	106034074	43669	1	227449	ENSMUST00000118196.7	0	Zcchc2	ENSMUSG00000038866	36.9381	0.577111	0.827485545082361
chr1	105991202	105991357	156	*	Rep1_1_peak_1778	101	.	8.27364	13.0176	10.1384	261	Promoter	1	105990689	106034067	43379	1	227449	ENSMUST00000119166.7	513	Zcchc2	ENSMUSG00000038866	36.9381	0.577111	0.827485545082361
chr1	106171395	106171865	471	*	Rep1_1_peak_1781	443	.	21.2427	48.2522	44.3954	175	Promoter	1	106152625	106171524	18900	2	626049	ENSMUST00000190105.1	0	NA	NA	#N/A	#N/A	#N/A
chr1	106172373	106172530	158	*	Rep1_1_peak_1782	108	.	8.58728	13.7602	10.8365	176	Promoter	1	106171752	106394250	222499	1	98432	ENSMUST00000061047.6	621	Phlpp1	ENSMUSG00000044340	13.4158	-0.261783	0.944852211151834
chr1	106759571	106759904	334	*	Rep1_1_peak_1786	269	.	15.2926	30.3901	26.9365	759	Promoter	1	106720459	106759727	39269	2	70750	ENSMUST00000010049.5	0	Kdsr	ENSMUSG00000009905	224.895	-0.67764	0.148006326519613
chr1	109982599	109982782	184	*	Rep1_1_peak_1789	97	.	8.08822	12.6597	9.79662	123	Promoter	1	109982710	110140157	157448	1	241201	ENSMUST00000112701.7	0	NA	NA	#N/A	#N/A	#N/A
chr1	109983020	109983225	206	*	Rep1_1_peak_1789	97	.	8.08822	12.6597	9.79662	123	Promoter	1	109983229	110139195	155967	1	241201	ENSMUST00000131464.7	-4	NA	NA	#N/A	#N/A	#N/A
chr1	111864853	111865079	227	*	Rep1_1_peak_1792	634	.	29.8782	67.7749	63.4981	610	Promoter	1	111858706	111864918	6213	2	319901	ENSMUST00000035462.6	0	Dsel	ENSMUSG00000038702	17.4549	0.789119	0.826887626024679
chr1	118321698	118322046	349	*	Rep1_1_peak_1797	74	.	6.03973	10.1492	7.444	122	Promoter	1	118321839	118333822	11984	1	67949	ENSMUST00000027626.12	0	Nifk	ENSMUSG00000026377	2316.42	0.476874	0.137369479624054
chr1	118389198	118389680	483	*	Rep1_1_peak_1799	301	.	16.2276	33.6911	30.162	156	Promoter	1	118389344	118503213	113870	1	76707	ENSMUST00000189676.6	0	Clasp1	ENSMUSG00000064302	102.678	-0.173879	0.923927171134759
chr1	118389855	118389952	98	*	Rep1_1_peak_1799	301	.	16.2276	33.6911	30.162	156	Promoter	1	118389517	118609240	219724	1	76707	ENSMUST00000189262.6	338	Clasp1	ENSMUSG00000064302	102.678	-0.173879	0.923927171134759
chr1	118459223	118459605	383	*	Rep1_1_peak_1802	274	.	13.4893	30.9482	27.483	406	Promoter	1	118458652	118459267	616	2	68204	ENSMUST00000203191.1	0	NA	NA	#N/A	#N/A	#N/A
chr1	118627713	118627948	236	*	Rep1_1_peak_1807	268	.	14.9273	30.2886	26.8387	264	Promoter	1	118627945	118637766	9822	1	81879	ENSMUST00000190652.1	0	Tfcp2l1	ENSMUSG00000026380	3160.76	-0.332715	0.758210747302597
chr1	118628100	118628284	185	*	Rep1_1_peak_1807	268	.	14.9273	30.2886	26.8387	264	Promoter	1	118627946	118685168	57223	1	81879	ENSMUST00000027629.9	154	Tfcp2l1	ENSMUSG00000026380	3160.76	-0.332715	0.758210747302597
chr1	118648011	118648250	240	*	Rep1_1_peak_1808	162	.	10.3776	19.4256	16.278	151	Intron (ENSMUST00000027629.9/81879, intron 2 of 14)	1	118627946	118685168	57223	1	81879	ENSMUST00000027629.9	20065	Tfcp2l1	ENSMUSG00000026380	3160.76	-0.332715	0.758210747302597
chr1	118969628	118969794	167	*	Rep1_1_peak_1835	53	.	5.69109	7.89609	5.37294	123	Intron (ENSMUST00000062483.14/14633, intron 2 of 13)	1	118868042	118982588	114547	2	14633	ENSMUST00000159678.2	12794	Gli2	ENSMUSG00000048402	0.117027	1.05105	NA
chr1	118980908	118981008	101	*	Rep1_1_peak_1837	39	.	4.81625	6.27872	3.93092	100	Intron (ENSMUST00000062483.14/14633, intron 2 of 13)	1	118868042	118982588	114547	2	14633	ENSMUST00000159678.2	1580	Gli2	ENSMUSG00000048402	0.117027	1.05105	NA
chr1	119047901	119048300	400	*	Rep1_1_peak_1842	132	.	9.69545	16.2678	13.2366	281	Intron (ENSMUST00000062483.14/14633, intron 1 of 13)	1	118848460	119053339	204880	2	14633	ENSMUST00000159839.7	5039	Gli2	ENSMUSG00000048402	0.117027	1.05105	NA
chr1	119053484	119053797	314	*	Rep1_1_peak_1845	124	.	9.37893	15.4437	12.4498	390	Promoter	1	118834132	119053619	219488	2	14633	ENSMUST00000062483.14	0	Gli2	ENSMUSG00000048402	0.117027	1.05105	NA
chr1	119420503	119420754	252	*	Rep1_1_peak_1873	92	.	7.77155	12.07	9.22676	897	Exon (ENSMUST00000038765.5/16324, exon 1 of 2)	1	119415465	119422248	6784	2	16324	ENSMUST00000038765.5	1494	Inhbb	ENSMUSG00000037035	23.146	0.146264	0.962960430850285
chr1	119422000	119422082	83	*	Rep1_1_peak_1874	68	.	6.54031	9.53379	6.85791	605	Promoter	1	119415465	119422248	6784	2	16324	ENSMUST00000038765.5	166	Inhbb	ENSMUSG00000037035	23.146	0.146264	0.962960430850285
chr1	119422183	119422403	221	*	Rep1_1_peak_1875	38	.	4.66993	6.21593	3.87764	208	Promoter	1	119415465	119422248	6784	2	16324	ENSMUST00000038765.5	0	Inhbb	ENSMUSG00000037035	23.146	0.146264	0.962960430850285
chr1	119504418	119505040	623	*	Rep1_1_peak_1882	651	.	28.1322	69.4563	65.1475	711	Promoter	1	119470305	119504794	34490	2	64143	ENSMUST00000004565.14	0	Ralb	ENSMUSG00000004451	123.422	-2.07561	0.00861018975569153
chr1	119648854	119649088	235	*	Rep1_1_peak_1891	202	.	11.9343	23.5529	20.2815	621	Promoter	1	119545037	119648936	103900	2	226352	ENSMUST00000052404.12	0	Epb4.1l5	ENSMUSG00000026383	361.547	0.00372737	0.998884648449062
chr1	119837199	119837787	589	*	Rep1_1_peak_1892	745	.	26.9787	79.0273	74.5033	800	Promoter	1	119652467	119837613	185147	2	19258	ENSMUST00000064091.11	0	Ptpn4	ENSMUSG00000026384	91.1195	0.0954855	0.960657333680494
chr1	119913093	119913307	215	*	Rep1_1_peak_1896	784	.	29.3468	83.0987	78.4796	221	Promoter	1	119907890	119913208	5319	2	66343	ENSMUST00000037906.5	0	Tmem177	ENSMUSG00000036975	38.6921	-0.674296	0.764883276995451
chr1	120121032	120121343	312	*	Rep1_1_peak_1916	416	.	20.7979	45.4488	41.6565	493	Promoter	1	120113280	120121078	7799	2	13167	ENSMUST00000027634.12	0	Dbi	ENSMUSG00000026385	398.518	-1.50963	0.0138131771097484
chr1	120602212	120602367	156	*	Rep1_1_peak_1933	92	.	7.77155	12.07	9.22676	99	Promoter	1	120602418	120607992	5575	1	13798	ENSMUST00000079721.8	-51	En1	ENSMUSG00000058665	1.03826	-1.35902	NA
chr1	121327713	121328177	465	*	Rep1_1_peak_1945	547	.	26.2867	58.818	54.7345	371	Promoter	1	121304353	121328024	23672	2	72999	ENSMUST00000003818.13	0	Insig2	ENSMUSG00000003721	63.9257	-0.898697	0.666369896329916
chr1	121430957	121431170	214	*	Rep1_1_peak_1948	524	.	25.0589	56.477	52.4443	160	Promoter	1	121431049	121506460	75412	1	70829	ENSMUST00000036025.15	0	Ccdc93	ENSMUSG00000026339	861.452	0.114916	0.856647595798936
chr1	121527700	121528015	316	*	Rep1_1_peak_1953	78	.	7.11386	10.6376	7.87937	309	Promoter	1	121509842	121528465	18624	2	15564	ENSMUST00000055884.7	450	Htr5b	ENSMUSG00000050534	153.999	0.0238235	0.989351473412122
chr1	121567978	121568169	192	*	Rep1_1_peak_1955	253	.	15.1368	28.7962	25.3807	449	Promoter	1	121553835	121567989	14155	2	66942	ENSMUST00000001724.11	0	Ddx18	ENSMUSG00000001674	617.612	0.404562	0.372732619904682
chr1	125435440	125436133	694	*	Rep1_1_peak_1960	501	.	24.7693	54.1283	50.1491	546	Promoter	1	125392905	125435727	42823	2	74117	ENSMUST00000027579.16	0	NA	NA	#N/A	#N/A	#N/A
chr1	125560425	125560862	438	*	Rep1_1_peak_1961	423	.	21.1898	46.1565	42.3511	219	Promoter	1	125560595	125568573	7979	1	74150	ENSMUST00000190037.6	0	Slc35f5	ENSMUSG00000026342	35.1372	-1.37524	0.678561222063203
chr1	125912195	125912474	280	*	Rep1_1_peak_1964	135	.	9.95941	16.5898	13.5483	872	Promoter	1	125867622	125912214	44593	2	72585	ENSMUST00000159417.1	0	Lypd1	ENSMUSG00000026344	1.70119	5.23835	NA
chr1	127205141	127205332	192	*	Rep1_1_peak_1968	78	.	7.11386	10.6376	7.87937	253	Promoter	1	127205028	127398792	193765	1	107895	ENSMUST00000190921.1	113	Mgat5	ENSMUSG00000036155	51.0612	-0.171005	0.957556139795345
chr1	127496865	127496999	135	*	Rep1_1_peak_1978	55	.	5.78282	8.06863	5.52459	111	Intron (ENSMUST00000027585.13/72160, intron 6 of 8)	1	127491361	127500344	8984	2	72160	ENSMUST00000160111.7	3345	Tmem163	ENSMUSG00000026347	#N/A	#N/A	#N/A
chr1	127773797	127774339	543	*	Rep1_1_peak_1985	1017	.	39.3009	106.951	101.753	286	Promoter	1	127753616	127774054	20439	2	100502745	ENSMUST00000188163.1	0	NA	NA	#N/A	#N/A	#N/A
chr1	127868590	127868851	262	*	Rep1_1_peak_1986	601	.	27.848	64.3781	60.1752	159	Promoter	1	127868773	127943868	75096	1	226407	ENSMUST00000037649.5	0	Rab3gap1	ENSMUSG00000036104	172.535	0.269128	0.787130233745021
chr1	128103182	128103480	299	*	Rep1_1_peak_1990	166	.	10.9084	19.8556	16.6927	189	Promoter	1	128103301	128183131	79831	1	226412	ENSMUST00000191016.6	0	R3hdm1	ENSMUSG00000056211	1218.1	0.361176	0.323840872172315
chr1	128103667	128103820	154	*	Rep1_1_peak_1990	166	.	10.9084	19.8556	16.6927	189	Promoter	1	128103324	128237736	134413	1	226412	ENSMUST00000036288.10	343	R3hdm1	ENSMUSG00000056211	1218.1	0.361176	0.323840872172315
chr1	128244377	128244603	227	*	Rep1_1_peak_1991	378	.	18.1608	41.5541	37.8465	165	Promoter	1	128244162	128279378	35217	1	67812	ENSMUST00000027592.5	215	Ubxn4	ENSMUSG00000026353	1141.47	-0.151679	0.80302655949267
chr1	128244683	128244998	316	*	Rep1_1_peak_1991	378	.	18.1608	41.5541	37.8465	165	Promoter	1	128244162	128279378	35217	1	67812	ENSMUST00000027592.5	521	Ubxn4	ENSMUSG00000026353	1141.47	-0.151679	0.80302655949267
chr1	128359300	128359913	614	*	Rep1_1_peak_1995	307	.	17.1746	34.3383	30.7953	464	Promoter	1	128331590	128359664	28075	2	17219	ENSMUST00000027601.10	0	Mcm6	ENSMUSG00000026355	1164.51	-0.45779	0.170639359230773
chr1	128416817	128417166	350	*	Rep1_1_peak_1996	728	.	30.7165	77.3276	72.8448	638	Promoter	1	128363707	128417359	53653	2	226414	ENSMUST00000027602.14	193	Dars	ENSMUSG00000026356	862.922	-0.253901	0.688654503957769
chr1	128417223	128417499	277	*	Rep1_1_peak_1996	728	.	30.7165	77.3276	72.8448	638	Promoter	1	128363707	128417359	53653	2	226414	ENSMUST00000027602.14	0	Dars	ENSMUSG00000026356	862.922	-0.253901	0.688654503957769
chr1	128592229	128592498	270	*	Rep1_1_peak_2002	258	.	14.9575	29.2903	25.8675	104	Promoter	1	128588199	128592290	4092	2	12767	ENSMUST00000052172.6	0	Cxcr4	ENSMUSG00000045382	0.346552	-1.41208	NA
chr1	128593075	128593220	146	*	Rep1_1_peak_2003	89	.	7.69645	11.8122	8.99234	222	Promoter	1	128589099	128592293	3195	2	12767	ENSMUST00000142893.1	-782	Cxcr4	ENSMUSG00000045382	0.346552	-1.41208	NA
chr1	130462578	130462866	289	*	Rep1_1_peak_2011	281	.	15.3786	31.6381	28.1588	427	Promoter	1	130439027	130462744	23718	2	13136	ENSMUST00000027650.12	0	NA	NA	#N/A	#N/A	#N/A
chr1	130715703	130716137	435	*	Rep1_1_peak_2012	299	.	16.0755	33.4274	29.905	302	Promoter	1	130670209	130715799	45591	2	18640	ENSMUST00000188520.1	0	Pfkfb2	ENSMUSG00000026409	30.0806	-1.31353	0.440741810727241
chr1	130717354	130717520	167	*	Rep1_1_peak_2013	89	.	7.46364	11.7793	8.9634	422	Promoter	1	130717327	130724358	7032	1	226418	ENSMUST00000049813.5	27	Yod1	ENSMUSG00000046404	15.3317	-1.33675	0.39772413822081
chr1	131097679	131098003	325	*	Rep1_1_peak_2024	401	.	20.8946	43.8983	40.1387	483	Promoter	1	131053700	131097826	44127	2	17164	ENSMUST00000016672.10	0	Mapkapk2	ENSMUSG00000016528	32.2236	0.398602	0.867626443703952
chr1	131138200	131138465	266	*	Rep1_1_peak_2029	522	.	23.289	56.2552	52.2308	622	Promoter	1	131127455	131138340	10886	2	226419	ENSMUST00000016670.8	0	Dyrk3	ENSMUSG00000016526	192.943	-0.758712	0.607851156058857
chr1	131161180	131161295	116	*	Rep1_1_peak_2031	84	.	7.4142	11.2636	8.47983	112	3' UTR	1	131166379	131171510	5132	1	16865	ENSMUST00000153651.1	-5084	Eif2d	ENSMUSG00000026427	962.045	-0.833202	0.240287361329867
chr1	131161348	131161469	122	*	Rep1_1_peak_2032	132	.	9.71443	16.3027	13.2696	108	3' UTR	1	131166379	131171510	5132	1	16865	ENSMUST00000153651.1	-4910	Eif2d	ENSMUSG00000026427	962.045	-0.833202	0.240287361329867
chr1	131245196	131245423	228	*	Rep1_1_peak_2040	143	.	10.1631	17.4087	14.3342	574	Promoter	1	131176410	131245258	68849	2	54354	ENSMUST00000027688.14	0	Rassf5	ENSMUSG00000026430	11.2348	-0.836342	0.763388334738667
chr1	131252689	131252839	151	*	Rep1_1_peak_2041	34	.	4.49775	5.69565	3.41884	94	Downstream (1-2kb)	1	131207654	131245258	37605	2	54354	ENSMUST00000124796.1	-7431	Rassf5	ENSMUSG00000026430	11.2348	-0.836342	0.763388334738667
chr1	131526963	131527146	184	*	Rep1_1_peak_2049	126	.	9.18601	15.6991	12.6851	1008	Promoter	1	131285251	131527347	242097	2	14270	ENSMUST00000097588.8	201	Srgap2	ENSMUSG00000026425	48.0455	-1.00888	0.546846368754631
chr1	131527354	131527546	193	*	Rep1_1_peak_2049	126	.	9.18601	15.6991	12.6851	1008	Promoter	1	131362026	131527352	165327	2	14270	ENSMUST00000189893.6	-2	Srgap2	ENSMUSG00000026425	48.0455	-1.00888	0.546846368754631
chr1	131527787	131528087	301	*	Rep1_1_peak_2050	84	.	6.44237	11.1846	8.40405	410	Promoter	1	131527903	131539872	11970	1	108900	ENSMUST00000068613.4	0	Fam72a	ENSMUSG00000055184	19.5841	-0.688314	0.798386488964233
chr1	131867925	131868012	88	*	Rep1_1_peak_2066	57	.	5.7077	8.33012	5.75458	322	Promoter	1	131867653	131870979	3327	1	226422	ENSMUST00000187084.1	272	NA	NA	#N/A	#N/A	#N/A
chr1	131910264	131911368	1105	*	Rep1_1_peak_2067	410	.	20.0944	44.8677	41.0861	170	Promoter	1	131910534	131932679	22146	1	98415	ENSMUST00000189946.6	0	Nucks1	ENSMUSG00000026434	1441.8	-0.932573	0.00382936333058213
chr1	131962804	131963004	201	*	Rep1_1_peak_2069	189	.	12.012	22.2045	18.9688	413	Promoter	1	131962954	132014486	51533	1	212980	ENSMUST00000191034.1	0	NA	NA	#N/A	#N/A	#N/A
chr1	132007424	132007694	271	*	Rep1_1_peak_2074	481	.	22.6027	52.0528	48.1176	689	Promoter	1	132007607	132026448	18842	1	13714	ENSMUST00000086556.11	0	Elk4	ENSMUSG00000026436	166.225	0.80428	0.267127020750111
chr1	132007797	132008185	389	*	Rep1_1_peak_2074	481	.	22.6027	52.0528	48.1176	689	Promoter	1	132007876	132023661	15786	1	13714	ENSMUST00000027696.9	0	Elk4	ENSMUSG00000026436	166.225	0.80428	0.267127020750111
chr1	132068107	132068171	65	*	Rep1_1_peak_2080	108	.	8.58728	13.7602	10.8365	550	Promoter	1	132026835	132068062	41228	2	213006	ENSMUST00000146267.7	-45	Mfsd4	ENSMUSG00000059149	24.402	-0.526119	0.84661784349658
chr1	132095525	132095729	205	*	Rep1_1_peak_2082	53	.	5.69109	7.89609	5.37294	60	Distal Intergenic	1	132114934	132116255	1322	2	18557	ENSMUST00000189733.1	20526	Cdk18	ENSMUSG00000026437	36.3279	-0.560709	0.705264706749069
chr1	132112626	132112813	188	*	Rep1_1_peak_2085	24	.	3.85521	4.59136	2.48816	106	3' UTR	1	132114934	132116255	1322	2	18557	ENSMUST00000189733.1	3442	Cdk18	ENSMUSG00000026437	36.3279	-0.560709	0.705264706749069
chr1	132200952	132201133	182	*	Rep1_1_peak_2107	101	.	7.57336	13.0327	10.1505	156	Exon (ENSMUST00000189062.1/ENSMUST00000189062.1, exon 1 of 2)	1	132198088	132198184	97	1	723818	ENSMUST00000083501.1	2864	NA	NA	#N/A	#N/A	#N/A
chr1	132212371	132212545	175	*	Rep1_1_peak_2109	136	.	9.9084	16.6628	13.6147	258	Intron (ENSMUST00000188169.6/213409, intron 1 of 4)	1	132226314	132257189	30876	1	213409	ENSMUST00000185436.6	-13769	Lemd1	ENSMUSG00000079330	6.503	2.99288	0.483804417123327
chr1	132228975	132229162	188	*	Rep1_1_peak_2110	54	.	5.71675	7.95125	5.42142	137	Promoter	1	132228184	132257034	28851	1	213409	ENSMUST00000191418.1	791	Lemd1	ENSMUSG00000079330	6.503	2.99288	0.483804417123327
chr1	132233624	132233855	232	*	Rep1_1_peak_2111	113	.	8.72519	14.2451	11.3013	75	Intron (ENSMUST00000188169.6/213409, intron 4 of 4)	1	132228184	132257034	28851	1	213409	ENSMUST00000191418.1	5440	Lemd1	ENSMUSG00000079330	6.503	2.99288	0.483804417123327
chr1	132298635	132298812	178	*	Rep1_1_peak_2117	113	.	8.72519	14.2451	11.3013	131	Promoter	1	132298626	132307357	8732	1	213417	ENSMUST00000046071.4	9	Klhdc8a	ENSMUSG00000042115	1.66038	-4.25612	NA
chr1	132315861	132316147	287	*	Rep1_1_peak_2119	376	.	19.2192	41.3698	37.6701	198	Promoter	1	132316126	132333293	17168	1	74137	ENSMUST00000072177.13	0	Nuak2	ENSMUSG00000009772	1.00068	2.58599	NA
chr1	132319451	132319606	156	*	Rep1_1_peak_2120	56	.	5.88627	8.25506	5.68872	104	Intron (ENSMUST00000072177.13/74137, intron 1 of 7)	1	132316165	132317736	1572	1	74137	ENSMUST00000128661.1	3286	Nuak2	ENSMUSG00000009772	1.00068	2.58599	NA
chr1	132391720	132391880	161	*	Rep1_1_peak_2129	41	.	4.73335	6.53346	4.16413	109	Promoter	1	132356315	132391281	34967	2	68875	ENSMUST00000045473.15	-439	Tmcc2	ENSMUSG00000042066	0.625259	-1.61229	NA
chr1	132541254	132541409	156	*	Rep1_1_peak_2140	117	.	8.9955	14.731	11.7607	142	Intron (ENSMUST00000186487.6/21367, intron 1 of 21)	1	132511792	132542865	31074	2	21367	ENSMUST00000190601.6	1456	Cntn2	ENSMUSG00000053024	6.72974	0.831662	0.890425990258858
chr1	132542896	132543051	156	*	Rep1_1_peak_2142	64	.	6.2971	9.03299	6.41574	292	Promoter	1	132511782	132542939	31158	2	21367	ENSMUST00000086521.10	0	Cntn2	ENSMUSG00000053024	6.72974	0.831662	0.890425990258858
chr1	132587017	132587226	210	*	Rep1_1_peak_2146	133	.	9.60959	16.427	13.3898	391	Promoter	1	132576324	132587140	10817	2	269116	ENSMUST00000186330.1	0	Nfasc	ENSMUSG00000026442	0.35075	-2.04542	NA
chr1	132741661	132741856	196	*	Rep1_1_peak_2155	173	.	11.6723	20.5287	17.3494	267	Promoter	1	132564690	132741757	177068	2	269116	ENSMUST00000094569.10	0	Nfasc	ENSMUSG00000026442	0.35075	-2.04542	NA
chr1	132880195	132880562	368	*	Rep1_1_peak_2165	55	.	5.23443	8.16338	5.59969	680	Promoter	1	132880273	132940005	59733	1	16980	ENSMUST00000027706.3	0	Lrrn2	ENSMUSG00000026443	1.6514	5.26666	NA
chr1	132885908	132886029	122	*	Rep1_1_peak_2168	44	.	5.14029	6.85692	4.43594	95	Intron (ENSMUST00000027706.3/16980, intron 1 of 1)	1	132880355	132937150	56796	1	16980	ENSMUST00000159088.1	5553	Lrrn2	ENSMUSG00000026443	1.6514	5.26666	NA
chr1	132918118	132918176	59	*	Rep1_1_peak_2174	29	.	4.1716	5.16922	2.99018	99	Intron (ENSMUST00000027706.3/16980, intron 1 of 1)	1	132880355	132937150	56796	1	16980	ENSMUST00000159088.1	37763	Lrrn2	ENSMUSG00000026443	1.6514	5.26666	NA
chr1	132918528	132918592	65	*	Rep1_1_peak_2175	62	.	6.2312	8.90361	6.29252	92	Intron (ENSMUST00000027706.3/16980, intron 1 of 1)	1	132880355	132937150	56796	1	16980	ENSMUST00000159088.1	38173	Lrrn2	ENSMUSG00000026443	1.6514	5.26666	NA
chr1	133045972	133046168	197	*	Rep1_1_peak_2186	57	.	5.7077	8.33012	5.75458	370	Promoter	1	133046012	133068033	22022	1	240752	ENSMUST00000145153.7	0	Pik3c2b	ENSMUSG00000026447	123.112	-0.116394	0.938320567056452
chr1	133046315	133046423	109	*	Rep1_1_peak_2186	57	.	5.7077	8.33012	5.75458	370	Promoter	1	133046012	133108687	62676	1	240752	ENSMUST00000077730.6	303	Pik3c2b	ENSMUSG00000026447	123.112	-0.116394	0.938320567056452
chr1	133046512	133046672	161	*	Rep1_1_peak_2187	67	.	6.47629	9.41738	6.75154	117	Promoter	1	133046012	133108687	62676	1	240752	ENSMUST00000077730.6	500	Pik3c2b	ENSMUSG00000026447	123.112	-0.116394	0.938320567056452
chr1	133106297	133106404	108	*	Rep1_1_peak_2196	92	.	7.82525	12.0721	9.22676	290	3' UTR	1	133131143	133139783	8641	1	108954	ENSMUST00000052529.3	-24739	Ppp1r15b	ENSMUSG00000046062	483.639	-0.0203709	0.975808920269464
chr1	133130971	133131275	305	*	Rep1_1_peak_2198	298	.	15.7065	33.4025	29.8847	147	Promoter	1	133131143	133139783	8641	1	108954	ENSMUST00000052529.3	0	Ppp1r15b	ENSMUSG00000046062	483.639	-0.0203709	0.975808920269464
chr1	133163954	133164109	156	*	Rep1_1_peak_2200	138	.	10.0285	16.8895	13.833	214	Promoter	1	133164210	133272280	108071	1	240753	ENSMUST00000212252.1	-101	Plekha6	ENSMUSG00000041757	14.2903	-0.489563	0.866188372894461
chr1	133171340	133171480	141	*	Rep1_1_peak_2203	46	.	5.26346	7.07819	4.63199	136	Intron (ENSMUST00000212252.1/240753, intron 2 of 9)	1	133164210	133272280	108071	1	240753	ENSMUST00000212252.1	7130	Plekha6	ENSMUSG00000041757	14.2903	-0.489563	0.866188372894461
chr1	133181113	133181775	663	*	Rep1_1_peak_2205	89	.	7.26434	11.7749	8.9634	112	Promoter	1	133181321	133301219	119899	1	240753	ENSMUST00000187285.6	0	Plekha6	ENSMUSG00000041757	14.2903	-0.489563	0.866188372894461
chr1	133188048	133188203	156	*	Rep1_1_peak_2208	105	.	8.48587	13.4407	10.5297	365	Intron (ENSMUST00000212252.1/240753, intron 3 of 9)	1	133181321	133301219	119899	1	240753	ENSMUST00000187285.6	6727	Plekha6	ENSMUSG00000041757	14.2903	-0.489563	0.866188372894461
chr1	133204538	133204667	130	*	Rep1_1_peak_2210	25	.	3.78668	4.66133	2.54525	131	Intron (ENSMUST00000212252.1/240753, intron 3 of 9)	1	133181321	133301219	119899	1	240753	ENSMUST00000187285.6	23217	Plekha6	ENSMUSG00000041757	14.2903	-0.489563	0.866188372894461
chr1	133326136	133326317	182	*	Rep1_1_peak_2229	101	.	8.03776	13.0568	10.1663	126	Promoter	1	133327212	133329722	2511	1	280287	ENSMUST00000178033.4	-895	NA	NA	#N/A	#N/A	#N/A
chr1	133363350	133363967	618	*	Rep1_1_peak_2236	450	.	22.0214	48.9444	45.0774	282	Promoter	1	133363572	133380336	16765	1	214253	ENSMUST00000135222.8	0	Etnk2	ENSMUSG00000070644	4.94462	2.09483	0.718167275918165
chr1	133364602	133364771	170	*	Rep1_1_peak_2237	54	.	5.71675	7.95125	5.42142	83	Promoter	1	133365332	133380316	14985	1	214253	ENSMUST00000129213.1	-561	Etnk2	ENSMUSG00000070644	4.94462	2.09483	0.718167275918165
chr1	133379638	133379843	206	*	Rep1_1_peak_2245	54	.	5.70579	7.9319	5.40701	142	3' UTR	1	133383978	133385526	1549	2	20668	ENSMUST00000145922.1	5683	NA	NA	#N/A	#N/A	#N/A
chr1	133397536	133397862	327	*	Rep1_1_peak_2254	108	.	8.25927	13.7718	10.8473	123	Intron (ENSMUST00000153799.7/20668, intron 1 of 13)	1	133383651	133393270	9620	2	20668	ENSMUST00000094551.4	-4266	NA	NA	#N/A	#N/A	#N/A
chr1	133424166	133424430	265	*	Rep1_1_peak_2263	117	.	9.07661	14.7038	11.7395	254	Promoter	1	133382303	133424377	42075	2	20668	ENSMUST00000153799.7	0	NA	NA	#N/A	#N/A	#N/A
chr1	133448659	133448741	83	*	Rep1_1_peak_2265	35	.	4.55662	5.86924	3.58131	64	Distal Intergenic	1	133382303	133424377	42075	2	20668	ENSMUST00000153799.7	-24282	NA	NA	#N/A	#N/A	#N/A
chr1	133492659	133492918	260	*	Rep1_1_peak_2269	230	.	12.972	26.398	23.0474	157	Distal Intergenic	1	133382303	133424377	42075	2	20668	ENSMUST00000153799.7	-68282	NA	NA	#N/A	#N/A	#N/A
chr1	133610225	133610458	234	*	Rep1_1_peak_2271	227	.	13.711	26.1103	22.768	603	Promoter	1	133603871	133610291	6421	2	20643	ENSMUST00000166915.7	0	Snrpe	ENSMUSG00000090553	4656.15	0.441188	0.493328794021319
chr1	133660869	133661235	367	*	Rep1_1_peak_2272	175	.	10.8965	20.7815	17.5902	551	Promoter	1	133655879	133660885	5007	2	667118	ENSMUST00000190574.1	0	Zbed6	ENSMUSG00000102049	#N/A	#N/A	#N/A
chr1	133661326	133661532	207	*	Rep1_1_peak_2272	175	.	10.8965	20.7815	17.5902	551	Promoter	1	133619871	133661380	41510	2	70579	ENSMUST00000027736.12	0	NA	NA	#N/A	#N/A	#N/A
chr1	133800745	133801153	409	*	Rep1_1_peak_2279	253	.	15.1368	28.7962	25.3807	439	Promoter	1	133699457	133801041	101585	2	381290	ENSMUST00000143567.7	0	Atp2b4	ENSMUSG00000026463	61.6746	-0.396263	0.809754554993321
chr1	133917692	133917839	148	*	Rep1_1_peak_2293	36	.	4.59301	5.92846	3.61898	60	Intron (ENSMUST00000048432.5/116847, intron 1 of 2)	1	133912720	133921411	8692	2	116847	ENSMUST00000127583.1	3572	Prelp	ENSMUSG00000041577	0.336046	3.11119	NA
chr1	134063168	134063383	216	*	Rep1_1_peak_2305	112	.	8.3021	14.2241	11.283	185	Distal Intergenic	1	134075170	134079120	3951	2	12227	ENSMUST00000020692.6	15737	Btg2	ENSMUSG00000020423	185.194	1.54478	0.361748726240992
chr1	134078810	134079042	233	*	Rep1_1_peak_2307	538	.	23.3497	57.9484	53.884	498	Promoter	1	134075170	134079120	3951	2	12227	ENSMUST00000020692.6	78	Btg2	ENSMUSG00000020423	185.194	1.54478	0.361748726240992
chr1	134079173	134079522	350	*	Rep1_1_peak_2307	538	.	23.3497	57.9484	53.884	498	Promoter	1	134075170	134079120	3951	2	12227	ENSMUST00000020692.6	-53	Btg2	ENSMUSG00000020423	185.194	1.54478	0.361748726240992
chr1	134093004	134093329	326	*	Rep1_1_peak_2309	177	.	11.8945	20.9713	17.7769	153	Distal Intergenic	1	134075170	134079120	3951	2	12227	ENSMUST00000020692.6	-13884	Btg2	ENSMUSG00000020423	185.194	1.54478	0.361748726240992
chr1	134290347	134290544	198	*	Rep1_1_peak_2337	52	.	5.60905	7.76251	5.25668	112	Promoter	1	134289989	134292548	2560	1	17928	ENSMUST00000027730.5	358	Myog	ENSMUSG00000026459	0	0	NA
chr1	134344605	134344933	329	*	Rep1_1_peak_2350	691	.	28.0196	73.5307	69.1346	563	Downstream (1-2kb)	1	134347910	134350305	2396	2	57439	ENSMUST00000189572.1	5372	Tmem183a	ENSMUSG00000042305	285.165	-0.221814	0.812844826193687
chr1	134405843	134406053	211	*	Rep1_1_peak_2352	394	.	18.6797	43.1436	39.4025	275	Promoter	1	134405995	134407602	1608	1	72017	ENSMUST00000174315.7	0	Cyb5r1	ENSMUSG00000026456	280.059	0.407567	0.683361061142149
chr1	134415242	134415542	301	*	Rep1_1_peak_2353	186	.	12.0687	21.8979	18.6746	120	Promoter	1	134415378	134433351	17974	1	72674	ENSMUST00000027727.14	0	NA	NA	#N/A	#N/A	#N/A
chr1	134455411	134455811	401	*	Rep1_1_peak_2356	440	.	21.813	47.9193	44.0763	254	Promoter	1	134455531	134466570	11040	1	240756	ENSMUST00000133721.7	0	Klhl12	ENSMUSG00000026455	410.851	0.357068	0.492394065570492
chr1	134494497	134495013	517	*	Rep1_1_peak_2357	584	.	23.6668	62.6385	58.4735	174	Promoter	1	134494648	134508774	14127	1	98710	ENSMUST00000047978.8	0	Rabif	ENSMUSG00000042229	562.633	-0.00989983	0.991098899540921
chr1	134556851	134557196	346	*	Rep1_1_peak_2360	294	.	15.4535	32.9732	29.4643	589	Distal Intergenic	1	134560171	134635285	75115	1	75605	ENSMUST00000047714.13	-2975	Kdm5b	ENSMUSG00000042207	4065.02	0.434201	0.448971506831736
chr1	134560051	134560248	198	*	Rep1_1_peak_2361	211	.	12.7502	24.4184	21.1225	141	Promoter	1	134560171	134635285	75115	1	75605	ENSMUST00000047714.13	0	Kdm5b	ENSMUSG00000042207	4065.02	0.434201	0.448971506831736
chr1	134561007	134561487	481	*	Rep1_1_peak_2361	211	.	12.7502	24.4184	21.1225	141	Promoter	1	134560207	134606791	46585	1	75605	ENSMUST00000112197.2	800	Kdm5b	ENSMUSG00000042207	4065.02	0.434201	0.448971506831736
chr1	134708706	134708855	150	*	Rep1_1_peak_2373	55	.	5.82866	8.15082	5.58801	186	Promoter	1	134709300	134753149	43850	1	20980	ENSMUST00000121990.1	-445	NA	NA	#N/A	#N/A	#N/A
chr1	134955595	134956129	535	*	Rep1_1_peak_2385	245	.	12.0795	27.9076	24.5187	411	Promoter	1	134759969	134955851	195883	2	329251	ENSMUST00000168381.7	0	Ppp1r12b	ENSMUSG00000073557	23.5545	-0.839431	0.686757621240827
chr1	134962328	134962743	416	*	Rep1_1_peak_2386	277	.	16.1609	31.1784	27.7106	240	Promoter	1	134962565	134974162	11598	1	67196	ENSMUST00000027687.7	0	Ube2t	ENSMUSG00000026429	317.832	0.0281673	0.975381257033135
chr1	134987867	134988059	193	*	Rep1_1_peak_2387	117	.	8.9955	14.731	11.7607	827	Exon (ENSMUST00000044828.13/329252, exon 18 of 18)	1	134971956	134972857	902	1	67196	ENSMUST00000139617.1	15911	Ube2t	ENSMUSG00000026429	317.832	0.0281673	0.975381257033135
chr1	135077810	135077965	156	*	Rep1_1_peak_2394	63	.	6.27057	8.98068	6.36725	297	Intron (ENSMUST00000044828.13/329252, intron 1 of 17)	1	134983301	135105276	121976	2	329252	ENSMUST00000044828.13	27311	Lgr6	ENSMUSG00000042793	0.684044	-0.685106	NA
chr1	135143234	135143424	191	*	Rep1_1_peak_2414	37	.	4.71813	6.09393	3.77091	119	3' UTR	1	135146824	135156269	9446	1	68724	ENSMUST00000027684.10	-3400	Arl8a	ENSMUSG00000026426	9.56979	-2.66435	0.089723085043926
chr1	135147056	135147646	591	*	Rep1_1_peak_2416	247	.	14.6095	28.1908	24.7962	557	Promoter	1	135147669	135156269	8601	1	68724	ENSMUST00000125774.1	-23	Arl8a	ENSMUSG00000026426	9.56979	-2.66435	0.089723085043926
chr1	135199005	135199343	339	*	Rep1_1_peak_2428	216	.	12.4532	24.9666	21.6553	201	Distal Intergenic	1	135160234	135167681	7448	2	171469	ENSMUST00000027682.8	-31324	Gpr37l1	ENSMUSG00000026424	#N/A	#N/A	#N/A
chr1	135217693	135218009	317	*	Rep1_1_peak_2430	139	.	10.1103	17.0454	13.9851	336	Distal Intergenic	1	135256657	135257649	993	2	13710	ENSMUST00000188895.1	39640	Elf3	ENSMUSG00000003051	333.391	-2.24027	0.0504238040848793
chr1	135248489	135248701	213	*	Rep1_1_peak_2434	209	.	12.6308	24.2127	20.9207	162	Exon (ENSMUST00000180981.1/ENSMUST00000180981.1, exon 1 of 3)	1	135256657	135257649	993	2	13710	ENSMUST00000188895.1	8948	Elf3	ENSMUSG00000003051	333.391	-2.24027	0.0504238040848793
chr1	135258370	135258870	501	*	Rep1_1_peak_2439	77	.	6.98714	10.4787	7.75458	397	Promoter	1	135253575	135258568	4994	2	13710	ENSMUST00000003135.13	0	Elf3	ENSMUSG00000003051	333.391	-2.24027	0.0504238040848793
chr1	135283975	135284239	265	*	Rep1_1_peak_2443	66	.	6.42536	9.32558	6.66397	572	Promoter	1	135262712	135284084	21373	2	215615	ENSMUST00000074357.7	0	Rnpep	ENSMUSG00000041926	446.073	-1.14738	0.000833380440950396
chr1	135343989	135344098	110	*	Rep1_1_peak_2446	66	.	6.42536	9.32558	6.66397	80	Intron (ENSMUST00000059352.2/93689, intron 1 of 2)	1	135324807	135368065	43259	1	93689	ENSMUST00000059352.2	19182	Lmod1	ENSMUSG00000048096	3.75054	3.98981	0.325117885231646
chr1	135368382	135368537	156	*	Rep1_1_peak_2449	174	.	11.5656	20.619	17.4341	142	Downstream (2-3kb)	1	135371060	135373450	2391	2	77552	ENSMUST00000159918.1	4913	Shisa4	ENSMUSG00000041889	0.589366	-2.74991	NA
chr1	135430444	135430761	318	*	Rep1_1_peak_2454	623	.	28.9828	66.552	62.3034	492	Promoter	1	135382312	135430499	48188	2	226432	ENSMUST00000041023.13	0	Ipo9	ENSMUSG00000041879	237.516	0.505956	0.692780203078501
chr1	135538659	135538821	163	*	Rep1_1_peak_2465	34	.	4.49775	5.69565	3.41884	52	Intron (ENSMUST00000040599.14/215690, intron 1 of 29)	1	135458680	135510451	51772	2	215690	ENSMUST00000190130.1	-28208	Nav1	ENSMUSG00000009418	206.608	0.385443	0.580471181793331
chr1	135544798	135544841	44	*	Rep1_1_peak_2466	44	.	5.14029	6.85692	4.43594	97	Intron (ENSMUST00000040599.14/215690, intron 1 of 29)	1	135458680	135510451	51772	2	215690	ENSMUST00000190130.1	-34347	Nav1	ENSMUSG00000009418	206.608	0.385443	0.580471181793331
chr1	135584551	135584644	94	*	Rep1_1_peak_2469	114	.	8.61189	14.364	11.4095	578	Promoter	1	135584773	135599948	15176	1	215714	ENSMUST00000067468.5	-129	NA	NA	#N/A	#N/A	#N/A
chr1	135675779	135675948	170	*	Rep1_1_peak_2478	32	.	4.33283	5.51018	3.26695	121	Intron (ENSMUST00000112103.1/ENSMUST00000112103.1, intron 1 of 1)	1	135720061	135752232	32172	1	13007	ENSMUST00000097561.8	-44113	Csrp1	ENSMUSG00000026421	2077.76	-0.41776	0.332537268324947
chr1	135688222	135688504	283	*	Rep1_1_peak_2480	89	.	7.26434	11.7749	8.9634	381	Distal Intergenic	1	135720061	135752232	32172	1	13007	ENSMUST00000097561.8	-31557	Csrp1	ENSMUSG00000026421	2077.76	-0.41776	0.332537268324947
chr1	135719633	135719842	210	*	Rep1_1_peak_2483	73	.	6.8377	10.0911	7.3873	98	Promoter	1	135720061	135752232	32172	1	13007	ENSMUST00000097561.8	-219	Csrp1	ENSMUSG00000026421	2077.76	-0.41776	0.332537268324947
chr1	135765628	135765780	153	*	Rep1_1_peak_2492	216	.	13.3391	25.004	21.6907	379	Promoter	1	135766119	135769136	3018	1	27280	ENSMUST00000038945.5	-339	Phlda3	ENSMUSG00000041801	1096.15	1.04977	0.246184799668056
chr1	135766007	135766238	232	*	Rep1_1_peak_2492	216	.	13.3391	25.004	21.6907	379	Promoter	1	135766119	135769136	3018	1	27280	ENSMUST00000038945.5	0	Phlda3	ENSMUSG00000041801	1096.15	1.04977	0.246184799668056
chr1	135779338	135779509	172	*	Rep1_1_peak_2497	134	.	9.7911	16.4442	13.407	109	Exon (ENSMUST00000187830.6/ENSMUST00000187830.6, exon 1 of 5)	1	135783065	135805622	22558	1	21952	ENSMUST00000132795.7	-3556	NA	NA	#N/A	#N/A	#N/A
chr1	135818813	135819021	209	*	Rep1_1_peak_2503	77	.	6.88951	10.5338	7.79927	197	Promoter	1	135818598	135833342	14745	1	16763	ENSMUST00000038760.9	215	Lad1	ENSMUSG00000041782	25.5754	-3.35477	0.0397464941918336
chr1	135821022	135821202	181	*	Rep1_1_peak_2504	66	.	6.42536	9.32558	6.66397	141	Intron (ENSMUST00000038760.9/16763, intron 1 of 9)	1	135818598	135833342	14745	1	16763	ENSMUST00000038760.9	2424	Lad1	ENSMUSG00000041782	25.5754	-3.35477	0.0397464941918336
chr1	135825647	135825780	134	*	Rep1_1_peak_2506	51	.	5.55046	7.61742	5.12232	80	Exon (ENSMUST00000038760.9/16763, exon 2 of 10)	1	135829995	135832707	2713	1	16763	ENSMUST00000190773.6	-4215	Lad1	ENSMUSG00000041782	25.5754	-3.35477	0.0397464941918336
chr1	135966865	135966995	131	*	Rep1_1_peak_2515	42	.	4.9797	6.59868	4.20493	272	Exon (ENSMUST00000166193.8/226438, exon 15 of 27)	1	135953578	135963140	9563	2	226438	ENSMUST00000140703.7	-3725	Igfn1	ENSMUSG00000051985	0.450382	2.77624	NA
chr1	136007688	136007882	195	*	Rep1_1_peak_2519	58	.	5.8989	8.41221	5.83015	157	Promoter	1	136008150	136034267	26118	1	66241	ENSMUST00000165125.7	-268	NA	NA	#N/A	#N/A	#N/A
chr1	136018157	136018343	187	*	Rep1_1_peak_2520	55	.	5.74126	8.14904	5.58801	648	Promoter	1	136018062	136034292	16231	1	66241	ENSMUST00000117950.1	95	NA	NA	#N/A	#N/A	#N/A
chr1	136018522	136018677	156	*	Rep1_1_peak_2520	55	.	5.74126	8.14904	5.58801	648	Promoter	1	136018062	136034292	16231	1	66241	ENSMUST00000117950.1	460	NA	NA	#N/A	#N/A	#N/A
chr1	136050939	136051208	270	*	Rep1_1_peak_2525	55	.	5.74126	8.14904	5.58801	359	Promoter	1	136050804	136051370	567	1	226439	ENSMUST00000180436.1	135	Ascl5	ENSMUSG00000097918	0.0245794	0.60221	NA
chr1	136131230	136131471	242	*	Rep1_1_peak_2535	433	.	21.4097	47.1905	43.3611	291	Promoter	1	136131389	136177998	46610	1	16565	ENSMUST00000075164.10	0	Kif21b	ENSMUSG00000041642	20.0061	0.0808725	0.988916164183369
chr1	136140053	136140246	194	*	Rep1_1_peak_2539	84	.	7.4142	11.2636	8.47983	430	Intron (ENSMUST00000075164.10/16565, intron 1 of 34)	1	136131454	136149993	18540	1	16565	ENSMUST00000122892.1	8599	Kif21b	ENSMUSG00000041642	20.0061	0.0808725	0.988916164183369
chr1	136234198	136234481	284	*	Rep1_1_peak_2556	117	.	8.9955	14.731	11.7607	159	Promoter	1	136213531	136234264	20734	2	67313	ENSMUST00000120339.7	0	5730559C18Rik	ENSMUSG00000041605	#N/A	#N/A	#N/A
chr1	136260587	136260786	200	*	Rep1_1_peak_2558	117	.	8.9955	14.731	11.7607	703	Promoter	1	136259797	136260873	1077	2	383563	ENSMUST00000086395.6	87	Gpr25	ENSMUSG00000052759	#N/A	#N/A	#N/A
chr1	136346021	136346236	216	*	Rep1_1_peak_2561	175	.	11.4114	20.7256	17.5383	906	Promoter	1	136268123	136346104	77982	2	67886	ENSMUST00000048309.11	0	Camsap2	ENSMUSG00000041570	123.318	0.283223	0.837155143115923
chr1	136415140	136415678	539	*	Rep1_1_peak_2563	735	.	33.1637	78.0524	73.5496	239	Promoter	1	136411916	136415519	3604	2	320054	ENSMUST00000181746.1	0	NA	NA	#N/A	#N/A	#N/A
chr1	136466135	136466412	278	*	Rep1_1_peak_2564	443	.	21.2427	48.2522	44.3954	160	Promoter	1	136466343	136495916	29574	1	381293	ENSMUST00000187963.6	0	Kif14	ENSMUSG00000041498	85.15	0.222363	0.867172963617982
chr1	136624614	136625087	474	*	Rep1_1_peak_2571	984	.	40.4798	103.579	98.4667	316	Promoter	1	136624901	136630053	5153	1	226442	ENSMUST00000047734.14	0	NA	NA	#N/A	#N/A	#N/A
chr1	136953718	136953981	264	*	Rep1_1_peak_2594	104	.	8.35296	13.329	10.4233	97	Promoter	1	136845463	136953630	108168	2	26424	ENSMUST00000192929.5	-88	NA	NA	#N/A	#N/A	#N/A
chr1	138619415	138619570	156	*	Rep1_1_peak_2601	110	.	8.69141	13.9558	11.0298	277	Promoter	1	138484112	138619674	135563	2	59125	ENSMUST00000027642.4	104	Nek7	ENSMUSG00000026393	15.3545	-0.062788	0.98814273089094
chr1	138847950	138848151	202	*	Rep1_1_peak_2604	41	.	4.91855	6.47705	4.11336	150	Promoter	1	138829146	138847719	18574	2	16876	ENSMUST00000046870.12	-231	Lhx9	ENSMUSG00000019230	12.1601	-1.54526	0.758539793693219
chr1	138856747	138856957	211	*	Rep1_1_peak_2606	480	.	24.1871	51.9621	48.0282	149	Promoter	1	138851983	138856852	4870	2	69549	ENSMUST00000112025.2	0	2310009B15Rik	ENSMUSG00000079283	18.279	-0.444737	0.763388334738667
chr1	138963330	138963578	249	*	Rep1_1_peak_2607	106	.	8.53663	13.5443	10.6268	224	Promoter	1	138963435	139063718	100284	1	329260	ENSMUST00000200533.4	0	Dennd1b	ENSMUSG00000056268	432.17	0.0267151	0.969889088394333
chr1	139422055	139422261	207	*	Rep1_1_peak_2609	255	.	14.4889	28.9781	25.5608	194	Promoter	1	139422288	139441857	19570	1	226470	ENSMUST00000200243.4	-27	Zbtb41	ENSMUSG00000033964	207.025	0.558255	0.433397763021687
chr1	139422551	139422759	209	*	Rep1_1_peak_2609	255	.	14.4889	28.9781	25.5608	194	Promoter	1	139422382	139453005	30624	1	226470	ENSMUST00000039867.9	169	Zbtb41	ENSMUSG00000033964	207.025	0.558255	0.433397763021687
chr1	143703049	143703241	193	*	Rep1_1_peak_2613	122	.	9.24784	15.1966	12.2099	371	Promoter	1	143598800	143702893	104094	2	214498	ENSMUST00000018337.8	-156	Cdc73	ENSMUSG00000026361	464.677	0.378117	0.458369653681294
chr1	143776850	143777398	549	*	Rep1_1_peak_2615	924	.	38.973	97.4213	92.4662	546	Promoter	1	143750790	143777068	26279	2	20822	ENSMUST00000159879.1	0	Trove2	ENSMUSG00000018199	177.953	0.296219	0.72777179301875
chr1	150392685	150392956	272	*	Rep1_1_peak_2621	576	.	27.7441	61.7611	57.6172	598	Promoter	1	150392838	150449815	56978	1	108989	ENSMUST00000124973.8	0	Tpr	ENSMUSG00000006005	4407.39	0.429649	0.379839933865033
chr1	150393024	150393526	503	*	Rep1_1_peak_2621	576	.	27.7441	61.7611	57.6172	598	Promoter	1	150393250	150449935	56686	1	108989	ENSMUST00000119161.8	0	Tpr	ENSMUSG00000006005	4407.39	0.429649	0.379839933865033
chr1	151344277	151344569	293	*	Rep1_1_peak_2627	542	.	25.7014	58.3339	54.261	376	Promoter	1	151344477	151364422	19946	1	117198	ENSMUST00000023918.12	0	Ivns1abp	ENSMUSG00000023150	2264.78	0.180633	0.692546916052818
chr1	151428022	151428217	196	*	Rep1_1_peak_2628	264	.	15.5024	29.8697	26.4336	409	Promoter	1	151368364	151428436	60073	2	66875	ENSMUST00000111883.8	219	Swt1	ENSMUSG00000052748	2517.46	0.967377	0.0224160962106706
chr1	151428333	151428670	338	*	Rep1_1_peak_2628	264	.	15.5024	29.8697	26.4336	409	Promoter	1	151367699	151428455	60757	2	66875	ENSMUST00000064771.11	0	Swt1	ENSMUSG00000052748	2517.46	0.967377	0.0224160962106706
chr1	151428765	151428982	218	*	Rep1_1_peak_2628	264	.	15.5024	29.8697	26.4336	409	Promoter	1	151428706	151458161	29456	1	98685	ENSMUST00000189655.1	59	NA	NA	#N/A	#N/A	#N/A
chr1	151500687	151501162	476	*	Rep1_1_peak_2629	545	.	24.2272	58.6534	54.5788	978	Promoter	1	151469405	151500811	31407	2	19821	ENSMUST00000187048.6	0	NA	NA	#N/A	#N/A	#N/A
chr1	151754987	151755389	403	*	Rep1_1_peak_2634	244	.	13.4909	27.8464	24.4592	218	Promoter	1	151748949	151755018	6070	2	102640772	ENSMUST00000186444.1	0	NA	NA	#N/A	#N/A	#N/A
chr1	152089827	152090021	195	*	Rep1_1_peak_2641	230	.	14.2277	26.3896	23.0425	1136	Promoter	1	151852403	152089970	237568	2	69399	ENSMUST00000187603.6	0	1700025G04Rik	ENSMUSG00000032666	93.7677	-0.890906	0.181265625999186
chr1	152090217	152090500	284	*	Rep1_1_peak_2641	230	.	14.2277	26.3896	23.0425	1136	Promoter	1	151884524	152090125	205602	2	69399	ENSMUST00000044581.13	-92	1700025G04Rik	ENSMUSG00000032666	93.7677	-0.890906	0.181265625999186
chr1	152090715	152090758	44	*	Rep1_1_peak_2641	230	.	14.2277	26.3896	23.0425	1136	Promoter	1	151884524	152090125	205602	2	69399	ENSMUST00000044581.13	-590	1700025G04Rik	ENSMUSG00000032666	93.7677	-0.890906	0.181265625999186
chr1	152090832	152090928	97	*	Rep1_1_peak_2642	66	.	6.31538	9.32272	6.66397	348	Promoter	1	151884524	152090125	205602	2	69399	ENSMUST00000044581.13	-707	1700025G04Rik	ENSMUSG00000032666	93.7677	-0.890906	0.181265625999186
chr1	152386601	152386784	184	*	Rep1_1_peak_2645	145	.	10.2806	17.6224	14.5388	140	Promoter	1	152370735	152386682	15948	2	66637	ENSMUST00000015124.14	0	Tsen15	ENSMUSG00000014980	165.883	-0.201969	0.757245027907878
chr1	152766250	152766663	414	*	Rep1_1_peak_2655	683	.	26.5068	72.7301	68.3501	462	Promoter	1	152516760	152766305	249546	2	19731	ENSMUST00000111859.7	0	Rgl1	ENSMUSG00000026482	1.92799	0.768099	0.914810188235007
chr1	152902702	152902958	257	*	Rep1_1_peak_2659	489	.	21.793	52.9192	48.9646	1254	Promoter	1	152838870	152902646	63777	2	226517	ENSMUST00000111836.3	-56	Smg7	ENSMUSG00000042772	1098.19	0.103052	0.892880616173383
chr1	152903612	152903723	112	*	Rep1_1_peak_2660	39	.	4.80479	6.27866	3.93092	94	Promoter	1	152838870	152902646	63777	2	226517	ENSMUST00000111836.3	-966	Smg7	ENSMUSG00000042772	1098.19	0.103052	0.892880616173383
chr1	153071634	153071811	178	*	Rep1_1_peak_2669	215	.	13.4804	24.8956	21.5881	137	Intron (ENSMUST00000186368.6/226518, intron 1 of 11)	1	153093480	153094597	1118	1	226518	ENSMUST00000190960.1	-21669	Nmnat2	ENSMUSG00000042751	6.76828	-1.42508	0.600876883713099
chr1	153092385	153092513	129	*	Rep1_1_peak_2671	52	.	5.60905	7.76251	5.25668	67	Promoter	1	153093480	153094597	1118	1	226518	ENSMUST00000190960.1	-967	Nmnat2	ENSMUSG00000042751	6.76828	-1.42508	0.600876883713099
chr1	153186268	153186423	156	*	Rep1_1_peak_2677	75	.	6.85551	10.2456	7.53346	440	Promoter	1	153122756	153186447	63692	2	16782	ENSMUST00000027753.12	24	Lamc2	ENSMUSG00000026479	23.0444	1.66076	0.456385432251181
chr1	153332083	153332351	269	*	Rep1_1_peak_2681	75	.	6.85551	10.2456	7.53346	178	Promoter	1	153218922	153332786	113865	2	226519	ENSMUST00000027752.14	435	Lamc1	ENSMUSG00000026478	80.9905	0.501712	0.841517184897488
chr1	153332746	153333381	636	*	Rep1_1_peak_2682	723	.	30.4287	76.8225	72.3479	478	Promoter	1	153218922	153332786	113865	2	226519	ENSMUST00000027752.14	0	Lamc1	ENSMUSG00000026478	80.9905	0.501712	0.841517184897488
chr1	153424994	153425219	226	*	Rep1_1_peak_2684	381	.	18.3551	41.8837	38.1713	191	Promoter	1	153425162	153452574	27413	1	71836	ENSMUST00000042373.11	0	Shcbp1l	ENSMUSG00000042708	20.7023	2.19259	0.102517452923584
chr1	153487240	153487815	576	*	Rep1_1_peak_2687	529	.	25.9429	57.023	52.9785	842	Promoter	1	153455758	153487608	31851	2	13211	ENSMUST00000186380.6	0	Dhx9	ENSMUSG00000042699	1358.73	0.134566	0.763759036872345
chr1	153679286	153679441	156	*	Rep1_1_peak_2692	43	.	5.08155	6.75326	4.35109	205	Intron (ENSMUST00000041776.11/67792, intron 5 of 6)	1	153667489	153670839	3351	1	67792	ENSMUST00000147794.1	11797	Rgs8	ENSMUSG00000042671	0.0274562	0	NA
chr1	153740192	153740407	216	*	Rep1_1_peak_2698	159	.	10.9231	19.1084	15.9728	260	Promoter	1	153740349	153745468	5120	1	19734	ENSMUST00000027748.7	0	Rgs16	ENSMUSG00000026475	2.04203	-0.206633	0.981119831087259
chr1	153899810	153900623	814	*	Rep1_1_peak_2701	263	.	15.2447	29.8123	26.3793	270	Promoter	1	153899926	153900036	111	1	102466257	ENSMUST00000183582.1	0	NA	NA	#N/A	#N/A	#N/A
chr1	154080811	154080966	156	*	Rep1_1_peak_2703	77	.	6.98714	10.4787	7.75458	117	Intron (ENSMUST00000185465.6/ENSMUST00000185465.6, intron 2 of 2)	1	154201187	154205689	4503	1	100503355	ENSMUST00000086195.6	-120221	Zfp648	ENSMUSG00000066797	0.0180467	0.60221	NA
chr1	155006631	155006838	208	*	Rep1_1_peak_2722	396	.	20.3262	43.369	39.621	118	Distal Intergenic	1	155063447	155083266	19820	2	671336	ENSMUST00000181160.2	76428	NA	NA	#N/A	#N/A	#N/A
chr1	155083157	155083771	615	*	Rep1_1_peak_2735	227	.	13.711	26.1103	22.768	478	Promoter	1	155063447	155083266	19820	2	671336	ENSMUST00000181160.2	0	NA	NA	#N/A	#N/A	#N/A
chr1	155099517	155099800	284	*	Rep1_1_peak_2739	150	.	10.569	18.1569	15.0526	156	Promoter	1	155096361	155099636	3276	2	15939	ENSMUST00000055322.5	0	Ier5	ENSMUSG00000056708	7.35616	-3.57391	0.255237764723204
chr1	155158486	155158889	404	*	Rep1_1_peak_2741	715	.	31.7338	75.9676	71.5099	156	Promoter	1	155158715	155205659	46945	1	58244	ENSMUST00000027743.12	0	Stx6	ENSMUSG00000026470	32.7965	-0.345304	0.857132688627466
chr1	155224207	155224387	181	*	Rep1_1_peak_2746	57	.	5.94504	8.36248	5.78295	172	Intron (ENSMUST00000186156.6/ENSMUST00000186156.6, intron 5 of 9)	1	155195021	155202247	7227	1	58244	ENSMUST00000194158.1	29186	Stx6	ENSMUSG00000026470	32.7965	-0.345304	0.857132688627466
chr1	155244852	155244950	99	*	Rep1_1_peak_2755	77	.	6.98714	10.4787	7.75458	256	Distal Intergenic	1	155195021	155202247	7227	1	58244	ENSMUST00000194158.1	49831	Stx6	ENSMUSG00000026470	32.7965	-0.345304	0.857132688627466
chr1	155416907	155417219	313	*	Rep1_1_peak_2757	890	.	37.5625	93.9343	89.0539	697	Promoter	1	155275701	155417329	141629	2	19775	ENSMUST00000027741.11	110	Xpr1	ENSMUSG00000026469	1636.18	0.286656	0.495786736515597
chr1	155417321	155417625	305	*	Rep1_1_peak_2757	890	.	37.5625	93.9343	89.0539	697	Promoter	1	155275701	155417329	141629	2	19775	ENSMUST00000027741.11	0	Xpr1	ENSMUSG00000026469	1636.18	0.286656	0.495786736515597
chr1	155742200	155742684	485	*	Rep1_1_peak_2767	301	.	17.059	33.6869	30.1587	285	Promoter	1	155698031	155742027	43997	2	16872	ENSMUST00000027740.13	-173	Lhx4	ENSMUSG00000026468	1.0302	4.58297	NA
chr1	155790986	155791036	51	*	Rep1_1_peak_2773	45	.	5.16713	7.01622	4.57135	143	Exon (ENSMUST00000035325.14/104009, exon 6 of 12)	1	155794343	155795417	1075	2	104009	ENSMUST00000132495.1	4381	Qsox1	ENSMUSG00000033684	13.2071	-0.819921	0.759074553703461
chr1	155812762	155813077	316	*	Rep1_1_peak_2774	443	.	21.2427	48.2522	44.3954	456	Promoter	1	155778158	155812889	34732	2	104009	ENSMUST00000035325.14	0	Qsox1	ENSMUSG00000033684	13.2071	-0.819921	0.759074553703461
chr1	155973164	155973584	421	*	Rep1_1_peak_2776	304	.	17.2009	33.9676	30.431	180	Promoter	1	155844964	155973255	128292	2	74081	ENSMUST00000138762.7	0	Cep350	ENSMUSG00000033671	49.3779	1.39893	0.249146155869591
chr1	156035675	156035831	157	*	Rep1_1_peak_2777	273	.	14.5287	30.7916	27.3306	650	Promoter	1	156035726	156053529	17804	1	240832	ENSMUST00000111754.8	0	NA	NA	#N/A	#N/A	#N/A
chr1	156036034	156036206	173	*	Rep1_1_peak_2777	273	.	14.5287	30.7916	27.3306	650	Promoter	1	156022371	156036050	13680	2	208263	ENSMUST00000123705.7	0	Tor1aip1	ENSMUSG00000026466	203.239	0.19671	0.763231020834111
chr1	156061937	156062191	255	*	Rep1_1_peak_2779	50	.	5.52728	7.57248	5.08264	213	Exon (ENSMUST00000111757.9/240832, exon 5 of 7)	1	156063213	156064842	1630	1	240832	ENSMUST00000125371.1	-1022	NA	NA	#N/A	#N/A	#N/A
chr1	156474252	156474499	248	*	Rep1_1_peak_2789	399	.	20.1862	43.7197	39.9661	385	Promoter	1	156424525	156474331	49807	2	20652	ENSMUST00000189661.6	0	Soat1	ENSMUSG00000026600	238.065	0.0635233	0.952512626693929
chr1	156558475	156558887	413	*	Rep1_1_peak_2790	394	.	19.5203	43.1937	39.4481	255	Promoter	1	156558786	156625376	66591	1	11352	ENSMUST00000173929.7	0	Abl2	ENSMUSG00000026596	368.332	0.597962	0.314295832027619
chr1	156718394	156718549	156	*	Rep1_1_peak_2799	464	.	23.3932	50.3407	46.4419	814	Promoter	1	156678532	156719072	40541	2	215015	ENSMUST00000122424.7	523	NA	NA	#N/A	#N/A	#N/A
chr1	156718624	156718787	164	*	Rep1_1_peak_2799	464	.	23.3932	50.3407	46.4419	814	Promoter	1	156678532	156719072	40541	2	215015	ENSMUST00000122424.7	285	NA	NA	#N/A	#N/A	#N/A
chr1	156718960	156719294	335	*	Rep1_1_peak_2799	464	.	23.3932	50.3407	46.4419	814	Promoter	1	156678532	156719072	40541	2	215015	ENSMUST00000122424.7	0	NA	NA	#N/A	#N/A	#N/A
chr1	156938806	156938995	190	*	Rep1_1_peak_2804	166	.	10.9084	19.8556	16.6927	265	Promoter	1	156818896	156938818	119923	2	78255	ENSMUST00000188656.6	0	Ralgps2	ENSMUSG00000026594	437.186	0.59231	0.212811910694604
chr1	156939534	156939619	86	*	Rep1_1_peak_2805	52	.	5.59742	7.7093	5.21174	88	Promoter	1	156804166	156939602	135437	2	78255	ENSMUST00000172057.7	0	Ralgps2	ENSMUSG00000026594	437.186	0.59231	0.212811910694604
chr1	156939716	156939851	136	*	Rep1_1_peak_2806	52	.	5.60905	7.76251	5.25668	94	Promoter	1	156813081	156939626	126546	2	78255	ENSMUST00000185198.6	-90	Ralgps2	ENSMUSG00000026594	437.186	0.59231	0.212811910694604
chr1	157086229	157086421	193	*	Rep1_1_peak_2814	77	.	7.0265	10.4613	7.74102	117	Distal Intergenic	1	157099313	157108388	9076	2	73435	ENSMUST00000119526.1	21967	Tex35	ENSMUSG00000026592	0.0850397	0	NA
chr1	157086506	157086575	70	*	Rep1_1_peak_2814	77	.	7.0265	10.4613	7.74102	117	Distal Intergenic	1	157099313	157108388	9076	2	73435	ENSMUST00000119526.1	21813	Tex35	ENSMUSG00000026592	0.0850397	0	NA
chr1	157411963	157412118	156	*	Rep1_1_peak_2816	244	.	13.4909	27.8464	24.4592	781	Promoter	1	157140534	157411934	271401	2	226525	ENSMUST00000132699.7	-29	Rasal2	ENSMUSG00000070565	71.5652	0.545863	0.73460508253114
chr1	159231795	159232273	479	*	Rep1_1_peak_2829	369	.	19.9188	40.6243	36.936	435	Promoter	1	159232320	159250119	17800	1	26374	ENSMUST00000195800.5	-47	Rfwd2	ENSMUSG00000040782	346.217	0.0147696	0.990330339202115
chr1	160044488	160044748	261	*	Rep1_1_peak_2834	86	.	7.52147	11.469	8.67923	133	Promoter	1	160044447	160071509	27063	1	67647	ENSMUST00000165923.1	41	4930523C07Rik	ENSMUSG00000090394	0.655072	-2.92842	NA
chr1	160194906	160195421	516	*	Rep1_1_peak_2836	315	.	17.3485	35.1458	31.5829	353	Promoter	1	160195215	160199820	4606	1	64659	ENSMUST00000078878.13	0	Mrps14	ENSMUSG00000058267	1526.15	0.561984	0.191734432518641
chr1	160212409	160212649	241	*	Rep1_1_peak_2837	827	.	36.5378	87.5074	82.7837	539	Promoter	1	160208087	160212726	4640	2	12301	ENSMUST00000194167.1	77	Cacybp	ENSMUSG00000014226	2340.21	-0.579285	0.246459506661651
chr1	160212802	160213179	378	*	Rep1_1_peak_2837	827	.	36.5378	87.5074	82.7837	539	Promoter	1	160202367	160212875	10509	2	12301	ENSMUST00000014370.10	0	Cacybp	ENSMUSG00000014226	2340.21	-0.579285	0.246459506661651
chr1	160906124	160906927	804	*	Rep1_1_peak_2840	927	.	36.7441	97.723	92.7563	245	Promoter	1	160906418	160974978	68561	1	381305	ENSMUST00000161609.7	0	Rc3h1	ENSMUSG00000040423	512.559	-0.125826	0.847531114176419
chr1	161034423	161035152	730	*	Rep1_1_peak_2842	941	.	33.6068	99.1142	94.1183	942	Promoter	1	161034607	161038539	3933	1	14455	ENSMUST00000161005.7	0	NA	NA	#N/A	#N/A	#N/A
chr1	161070631	161071044	414	*	Rep1_1_peak_2843	149	.	9.85875	18.0907	14.9899	665	Promoter	1	161040601	161070658	30058	2	226539	ENSMUST00000035430.3	0	Dars2	ENSMUSG00000026709	171.869	0.935203	0.35032189611436
chr1	161142721	161142829	109	*	Rep1_1_peak_2845	84	.	7.4142	11.2636	8.47983	110	Promoter	1	161142723	161167839	25117	1	73844	ENSMUST00000192384.5	0	Ankrd45	ENSMUSG00000044835	14.5949	-0.63993	0.82871211404765
chr1	161250940	161251362	423	*	Rep1_1_peak_2847	174	.	11.721	20.6247	17.4396	668	Promoter	1	161240112	161251219	11108	2	11758	ENSMUST00000071718.11	0	Prdx6	ENSMUSG00000026701	2744.88	-0.0420128	0.963712443273156
chr1	161876622	161877115	494	*	Rep1_1_peak_2850	654	.	30.5896	69.8002	65.4823	722	Promoter	1	161816114	161876682	60569	2	226551	ENSMUST00000048377.10	0	Suco	ENSMUSG00000040297	196.203	-0.0163694	0.991098899540921
chr1	161969114	161969334	221	*	Rep1_1_peak_2851	118	.	9.15389	14.8591	11.8844	162	Promoter	1	161969186	161973435	4250	1	67292	ENSMUST00000111594.2	0	NA	NA	#N/A	#N/A	#N/A
chr1	162477959	162478177	219	*	Rep1_1_peak_2855	470	.	23.1313	50.9735	47.0638	394	Promoter	1	161987302	162478034	490733	2	103967	ENSMUST00000086074.11	0	Dnm3	ENSMUSG00000040265	8.72299	-0.519748	0.8873643773973
chr1	162548294	162548732	439	*	Rep1_1_peak_2857	366	.	19.2761	40.2974	36.6174	351	Promoter	1	162532127	162548551	16425	2	71449	ENSMUST00000028017.15	0	NA	NA	#N/A	#N/A	#N/A
chr1	162570385	162570945	561	*	Rep1_1_peak_2858	250	.	14.7783	28.5012	25.098	233	Promoter	1	162570515	162599084	28570	1	53330	ENSMUST00000132158.7	0	Vamp4	ENSMUSG00000026696	66.2041	0.241088	0.830981501346613
chr1	162740415	162740677	263	*	Rep1_1_peak_2861	253	.	14.3531	28.7434	25.3305	386	Promoter	1	162670725	162740525	69801	2	226562	ENSMUST00000182149.7	0	Prrc2c	ENSMUSG00000040225	3377.77	0.0842682	0.876437464099753
chr1	163403632	163403931	300	*	Rep1_1_peak_2866	189	.	12.3847	22.1759	18.9415	161	Promoter	1	163384908	163403669	18762	2	98376	ENSMUST00000045138.5	0	Gorab	ENSMUSG00000040124	38.1149	-0.18694	0.936833562939795
chr1	163779427	163780019	593	*	Rep1_1_peak_2867	1025	.	43.3946	107.778	102.549	162	Promoter	1	163779583	163917109	137527	1	16579	ENSMUST00000027877.6	0	Kifap3	ENSMUSG00000026585	154.448	-0.431734	0.656819885515232
chr1	163994480	163994890	411	*	Rep1_1_peak_2870	327	.	17.4174	36.3637	32.7779	367	Promoter	1	163945993	163994796	48804	2	381306	ENSMUST00000097493.9	0	BC055324	ENSMUSG00000041406	401.609	0.205289	0.834589105051307
chr1	164248742	164249192	451	*	Rep1_1_peak_2872	916	.	38.1116	96.6162	91.6802	430	Promoter	1	164249046	164265385	16340	1	116914	ENSMUST00000044021.11	0	Slc19a2	ENSMUSG00000040918	256.852	0.707161	0.478906450456734
chr1	164249247	164249402	156	*	Rep1_1_peak_2872	916	.	38.1116	96.6162	91.6802	430	Promoter	1	164249253	164263518	14266	1	116914	ENSMUST00000169394.1	0	Slc19a2	ENSMUSG00000040918	256.852	0.707161	0.478906450456734
chr1	164275490	164275650	161	*	Rep1_1_peak_2873	236	.	13.322	26.9865	23.623	127	Promoter	1	164275585	164287847	12263	1	74895	ENSMUST00000027867.6	0	Ccdc181	ENSMUSG00000026578	3.46028	0.448201	0.931857800882407
chr1	164307527	164307690	164	*	Rep1_1_peak_2875	314	.	16.6497	35.0199	31.4614	141	Promoter	1	164307672	164437300	129629	1	171567	ENSMUST00000193683.5	0	Nme7	ENSMUSG00000026575	81.9009	-1.26843	0.260225483333554
chr1	164457525	164458170	646	*	Rep1_1_peak_2877	426	.	21.021	46.4961	42.6824	925	Promoter	1	164453262	164458022	4761	2	11931	ENSMUST00000192522.1	0	Atp1b1	ENSMUSG00000026576	104.928	-1.34109	0.206254426792348
chr1	164458490	164458661	172	*	Rep1_1_peak_2877	426	.	21.021	46.4961	42.6824	925	Promoter	1	164437109	164458355	21247	2	11931	ENSMUST00000027863.12	-135	Atp1b1	ENSMUSG00000026576	104.928	-1.34109	0.206254426792348
chr1	165193929	165194179	251	*	Rep1_1_peak_2887	483	.	23.5022	52.2928	48.3522	550	Promoter	1	165179238	165194317	15080	2	108735	ENSMUST00000192565.1	138	Sft2d2	ENSMUSG00000040848	13.6411	0.803326	0.894513759972181
chr1	165194232	165194622	391	*	Rep1_1_peak_2887	483	.	23.5022	52.2928	48.3522	550	Promoter	1	165174337	165194438	20102	2	108735	ENSMUST00000043338.9	0	Sft2d2	ENSMUSG00000040848	13.6411	0.803326	0.894513759972181
chr1	165236751	165237129	379	*	Rep1_1_peak_2888	600	.	27.422	64.2983	60.0998	596	Promoter	1	165212286	165236943	24658	2	226591	ENSMUST00000043235.7	0	Tiprl	ENSMUSG00000040843	1027.69	0.279824	0.600876883713099
chr1	165282419	165282599	181	*	Rep1_1_peak_2890	180	.	11.8901	21.2223	18.0214	304	Distal Intergenic	1	165295789	165321797	26009	1	240888	ENSMUST00000178700.7	-13190	Gpr161	ENSMUSG00000040836	763.762	-0.283422	0.747424374561262
chr1	165460077	165460652	576	*	Rep1_1_peak_2895	642	.	29.6568	68.511	64.2214	998	Promoter	1	165328698	165460465	131768	2	74106	ENSMUST00000027856.12	0	Dcaf6	ENSMUSG00000026571	22.4898	-0.275676	0.909082989586169
chr1	165460874	165461380	507	*	Rep1_1_peak_2895	642	.	29.6568	68.511	64.2214	998	Promoter	1	165461037	165481214	20178	1	70456	ENSMUST00000027853.5	0	Mpc2	ENSMUSG00000026568	3217.89	0.583174	0.378829430213985
chr1	165634360	165634735	376	*	Rep1_1_peak_2900	443	.	21.6216	48.2298	44.377	639	Promoter	1	165592240	165634521	42282	2	68481	ENSMUST00000068705.12	0	Mpzl1	ENSMUSG00000026566	30.3997	-2.51259	0.0768850374975252
chr1	165763666	165763808	143	*	Rep1_1_peak_2907	107	.	8.40839	13.69	10.7689	100	Promoter	1	165763746	165775308	11563	1	433375	ENSMUST00000111432.9	0	Creg1	ENSMUSG00000040713	483.765	-0.52675	0.273428255229473
chr1	165771718	165771846	129	*	Rep1_1_peak_2910	55	.	5.82866	8.15082	5.58801	59	Intron (ENSMUST00000111432.9/433375, intron 3 of 3)	1	165769476	165773918	4443	1	433375	ENSMUST00000040298.4	2242	Creg1	ENSMUSG00000040713	483.765	-0.52675	0.273428255229473
chr1	166002393	166003065	673	*	Rep1_1_peak_2921	923	.	38.0169	97.2965	92.3448	1944	Promoter	1	165865154	166002678	137525	2	18986	ENSMUST00000160260.8	0	Pou2f1	ENSMUSG00000026565	111.93	0.272775	0.636855635148947
chr1	166003134	166003603	470	*	Rep1_1_peak_2921	923	.	38.0169	97.2965	92.3448	1944	Promoter	1	165865154	166002678	137525	2	18986	ENSMUST00000160260.8	-456	Pou2f1	ENSMUSG00000026565	111.93	0.272775	0.636855635148947
chr1	166045720	166045847	128	*	Rep1_1_peak_2923	34	.	4.49775	5.69565	3.41884	91	Distal Intergenic	1	165865154	166002678	137525	2	18986	ENSMUST00000160260.8	-43042	Pou2f1	ENSMUSG00000026565	111.93	0.272775	0.636855635148947
chr1	166138250	166138382	133	*	Rep1_1_peak_2929	27	.	4.01888	4.89089	2.74227	56	Intron (ENSMUST00000060833.13/59290, intron 1 of 6)	1	166130467	166166509	36043	1	59290	ENSMUST00000166860.1	7783	Gpa33	ENSMUSG00000000544	0.0546554	0	NA
chr1	166238686	166238905	220	*	Rep1_1_peak_2939	184	.	12.1323	21.6838	18.4666	416	Promoter	1	166201201	166238747	37547	2	98558	ENSMUST00000194057.5	0	Mael	ENSMUSG00000040629	114.612	-0.174489	0.946668985371405
chr1	166378888	166379151	264	*	Rep1_1_peak_2946	569	.	27.4033	61.0541	56.9245	142	Promoter	1	166379097	166393621	14525	1	27878	ENSMUST00000027846.7	0	Tada1	ENSMUSG00000026563	120.034	-0.486884	0.641575213481355
chr1	166379319	166379588	270	*	Rep1_1_peak_2946	569	.	27.4033	61.0541	56.9245	142	Promoter	1	166379324	166384108	4785	1	27878	ENSMUST00000138284.7	0	Tada1	ENSMUSG00000026563	120.034	-0.486884	0.641575213481355
chr1	166409677	166409926	250	*	Rep1_1_peak_2949	247	.	14.6095	28.1908	24.7962	439	Promoter	1	166384622	166409782	25161	2	71592	ENSMUST00000135673.7	0	NA	NA	#N/A	#N/A	#N/A
chr1	167270455	167270616	162	*	Rep1_1_peak_2968	52	.	5.60905	7.76251	5.25668	116	Intron (ENSMUST00000053686.8/80914, intron 1 of 6)	1	167229893	167284601	54709	2	80914	ENSMUST00000192269.2	13985	Uck2	ENSMUSG00000026558	763.531	-0.148834	0.842664050069274
chr1	167270883	167271023	141	*	Rep1_1_peak_2969	77	.	6.88951	10.5338	7.79927	118	Intron (ENSMUST00000053686.8/80914, intron 1 of 6)	1	167229893	167284601	54709	2	80914	ENSMUST00000192269.2	13578	Uck2	ENSMUSG00000026558	763.531	-0.148834	0.842664050069274
chr1	167308382	167308993	612	*	Rep1_1_peak_2974	417	.	21.2037	45.5771	41.7805	481	Promoter	1	167308670	167330785	22116	1	68944	ENSMUST00000193446.5	0	Tmco1	ENSMUSG00000052428	877.701	0.67475	0.263465863032999
chr1	167349884	167350245	362	*	Rep1_1_peak_2976	314	.	17.5245	35.0103	31.4563	156	Promoter	1	167349991	167368532	18542	1	56752	ENSMUST00000028004.10	0	Aldh9a1	ENSMUSG00000026687	113.029	-0.649214	0.639797609689029
chr1	167393677	167394422	746	*	Rep1_1_peak_2980	501	.	24.7693	54.1283	50.1491	181	Promoter	1	167371966	167393841	21876	2	66447	ENSMUST00000028005.2	0	Mgst3	ENSMUSG00000026688	24.1368	-0.877527	0.633793010105472
chr1	167660851	167661018	168	*	Rep1_1_peak_2987	101	.	8.03776	13.0568	10.1663	397	Distal Intergenic	1	167689237	167848741	159505	1	110648	ENSMUST00000111377.7	-28219	NA	NA	#N/A	#N/A	#N/A
chr1	168432284	168432615	332	*	Rep1_1_peak_3004	247	.	14.9391	28.104	24.7123	742	Promoter	1	168119364	168432270	312907	2	18514	ENSMUST00000188912.6	-14	Pbx1	ENSMUSG00000052534	1.91434	0.670893	0.884588538195922
chr1	169531265	169531681	417	*	Rep1_1_peak_3007	238	.	13.779	27.2152	23.8424	240	Promoter	1	169497934	169531464	33531	2	66977	ENSMUST00000111368.7	0	NA	NA	#N/A	#N/A	#N/A
chr1	169969121	169969445	325	*	Rep1_1_peak_3010	166	.	10.9084	19.8556	16.6927	175	Promoter	1	169949535	169969241	19707	2	15490	ENSMUST00000027989.12	0	Hsd17b7	ENSMUSG00000026675	75.1708	-0.538725	0.773747838564335
chr1	170174897	170175303	407	*	Rep1_1_peak_3012	437	.	22.2426	47.5533	43.715	584	Promoter	1	170141938	170174957	33020	2	107652	ENSMUST00000111350.9	0	Uap1	ENSMUSG00000026670	1471.41	-0.370552	0.470725511794184
chr1	170589736	170590023	288	*	Rep1_1_peak_3018	55	.	5.78282	8.06863	5.52459	156	Promoter	1	170317459	170589861	272403	2	70729	ENSMUST00000160456.7	0	Nos1ap	ENSMUSG00000038473	1.21446	-1.94571	NA
chr1	170907348	170907581	234	*	Rep1_1_peak_3029	77	.	6.88951	10.5338	7.79927	239	Exon (ENSMUST00000094337.1/435653, exon 6 of 6)	1	170907273	170912941	5669	2	435653	ENSMUST00000094337.1	5360	Fcrlb	ENSMUSG00000070524	0.115584	1.86134	NA
chr1	171044374	171044822	449	*	Rep1_1_peak_3030	264	.	15.6505	29.8386	26.4037	375	Distal Intergenic	1	171051174	171058054	6881	2	14131	ENSMUST00000168817.1	13232	Fcgr3	ENSMUSG00000059498	605.159	0.627834	0.278403143163417
chr1	171113810	171113975	166	*	Rep1_1_peak_3037	159	.	10.9231	19.1084	15.9728	234	Promoter	1	171113918	171126829	12912	1	75472	ENSMUST00000129651.7	0	1700009P17Rik	ENSMUSG00000026649	1.30812	2.09761	NA
chr1	171114064	171114257	194	*	Rep1_1_peak_3037	159	.	10.9231	19.1084	15.9728	234	Promoter	1	171113989	171126779	12791	1	75472	ENSMUST00000151340.7	75	1700009P17Rik	ENSMUSG00000026649	1.30812	2.09761	NA
chr1	171150422	171150674	253	*	Rep1_1_peak_3038	614	.	26.4297	65.6763	61.4553	214	Promoter	1	171127165	171150603	23439	2	66052	ENSMUST00000111336.9	0	Sdhc	ENSMUSG00000058076	162.22	-0.584962	0.456815564409636
chr1	171159524	171159692	169	*	Rep1_1_peak_3041	40	.	4.89774	6.43621	4.07738	118	Promoter	1	171159594	171160230	637	1	17528	ENSMUST00000149352.1	0	Mpz	ENSMUSG00000056569	#N/A	#N/A	#N/A
chr1	171218765	171218927	163	*	Rep1_1_peak_3044	44	.	5.14029	6.85692	4.43594	68	3' UTR	1	171217802	171222184	4383	2	641376	ENSMUST00000111327.7	3257	Tomm40l	ENSMUSG00000005674	6.63195	0.194869	0.970705822008632
chr1	171222475	171222760	286	*	Rep1_1_peak_3045	168	.	11.2181	19.9891	16.8232	134	Promoter	1	171216011	171222514	6504	2	641376	ENSMUST00000005817.8	0	Tomm40l	ENSMUSG00000005674	6.63195	0.194869	0.970705822008632
chr1	171247029	171247313	285	*	Rep1_1_peak_3048	186	.	11.7978	21.8309	18.6097	162	Promoter	1	171234853	171247122	12270	2	226646	ENSMUST00000013737.12	0	Ndufs2	ENSMUSG00000013593	395.426	-0.86192	0.172814349570464
chr1	171252734	171252958	225	*	Rep1_1_peak_3052	54	.	5.71675	7.95125	5.42142	76	Promoter	1	171252116	171260637	8522	1	240913	ENSMUST00000111314.1	618	Adamts4	ENSMUSG00000006403	0.0220578	1.01439	NA
chr1	171270293	171270512	220	*	Rep1_1_peak_3055	301	.	16.516	33.632	30.1041	151	Promoter	1	171270328	171276895	6568	1	57370	ENSMUST00000064272.9	0	NA	NA	#N/A	#N/A	#N/A
chr1	171281043	171281310	268	*	Rep1_1_peak_3059	181	.	11.9617	21.3578	18.1506	116	Promoter	1	171275990	171281186	5197	2	19044	ENSMUST00000155083.7	0	Ppox	ENSMUSG00000062729	62.6614	-1.13444	0.560993493687708
chr1	171287852	171288097	246	*	Rep1_1_peak_3065	312	.	15.7578	34.7697	31.2205	477	Promoter	1	171281945	171287991	6047	2	30941	ENSMUST00000065941.11	0	Usp21	ENSMUSG00000053483	69.7354	-0.82593	0.584075850337187
chr1	171294426	171294731	306	*	Rep1_1_peak_3066	100	.	8.10196	12.8791	10.0102	195	Promoter	1	171288777	171294940	6164	2	66155	ENSMUST00000152621.1	209	Ufc1	ENSMUSG00000062963	1074.49	-0.117946	0.866188372894461
chr1	171329125	171329280	156	*	Rep1_1_peak_3067	264	.	15.015	29.8976	26.4602	753	Promoter	1	171329145	171342331	13187	1	21945	ENSMUST00000111300.7	0	NA	NA	#N/A	#N/A	#N/A
chr1	171329485	171329888	404	*	Rep1_1_peak_3067	264	.	15.015	29.8976	26.4602	753	Promoter	1	171329569	171340295	10727	1	21945	ENSMUST00000142063.7	0	NA	NA	#N/A	#N/A	#N/A
chr1	171345577	171345772	196	*	Rep1_1_peak_3069	244	.	13.4909	27.8464	24.4592	257	Promoter	1	171345670	171359254	13585	1	18637	ENSMUST00000135941.7	0	Pfdn2	ENSMUSG00000006412	311.661	0.13235	0.883800069945647
chr1	171380096	171380394	299	*	Rep1_1_peak_3073	85	.	7.34045	11.3029	8.51543	86	Exon (ENSMUST00000111286.8/71740, exon 3 of 10)	1	171388954	171410240	21287	1	226652	ENSMUST00000056449.8	-8560	Arhgap30	ENSMUSG00000048865	13.6948	-1.23713	0.590462084854535
chr1	171411275	171411530	256	*	Rep1_1_peak_3079	149	.	10.0789	18.0126	14.9164	114	Promoter	1	171411313	171416977	5665	1	22278	ENSMUST00000159207.7	0	NA	NA	#N/A	#N/A	#N/A
chr1	171503360	171503649	290	*	Rep1_1_peak_3085	264	.	15.6505	29.8386	26.4037	142	Promoter	1	171503478	171504750	1273	1	56009	ENSMUST00000081527.1	0	Alyref2	ENSMUSG00000060244	10.5458	0.810276	0.623519145818004
chr1	171531531	171531716	186	*	Rep1_1_peak_3087	150	.	8.40794	18.1276	15.0263	140	Promoter	1	171529152	171531733	2582	2	16429	ENSMUST00000168184.1	17	Itln1	ENSMUSG00000038209	0.181636	1.46324	NA
chr1	172027132	172027582	451	*	Rep1_1_peak_3094	501	.	24.7693	54.1283	50.1491	771	Promoter	1	172000960	172027295	26336	2	93840	ENSMUST00000027837.12	0	Vangl2	ENSMUSG00000026556	6.35012	-0.722808	0.859310996269817
chr1	172082683	172082844	162	*	Rep1_1_peak_3103	120	.	8.80989	15.0655	12.0815	292	Promoter	1	172082805	172110744	27940	1	12847	ENSMUST00000124289.7	0	Copa	ENSMUSG00000026553	561.229	0.178548	0.849028293058014
chr1	172126627	172126813	187	*	Rep1_1_peak_3104	238	.	12.7801	27.2508	23.8748	182	Promoter	1	172126755	172135283	8529	1	19298	ENSMUST00000075895.8	0	Pex19	ENSMUSG00000003464	345.566	-0.160712	0.701856743000905
chr1	172206597	172206861	265	*	Rep1_1_peak_3110	274	.	15.8534	30.9464	27.4823	573	Promoter	1	172196728	172206804	10077	2	18611	ENSMUST00000013842.11	0	Pea15a	ENSMUSG00000013698	42.3572	-1.09955	0.588301258710912
chr1	172243902	172244044	143	*	Rep1_1_peak_3113	44	.	5.14029	6.85692	4.43594	99	Exon (ENSMUST00000111243.1/27222, exon 11 of 23)	1	172246894	172253967	7074	2	27222	ENSMUST00000193316.1	9923	Atp1a4	ENSMUSG00000007107	0.327782	2.32652	NA
chr1	172312116	172312387	272	*	Rep1_1_peak_3118	433	.	21.4097	47.1905	43.3611	305	Promoter	1	172312367	172319841	7475	1	140559	ENSMUST00000039506.14	0	Igsf8	ENSMUSG00000038034	3.01655	-0.0311081	0.998526227217434
chr1	172317479	172317631	153	*	Rep1_1_peak_3120	75	.	6.85551	10.2456	7.53346	138	Promoter	1	172318310	172319835	1526	1	140559	ENSMUST00000194505.1	-679	Igsf8	ENSMUSG00000038034	3.01655	-0.0311081	0.998526227217434
chr1	172376286	172376990	705	*	Rep1_1_peak_3132	298	.	17.0733	33.3647	29.8474	159	Promoter	1	172376546	172384099	7554	1	67556	ENSMUST00000052455.3	0	Pigm	ENSMUSG00000050229	373.156	0.805258	0.0779458665051325
chr1	172482023	172482374	352	*	Rep1_1_peak_3133	219	.	13.4933	25.2868	21.9661	619	Promoter	1	172482199	172491641	9443	1	93842	ENSMUST00000135267.7	0	NA	NA	#N/A	#N/A	#N/A
chr1	172500046	172500689	644	*	Rep1_1_peak_3143	241	.	14.2537	27.5461	24.1679	250	Promoter	1	172500047	172505934	5888	1	21346	ENSMUST00000138296.7	0	Tagln2	ENSMUSG00000026547	449.506	-0.782093	0.276498749899309
chr1	172500970	172501277	308	*	Rep1_1_peak_3144	112	.	8.3021	14.2241	11.283	253	Promoter	1	172501252	172506733	5482	1	21346	ENSMUST00000111228.1	0	Tagln2	ENSMUSG00000026547	449.506	-0.782093	0.276498749899309
chr1	172520948	172521144	197	*	Rep1_1_peak_3150	347	.	17.1231	38.4123	34.7758	255	Promoter	1	172521044	172545870	24827	1	71870	ENSMUST00000085894.11	0	Cfap45	ENSMUSG00000026546	1.415	3.27801	NA
chr1	172532705	172532864	160	*	Rep1_1_peak_3152	63	.	6.24427	8.92912	6.31757	142	Exon (ENSMUST00000160531.1/71870, exon 5 of 5)	1	172537617	172540566	2950	1	71870	ENSMUST00000160303.1	-4753	Cfap45	ENSMUSG00000026546	1.415	3.27801	NA
chr1	172632483	172633266	784	*	Rep1_1_peak_3163	364	.	19.6742	40.1187	36.4448	128	Promoter	1	172630764	172632962	2199	2	68440	ENSMUST00000027826.6	0	Dusp23	ENSMUSG00000026544	0.0996892	0.152302	NA
chr1	174501706	174501971	266	*	Rep1_1_peak_3168	247	.	14.9391	28.104	24.7123	205	Promoter	1	174501825	174822729	320905	1	54418	ENSMUST00000030039.12	0	Fmn2	ENSMUSG00000028354	15.2575	1.97373	0.318797432864733
chr1	174502887	174503042	156	*	Rep1_1_peak_3170	77	.	6.98714	10.4787	7.75458	64	Exon (ENSMUST00000030039.12/54418, exon 1 of 18)	1	174501825	174822729	320905	1	54418	ENSMUST00000030039.12	1062	Fmn2	ENSMUSG00000028354	15.2575	1.97373	0.318797432864733
chr1	175028964	175029095	132	*	Rep1_1_peak_3175	106	.	8.53663	13.5443	10.6268	270	Distal Intergenic	1	175059737	175079425	19689	2	24012	ENSMUST00000192203.1	50330	Rgs7	ENSMUSG00000026527	0.687178	2.09428	NA
chr1	175492379	175492718	340	*	Rep1_1_peak_3176	169	.	11.4583	20.1124	16.9439	627	Promoter	1	175059087	175492500	433414	2	24012	ENSMUST00000194555.5	0	Rgs7	ENSMUSG00000026527	0.687178	2.09428	NA
chr1	175625085	175625188	104	*	Rep1_1_peak_3177	181	.	12.0936	21.3778	18.1682	502	Promoter	1	175614776	175625573	10798	2	14194	ENSMUST00000154956.2	385	Fh1	ENSMUSG00000026526	196.449	-0.633102	0.230738081827416
chr1	175625449	175625743	295	*	Rep1_1_peak_3177	181	.	12.0936	21.3778	18.1682	502	Promoter	1	175600374	175625635	25262	2	14194	ENSMUST00000027810.13	0	Fh1	ENSMUSG00000026526	196.449	-0.633102	0.230738081827416
chr1	175692567	175693154	588	*	Rep1_1_peak_3178	687	.	29.2804	73.1226	68.7329	853	Promoter	1	175662421	175692776	30356	2	13603	ENSMUST00000027809.7	0	Opn3	ENSMUSG00000026525	4.04632	0	1
chr1	175880882	175881037	156	*	Rep1_1_peak_3179	105	.	8.41918	13.4496	10.5366	142	Promoter	1	175880813	175892083	11271	1	26909	ENSMUST00000193822.5	69	Exo1	ENSMUSG00000039748	466.319	0.153701	0.810373208290146
chr1	176213773	176213910	138	*	Rep1_1_peak_3180	53	.	5.69109	7.89609	5.37294	122	Promoter	1	176042304	176213841	171538	2	319455	ENSMUST00000156184.1	0	Pld5	ENSMUSG00000055214	4.04872	6.56647	0.15384123104227
chr1	176813856	176814433	578	*	Rep1_1_peak_3182	458	.	22.4362	49.6944	45.8083	907	Promoter	1	176733662	176814067	80406	2	545389	ENSMUST00000195717.5	0	Cep170	ENSMUSG00000057335	211.087	0.598441	0.314678121350208
chr1	177257533	177257688	156	*	Rep1_1_peak_3186	180	.	11.8901	21.2223	18.0214	1047	Promoter	1	177022116	177258203	236088	2	23797	ENSMUST00000111159.1	515	NA	NA	#N/A	#N/A	#N/A
chr1	177441776	177442161	386	*	Rep1_1_peak_3191	333	.	18.496	36.9617	33.3532	472	Promoter	1	177442351	177447237	4887	1	30928	ENSMUST00000195002.1	-190	Zbtb18	ENSMUSG00000063659	19.2142	0.3048	0.859948342359918
chr1	177795972	177796011	40	*	Rep1_1_peak_3203	36	.	4.59301	5.92846	3.61898	48	Promoter	1	177774618	177796501	21884	2	11566	ENSMUST00000161808.1	490	Adss	ENSMUSG00000015961	678.927	-0.0966941	0.894685927893788
chr1	177796116	177796869	754	*	Rep1_1_peak_3204	669	.	28.7063	71.2852	66.9355	428	Promoter	1	177762962	177796511	33550	2	11566	ENSMUST00000016105.8	0	Adss	ENSMUSG00000015961	678.927	-0.0966941	0.894685927893788
chr1	178318435	178318888	454	*	Rep1_1_peak_3206	367	.	17.5218	40.4732	36.7883	863	Promoter	1	178319130	178322335	3206	1	66359	ENSMUST00000154437.1	-242	Cox20	ENSMUSG00000026500	0.979519	-0.596161	NA
chr1	178319017	178319245	229	*	Rep1_1_peak_3206	367	.	17.5218	40.4732	36.7883	863	Promoter	1	178319130	178322335	3206	1	66359	ENSMUST00000154437.1	0	Cox20	ENSMUSG00000026500	0.979519	-0.596161	NA
chr1	178336411	178336792	382	*	Rep1_1_peak_3207	748	.	32.7693	79.4155	74.8799	1537	Promoter	1	178335642	178336405	764	2	51810	ENSMUST00000134291.1	-6	Hnrnpu	ENSMUSG00000039630	586.5	0.254005	0.672979388912905
chr1	178337269	178338082	814	*	Rep1_1_peak_3207	748	.	32.7693	79.4155	74.8799	1537	Promoter	1	178323074	178337728	14655	2	51810	ENSMUST00000161769.7	0	Hnrnpu	ENSMUSG00000039630	586.5	0.254005	0.672979388912905
chr1	178368919	178369165	247	*	Rep1_1_peak_3209	153	.	10.3343	18.4463	15.3305	297	Distal Intergenic	1	178324343	178337797	13455	2	51810	ENSMUST00000037748.8	-31122	Hnrnpu	ENSMUSG00000039630	586.5	0.254005	0.672979388912905
chr1	178405575	178405730	156	*	Rep1_1_peak_3210	118	.	9.13445	14.8199	11.8461	133	Promoter	1	178406085	178437450	31366	1	68226	ENSMUST00000194861.1	-355	Efcab2	ENSMUSG00000026495	10.8705	-0.841312	0.621798299589739
chr1	178406086	178406645	560	*	Rep1_1_peak_3211	270	.	15.8248	30.5018	27.047	499	Promoter	1	178406103	178484513	78411	1	68226	ENSMUST00000027775.8	0	Efcab2	ENSMUSG00000026495	10.8705	-0.841312	0.621798299589739
chr1	178590184	178590426	243	*	Rep1_1_peak_3218	65	.	6.37803	9.19467	6.56599	335	Intron (ENSMUST00000193931.1/269152, intron 2 of 3)	1	178529125	178939200	410076	1	269152	ENSMUST00000161017.7	61059	Kif26b	ENSMUSG00000026494	1.35115	4.97298	NA
chr1	179517643	179518181	539	*	Rep1_1_peak_3233	366	.	19.2761	40.2974	36.6174	463	Promoter	1	178951960	179518034	566075	2	69726	ENSMUST00000128302.7	0	Smyd3	ENSMUSG00000055067	109.139	0.0502844	0.967571641208647
chr1	179546213	179546783	571	*	Rep1_1_peak_3234	522	.	22.8308	56.2621	52.2348	166	Promoter	1	179528055	179546267	18213	2	15278	ENSMUST00000027769.5	0	Tfb2m	ENSMUSG00000026492	100.902	0.634	0.225737578235996
chr1	179668030	179668455	426	*	Rep1_1_peak_3238	297	.	16.8505	33.2795	29.7642	272	Promoter	1	179668210	179687189	18980	1	109232	ENSMUST00000040538.9	0	Sccpdh	ENSMUSG00000038936	41.3578	0.417337	0.83255841338419
chr1	179803476	179804010	535	*	Rep1_1_peak_3244	160	.	9.94004	19.1954	16.0568	401	Promoter	1	179744894	179803680	58787	2	226747	ENSMUST00000027768.13	0	Ahctf1	ENSMUSG00000026491	4174.29	0.430371	0.289447631997807
chr1	180169724	180169879	156	*	Rep1_1_peak_3258	37	.	4.71813	6.09393	3.77091	218	Intron (ENSMUST00000170472.7/67426, intron 8 of 14)	1	180161007	180162294	1288	1	226751	ENSMUST00000129754.1	8717	Cdc42bpa	ENSMUSG00000026490	115.109	0.548776	0.512879326490146
chr1	180195831	180196312	482	*	Rep1_1_peak_3263	328	.	17.0873	36.3909	32.8041	345	Promoter	1	180165238	180196020	30783	2	67426	ENSMUST00000027766.12	0	NA	NA	#N/A	#N/A	#N/A
chr1	180255866	180256078	213	*	Rep1_1_peak_3270	761	.	27.4138	80.7134	76.1454	550	Promoter	1	180232524	180256244	23721	2	19165	ENSMUST00000149590.7	166	NA	NA	#N/A	#N/A	#N/A
chr1	180256139	180256575	437	*	Rep1_1_peak_3270	761	.	27.4138	80.7134	76.1454	550	Promoter	1	180227004	180256300	29297	2	19165	ENSMUST00000111108.9	0	NA	NA	#N/A	#N/A	#N/A
chr1	180279823	180280044	222	*	Rep1_1_peak_3271	189	.	12.3847	22.1759	18.9415	221	Distal Intergenic	1	180245638	180263438	17801	2	19165	ENSMUST00000133340.1	-16385	NA	NA	#N/A	#N/A	#N/A
chr1	180313865	180314068	204	*	Rep1_1_peak_3275	90	.	7.72915	11.8776	9.0522	95	Distal Intergenic	1	180327174	180328184	1011	2	277333	ENSMUST00000192714.1	14116	NA	NA	#N/A	#N/A	#N/A
chr1	180365271	180365433	163	*	Rep1_1_peak_3279	198	.	11.36	23.1434	19.8822	142	Intron (ENSMUST00000070181.6/320404, intron 2 of 7)	1	180330485	180424802	94318	1	320404	ENSMUST00000070181.6	34786	Itpkb	ENSMUSG00000038855	0.538002	1.91415	NA
chr1	180365544	180365706	163	*	Rep1_1_peak_3279	198	.	11.36	23.1434	19.8822	142	Intron (ENSMUST00000070181.6/320404, intron 2 of 7)	1	180330485	180424802	94318	1	320404	ENSMUST00000070181.6	35059	Itpkb	ENSMUSG00000038855	0.538002	1.91415	NA
chr1	180387460	180387742	283	*	Rep1_1_peak_3282	708	.	28.5385	75.304	70.8657	194	Intron (ENSMUST00000070181.6/320404, intron 2 of 7)	1	180330485	180424802	94318	1	320404	ENSMUST00000070181.6	56975	Itpkb	ENSMUSG00000038855	0.538002	1.91415	NA
chr1	180568700	180569061	362	*	Rep1_1_peak_3297	1054	.	43.3694	110.767	105.46	202	Promoter	1	180568924	180579161	10238	1	11545	ENSMUST00000194608.1	0	Parp1	ENSMUSG00000026496	1847.73	-0.468469	0.412972429691879
chr1	180569166	180569405	240	*	Rep1_1_peak_3297	1054	.	43.3694	110.767	105.46	202	Promoter	1	180569226	180577624	8399	1	11545	ENSMUST00000194434.1	0	Parp1	ENSMUSG00000026496	1847.73	-0.468469	0.412972429691879
chr1	180696603	180696962	360	*	Rep1_1_peak_3302	118	.	9.0668	14.8613	11.8847	772	Promoter	1	180693043	180697034	3992	2	27217	ENSMUST00000027778.7	72	Mixl1	ENSMUSG00000026497	53.2508	0.62649	0.830225767325408
chr1	180697142	180697378	237	*	Rep1_1_peak_3302	118	.	9.0668	14.8613	11.8847	772	Promoter	1	180693043	180697034	3992	2	27217	ENSMUST00000027778.7	-108	Mixl1	ENSMUSG00000026497	53.2508	0.62649	0.830225767325408
chr1	180725868	180726387	520	*	Rep1_1_peak_3305	283	.	15.5014	31.8501	28.3623	279	Promoter	1	180726043	180754204	28162	1	170760	ENSMUST00000027780.5	0	Acbd3	ENSMUSG00000026499	197.977	-0.374569	0.602428427457633
chr1	180767948	180768160	213	*	Rep1_1_peak_3307	146	.	10.451	17.7121	14.6278	181	Intron (ENSMUST00000193209.1/ENSMUST00000193209.1, intron 1 of 1)	1	180729857	180734494	4638	1	170760	ENSMUST00000192420.1	38091	Acbd3	ENSMUSG00000026499	197.977	-0.374569	0.602428427457633
chr1	180777607	180777805	199	*	Rep1_1_peak_3312	145	.	10.2806	17.6224	14.5388	310	Distal Intergenic	1	180803131	180813534	10404	2	15078	ENSMUST00000159789.1	35729	H3f3a	ENSMUSG00000060743	1630.36	0.717901	0.0122816401668546
chr1	180778168	180778431	264	*	Rep1_1_peak_3312	145	.	10.2806	17.6224	14.5388	310	Distal Intergenic	1	180803131	180813534	10404	2	15078	ENSMUST00000159789.1	35103	H3f3a	ENSMUSG00000060743	1630.36	0.717901	0.0122816401668546
chr1	180794169	180794378	210	*	Rep1_1_peak_3314	178	.	11.6224	21.097	17.8993	151	Distal Intergenic	1	180803131	180813534	10404	2	15078	ENSMUST00000159789.1	19156	H3f3a	ENSMUSG00000060743	1630.36	0.717901	0.0122816401668546
chr1	180813607	180814312	706	*	Rep1_1_peak_3316	504	.	24.6375	54.432	50.4499	578	Promoter	1	180800832	180813632	12801	2	15078	ENSMUST00000161308.7	0	H3f3a	ENSMUSG00000060743	1630.36	0.717901	0.0122816401668546
chr1	180850756	180851319	564	*	Rep1_1_peak_3318	1057	.	38.808	111.051	105.735	663	Promoter	1	180851127	180868113	16987	1	208768	ENSMUST00000038091.7	0	Sde2	ENSMUSG00000038806	560.748	0.119918	0.747951751273988
chr1	180904441	180904611	171	*	Rep1_1_peak_3324	139	.	9.97165	17.0646	13.9958	144	Promoter	1	180904323	180908087	3765	1	69051	ENSMUST00000194253.1	118	Pycr2	ENSMUSG00000026520	295.57	-0.848065	0.341825578716836
chr1	180935247	180935393	147	*	Rep1_1_peak_3327	77	.	6.98714	10.4787	7.75458	123	Promoter	1	180935022	180938400	3379	1	13590	ENSMUST00000037361.8	225	Lefty1	ENSMUSG00000038793	5.12555	-0.442108	0.959291442239336
chr1	181017305	181017690	386	*	Rep1_1_peak_3340	189	.	11.4154	22.1576	18.9243	564	Promoter	1	180989554	181017569	28016	2	13849	ENSMUST00000036928.11	0	Ephx1	ENSMUSG00000038776	51.97	-1.88086	0.403515145263775
chr1	181144098	181144366	269	*	Rep1_1_peak_3343	346	.	17.7979	38.2485	34.6165	379	Promoter	1	181087138	181144204	57067	2	67459	ENSMUST00000027797.8	0	Nvl	ENSMUSG00000026516	1383.75	0.418685	0.213735524259948
chr1	181151026	181151374	349	*	Rep1_1_peak_3344	55	.	5.74126	8.14904	5.58801	511	Promoter	1	181150931	181168994	18064	1	98417	ENSMUST00000134115.7	95	Cnih4	ENSMUSG00000062169	1946.34	-0.062625	0.922878667537189
chr1	181256852	181256999	148	*	Rep1_1_peak_3350	149	.	10.0789	18.0126	14.9164	117	Distal Intergenic	1	181173228	181211552	38325	2	226757	ENSMUST00000162819.7	-45300	Wdr26	ENSMUSG00000038733	1012.15	0.319187	0.557006844494783
chr1	181345704	181345855	152	*	Rep1_1_peak_3358	109	.	8.63903	13.8571	10.9319	125	Distal Intergenic	1	181352628	181459909	107282	1	72978	ENSMUST00000161880.7	-6773	Cnih3	ENSMUSG00000026514	1.31032	4.96263	NA
chr1	181352308	181352525	218	*	Rep1_1_peak_3359	125	.	9.45552	15.5898	12.5857	357	Promoter	1	181352628	181459909	107282	1	72978	ENSMUST00000161880.7	-103	Cnih3	ENSMUSG00000026514	1.31032	4.96263	NA
chr1	181352604	181352763	160	*	Rep1_1_peak_3359	125	.	9.45552	15.5898	12.5857	357	Promoter	1	181352628	181459909	107282	1	72978	ENSMUST00000161880.7	0	Cnih3	ENSMUSG00000026514	1.31032	4.96263	NA
chr1	181842407	181842592	186	*	Rep1_1_peak_3374	258	.	14.3161	29.2409	25.8211	723	Promoter	1	181815335	181842379	27045	2	98386	ENSMUST00000005003.11	-28	Lbr	ENSMUSG00000004880	2706.2	0.21383	0.707517182170701
chr1	181880883	181881116	234	*	Rep1_1_peak_3377	47	.	5.18881	7.25266	4.786	488	Distal Intergenic	1	181905478	181906838	1361	2	13800	ENSMUST00000191649.1	25722	Enah	ENSMUSG00000022995	2940.51	-0.0738689	0.937123113022548
chr1	181888891	181889126	236	*	Rep1_1_peak_3378	603	.	28.5659	64.5196	60.3154	180	Distal Intergenic	1	181905478	181906838	1361	2	13800	ENSMUST00000191649.1	17712	Enah	ENSMUSG00000022995	2940.51	-0.0738689	0.937123113022548
chr1	181923509	181923705	197	*	Rep1_1_peak_3381	221	.	13.6002	25.4846	22.1606	121	Promoter	1	181919451	181923764	4314	2	13800	ENSMUST00000192967.1	59	Enah	ENSMUSG00000022995	2940.51	-0.0738689	0.937123113022548
chr1	182019309	182019461	153	*	Rep1_1_peak_3382	45	.	5.24261	7.04035	4.59493	324	Promoter	1	181896384	182019661	123278	2	13800	ENSMUST00000193703.5	200	Enah	ENSMUSG00000022995	2940.51	-0.0738689	0.937123113022548
chr1	182019894	182020064	171	*	Rep1_1_peak_3383	145	.	10.2806	17.6224	14.5388	406	Promoter	1	181904400	182019990	115591	2	13800	ENSMUST00000111024.9	0	Enah	ENSMUSG00000022995	2940.51	-0.0738689	0.937123113022548
chr1	182020149	182020305	157	*	Rep1_1_peak_3383	145	.	10.2806	17.6224	14.5388	406	Promoter	1	181904400	182019990	115591	2	13800	ENSMUST00000111024.9	-159	Enah	ENSMUSG00000022995	2940.51	-0.0738689	0.937123113022548
chr1	182094772	182094996	225	*	Rep1_1_peak_3387	95	.	7.92672	12.3558	9.50284	306	Distal Intergenic	1	182124737	182131919	7183	1	27058	ENSMUST00000111018.1	-29741	Srp9	ENSMUSG00000026511	1999.12	0.982482	0.0512822116510434
chr1	182124561	182124786	226	*	Rep1_1_peak_3394	385	.	20.5514	42.3148	38.592	221	Promoter	1	182124737	182131919	7183	1	27058	ENSMUST00000111018.1	0	Srp9	ENSMUSG00000026511	1999.12	0.982482	0.0512822116510434
chr1	182124956	182125242	287	*	Rep1_1_peak_3394	385	.	20.5514	42.3148	38.592	221	Promoter	1	182124750	182132407	7658	1	27058	ENSMUST00000027792.5	206	Srp9	ENSMUSG00000026511	1999.12	0.982482	0.0512822116510434
chr1	182282130	182282353	224	*	Rep1_1_peak_3397	631	.	29.0646	67.3654	63.1062	693	Promoter	1	182279004	182282224	3221	2	13244	ENSMUST00000133052.1	0	Degs1	ENSMUSG00000038633	1152.25	-0.103357	0.909779429854195
chr1	182282487	182283010	524	*	Rep1_1_peak_3397	631	.	29.0646	67.3654	63.1062	693	Promoter	1	182275772	182282804	7033	2	13244	ENSMUST00000035295.5	0	Degs1	ENSMUSG00000038633	1152.25	-0.103357	0.909779429854195
chr1	182341574	182341743	170	*	Rep1_1_peak_3399	84	.	7.4142	11.2636	8.47983	126	Promoter	1	182313102	182341618	28517	2	67948	ENSMUST00000051431.9	0	Fbxo28	ENSMUSG00000047539	110.836	-0.932447	0.118741935642839
chr1	182408668	182409294	627	*	Rep1_1_peak_3400	1239	.	46.6013	129.722	123.985	401	Promoter	1	182409172	182462432	53261	1	209456	ENSMUST00000117245.1	0	Trp53bp2	ENSMUSG00000026510	90.0527	-2.23514	0.249315809334701
chr1	182516830	182517025	196	*	Rep1_1_peak_3411	54	.	5.71675	7.95125	5.42142	114	Promoter	1	182467260	182517524	50265	2	12334	ENSMUST00000068505.9	499	Capn2	ENSMUSG00000026509	0.677152	-0.922133	NA
chr1	182528729	182528878	150	*	Rep1_1_peak_3414	66	.	6.40248	9.24414	6.6045	112	Distal Intergenic	1	182483905	182517608	33704	2	12334	ENSMUST00000192483.1	-11121	Capn2	ENSMUSG00000026509	0.677152	-0.922133	NA
chr1	182764760	182764934	175	*	Rep1_1_peak_3423	129	.	9.63251	15.9331	12.9141	162	Promoter	1	182764895	182896591	131697	1	96935	ENSMUST00000085724.4	0	Susd4	ENSMUSG00000038576	1.59351	0.324385	NA
chr1	182983066	182983404	339	*	Rep1_1_peak_3436	258	.	14.0098	29.3111	25.8852	144	Distal Intergenic	1	182954828	182970024	15197	1	53791	ENSMUST00000195614.1	28238	Tlr5	ENSMUSG00000079164	#N/A	#N/A	#N/A
chr1	182990638	182990750	113	*	Rep1_1_peak_3437	24	.	3.85521	4.59136	2.48816	96	Distal Intergenic	1	182954828	182970024	15197	1	53791	ENSMUST00000195614.1	35810	Tlr5	ENSMUSG00000079164	#N/A	#N/A	#N/A
chr1	183088760	183088921	162	*	Rep1_1_peak_3441	55	.	5.74126	8.14904	5.58801	56	Exon (ENSMUST00000171366.6/68897, exon 8 of 8)	1	183086266	183147461	61196	2	68897	ENSMUST00000171366.6	58540	NA	NA	#N/A	#N/A	#N/A
chr1	183296854	183297174	321	*	Rep1_1_peak_3449	230	.	12.972	26.398	23.0474	208	Promoter	1	183297049	183325476	28428	1	108909	ENSMUST00000109166.7	0	Aida	ENSMUSG00000042901	21.7944	1.69902	0.0658405128107376
chr1	183345385	183345591	207	*	Rep1_1_peak_3452	381	.	17.5134	41.8936	38.1793	642	Promoter	1	183326725	183345296	18572	2	338366	ENSMUST00000109158.8	-89	Mia3	ENSMUSG00000056050	309.787	-0.578204	0.204996026941927
chr1	183369494	183369702	209	*	Rep1_1_peak_3454	225	.	13.3298	25.9202	22.5826	689	Promoter	1	183358565	183369553	10989	2	338366	ENSMUST00000194543.1	0	Mia3	ENSMUSG00000056050	309.787	-0.578204	0.204996026941927
chr1	183388763	183389095	333	*	Rep1_1_peak_3455	650	.	29.7252	69.3078	65.006	158	Promoter	1	183388981	183409353	20373	1	21339	ENSMUST00000097043.10	0	Taf1a	ENSMUSG00000072258	314.258	0.120617	0.853408447105749
chr1	184033999	184034509	511	*	Rep1_1_peak_3460	361	.	19.5085	39.7812	36.1182	943	Promoter	1	184034381	184075636	41256	1	63953	ENSMUST00000048655.7	0	Dusp10	ENSMUSG00000039384	243.746	-0.309452	0.783607091808162
chr1	184732634	184732797	164	*	Rep1_1_peak_3470	121	.	9.21106	15.1279	12.1436	143	Promoter	1	184727140	184732619	5480	2	15284	ENSMUST00000048572.6	-15	Hlx	ENSMUSG00000039377	0.396852	0	NA
chr1	184827179	184827387	209	*	Rep1_1_peak_3479	118	.	9.11508	14.7809	11.8085	222	Promoter	1	184813692	184827267	13576	2	67247	ENSMUST00000162261.7	0	Marc2	ENSMUSG00000073481	562.96	0.307277	0.640608836576582
chr1	184845783	184846063	281	*	Rep1_1_peak_3481	216	.	12.4532	24.9666	21.6553	482	Promoter	1	184813068	184845881	32814	2	67247	ENSMUST00000068725.9	0	Marc2	ENSMUSG00000073481	562.96	0.307277	0.640608836576582
chr1	184897781	184897827	47	*	Rep1_1_peak_3487	55	.	5.74126	8.14904	5.58801	93	3' UTR	1	184871926	184883218	11293	2	226777	ENSMUST00000048308.5	-14563	C130074G19Rik	ENSMUSG00000039349	715.624	-0.26782	0.650948948717679
chr1	185203906	185204267	362	*	Rep1_1_peak_3492	810	.	33.0355	85.7499	81.0691	254	Promoter	1	185204117	185284185	80069	1	98732	ENSMUST00000194740.5	0	Rab3gap2	ENSMUSG00000039318	37.9138	-1.21991	0.537574653810584
chr1	185329230	185329472	243	*	Rep1_1_peak_3500	301	.	16.516	33.632	30.1041	696	Promoter	1	185284726	185329396	44671	2	381314	ENSMUST00000027921.10	0	Iars2	ENSMUSG00000026618	88.8794	-1.12667	0.360892855397522
chr1	185332003	185332283	281	*	Rep1_1_peak_3501	519	.	25.1013	55.9236	51.9082	200	Promoter	1	185332149	185357777	25629	1	23827	ENSMUST00000027916.12	0	Bpnt1	ENSMUSG00000026617	94.2972	-0.666639	0.582103297948488
chr1	185362794	185363157	364	*	Rep1_1_peak_3502	288	.	13.9245	32.3405	28.8415	355	Promoter	1	185363044	185410199	47156	1	107508	ENSMUST00000192284.5	0	Eprs	ENSMUSG00000026615	2327.85	-0.356921	0.380501920850768
chr1	185482127	185482284	158	*	Rep1_1_peak_3505	31	.	4.26832	5.35853	3.12394	76	Distal Intergenic	1	185497388	185498017	630	1	114668	ENSMUST00000192616.1	-15104	NA	NA	#N/A	#N/A	#N/A
chr1	186117201	186117398	198	*	Rep1_1_peak_3507	204	.	12.8507	23.7094	20.4314	212	Promoter	1	186087731	186117310	29580	2	226791	ENSMUST00000045388.7	0	Lyplal1	ENSMUSG00000039246	2.97491	-4.19781	0.478906450456734
chr1	186749246	186749522	277	*	Rep1_1_peak_3511	92	.	7.82525	12.0721	9.22676	139	Promoter	1	186720978	186749358	28381	2	67223	ENSMUST00000001339.5	0	Rrp15	ENSMUSG00000001305	1003.33	0.491417	0.353742153897158
chr1	187215473	187215612	140	*	Rep1_1_peak_3520	91	.	7.71043	11.959	9.12333	212	Promoter	1	187215508	187235831	20324	1	67769	ENSMUST00000097443.9	0	Gpatch2	ENSMUSG00000039210	61.9824	-0.49427	0.678339063463093
chr1	189342867	189342976	110	*	Rep1_1_peak_3538	42	.	4.9797	6.59868	4.20493	103	Promoter	1	189209790	189343355	133566	2	16526	ENSMUST00000193319.5	379	Kcnk2	ENSMUSG00000037624	0.491469	3.08945	NA
chr1	189343707	189343939	233	*	Rep1_1_peak_3539	66	.	6.42536	9.32558	6.66397	125	Promoter	1	189207937	189343832	135896	2	16526	ENSMUST00000110920.6	0	Kcnk2	ENSMUSG00000037624	0.491469	3.08945	NA
chr1	189687986	189688431	446	*	Rep1_1_peak_3544	294	.	14.6734	32.9456	29.4371	548	Promoter	1	189640606	189688086	47481	2	108000	ENSMUST00000171929.7	0	Cenpf	ENSMUSG00000026605	637.292	-0.438303	0.575361713672668
chr1	189727932	189728231	300	*	Rep1_1_peak_3547	126	.	9.18601	15.6991	12.6851	384	Promoter	1	189728268	189876695	148428	1	19250	ENSMUST00000097442.8	-37	Ptpn14	ENSMUSG00000026604	10.3003	-1.89587	0.545412219812616
chr1	189728384	189728666	283	*	Rep1_1_peak_3547	126	.	9.18601	15.6991	12.6851	384	Promoter	1	189728275	189840609	112335	1	19250	ENSMUST00000194127.5	109	Ptpn14	ENSMUSG00000026604	10.3003	-1.89587	0.545412219812616
chr1	189883978	189884133	156	*	Rep1_1_peak_3566	131	.	9.20726	16.1293	13.1059	293	Exon (ENSMUST00000193794.1/ENSMUST00000193794.1, exon 1 of 1)	1	189880642	189882372	1731	2	226830	ENSMUST00000132289.1	-1606	Smyd2	ENSMUSG00000026603	66.0028	-1.14039	0.253238757891544
chr1	189920972	189921098	127	*	Rep1_1_peak_3572	45	.	5.23224	7.02159	4.57648	98	Intron (ENSMUST00000027897.7/226830, intron 1 of 11)	1	189885046	189922253	37208	2	226830	ENSMUST00000144452.1	1155	Smyd2	ENSMUSG00000026603	66.0028	-1.14039	0.253238757891544
chr1	189922051	189922238	188	*	Rep1_1_peak_3573	66	.	6.31538	9.32272	6.66397	526	Promoter	1	189885046	189922253	37208	2	226830	ENSMUST00000144452.1	15	Smyd2	ENSMUSG00000026603	66.0028	-1.14039	0.253238757891544
chr1	189922417	189922580	164	*	Rep1_1_peak_3573	66	.	6.31538	9.32272	6.66397	526	Promoter	1	189880492	189922363	41872	2	226830	ENSMUST00000027897.7	-54	Smyd2	ENSMUSG00000026603	66.0028	-1.14039	0.253238757891544
chr1	190392199	190392396	198	*	Rep1_1_peak_3593	66	.	6.40248	9.24414	6.6045	119	Distal Intergenic	1	190403645	190417145	13501	1	433390	ENSMUST00000193966.1	-11249	NA	NA	#N/A	#N/A	#N/A
chr1	190911663	190911897	235	*	Rep1_1_peak_3618	145	.	10.2806	17.6224	14.5388	121	Promoter	1	190700202	190911747	211546	2	320119	ENSMUST00000159624.7	0	NA	NA	#N/A	#N/A	#N/A
chr1	190928430	190928789	360	*	Rep1_1_peak_3619	506	.	24.4164	54.6311	50.6384	153	Promoter	1	190928492	190938435	9944	1	52477	ENSMUST00000137608.7	0	NA	NA	#N/A	#N/A	#N/A
chr1	190978331	190978539	209	*	Rep1_1_peak_3625	78	.	7.11386	10.6376	7.87937	160	Promoter	1	190947648	190979002	31355	2	226841	ENSMUST00000047409.8	463	Vash2	ENSMUSG00000037568	0.178474	1.46324	NA
chr1	190978672	190978768	97	*	Rep1_1_peak_3626	41	.	4.91855	6.47705	4.11336	281	Promoter	1	190947648	190979002	31355	2	226841	ENSMUST00000047409.8	234	Vash2	ENSMUSG00000037568	0.178474	1.46324	NA
chr1	191026006	191026348	343	*	Rep1_1_peak_3631	209	.	11.3136	24.2019	20.9151	697	Promoter	1	191005847	191026158	20312	2	226844	ENSMUST00000085635.5	0	Mfsd7b	ENSMUSG00000066595	60.2543	0.761508	0.718488992607604
chr1	191098282	191098517	236	*	Rep1_1_peak_3638	114	.	8.61189	14.364	11.4095	177	Promoter	1	191098325	191108943	10619	1	381319	ENSMUST00000027943.5	0	Batf3	ENSMUSG00000026630	0.890382	-0.793827	NA
chr1	191098710	191098878	169	*	Rep1_1_peak_3638	114	.	8.61189	14.364	11.4095	177	Promoter	1	191098383	191108486	10104	1	381319	ENSMUST00000192268.1	327	Batf3	ENSMUSG00000026630	0.890382	-0.793827	NA
chr1	191126099	191126298	200	*	Rep1_1_peak_3641	82	.	7.26616	10.986	8.21069	365	Distal Intergenic	1	191100477	191108909	8433	1	381319	ENSMUST00000191621.1	25622	Batf3	ENSMUSG00000026630	0.890382	-0.793827	NA
chr1	191183013	191183734	722	*	Rep1_1_peak_3644	406	.	20.8877	44.4149	40.6458	553	Promoter	1	191170296	191183340	13045	2	11910	ENSMUST00000027941.13	0	Atf3	ENSMUSG00000026628	#N/A	#N/A	#N/A
chr1	191224367	191224716	350	*	Rep1_1_peak_3649	328	.	17.0873	36.3909	32.8041	201	Promoter	1	191224454	191225835	1382	1	100504360	ENSMUST00000139056.2	0	NA	NA	#N/A	#N/A	#N/A
chr1	191317896	191318108	213	*	Rep1_1_peak_3660	120	.	9.24802	15.051	12.0679	158	Promoter	1	191306789	191318194	11406	2	66208	ENSMUST00000046770.9	86	Nenf	ENSMUSG00000037499	33.4633	-1.66312	0.231891756679451
chr1	191325799	191326048	250	*	Rep1_1_peak_3661	331	.	18.1985	36.7574	33.1598	284	Promoter	1	191325912	191350914	25003	1	66950	ENSMUST00000027940.5	0	Tmem206	ENSMUSG00000026627	15.9602	0.0441666	0.995828492773231
chr1	191343865	191343976	112	*	Rep1_1_peak_3664	42	.	4.9797	6.59868	4.20493	137	Intron (ENSMUST00000027940.5/66950, intron 4 of 7)	1	191354805	191356465	1661	2	226849	ENSMUST00000191920.1	12489	Ppp2r5a	ENSMUSG00000026626	120.703	-0.554205	0.587139084172305
chr1	191397083	191397336	254	*	Rep1_1_peak_3668	235	.	14.1358	26.8844	23.5215	269	Promoter	1	191351975	191397041	45067	2	226849	ENSMUST00000067976.8	-42	Ppp2r5a	ENSMUSG00000026626	120.703	-0.554205	0.587139084172305
chr1	191397560	191397765	206	*	Rep1_1_peak_3668	235	.	14.1358	26.8844	23.5215	269	Promoter	1	191351975	191397041	45067	2	226849	ENSMUST00000067976.8	-519	Ppp2r5a	ENSMUSG00000026626	120.703	-0.554205	0.587139084172305
chr1	191575441	191576147	707	*	Rep1_1_peak_3670	637	.	28.2282	68.0227	63.7442	650	Promoter	1	191537356	191575521	38166	2	76843	ENSMUST00000195650.5	0	NA	NA	#N/A	#N/A	#N/A
chr1	191821305	191821461	157	*	Rep1_1_peak_3679	260	.	14.7472	29.4276	26.0005	177	Promoter	1	191821444	191833050	11607	1	18005	ENSMUST00000027931.7	0	Nek2	ENSMUSG00000026622	93.2066	-0.023342	0.985701528694573
chr1	191836724	191836881	158	*	Rep1_1_peak_3681	66	.	6.40248	9.24414	6.6045	77	Distal Intergenic	1	191827148	191829988	2841	1	18005	ENSMUST00000136733.1	9576	Nek2	ENSMUSG00000026622	93.2066	-0.023342	0.985701528694573
chr1	191906061	191906435	375	*	Rep1_1_peak_3687	258	.	14.0098	29.3111	25.8852	754	Promoter	1	191906767	191913247	6481	1	22782	ENSMUST00000044954.6	-332	Slc30a1	ENSMUSG00000037434	0.447957	0.883723	NA
chr1	191906502	191906716	215	*	Rep1_1_peak_3687	258	.	14.0098	29.3111	25.8852	754	Promoter	1	191906767	191913247	6481	1	22782	ENSMUST00000044954.6	-51	Slc30a1	ENSMUSG00000037434	0.447957	0.883723	NA
chr1	191964423	191964521	99	*	Rep1_1_peak_3690	112	.	8.3021	14.2241	11.283	85	Distal Intergenic	1	191977370	191988283	10914	1	74023	ENSMUST00000180463.2	-12849	Rd3	ENSMUSG00000049353	0.0946464	-0.0879947	NA
chr1	192092291	192092754	464	*	Rep1_1_peak_3700	307	.	16.2382	34.3105	30.7688	399	Promoter	1	191997430	192092559	95130	2	22033	ENSMUST00000085573.11	0	NA	NA	#N/A	#N/A	#N/A
chr1	192100896	192101058	163	*	Rep1_1_peak_3701	44	.	5.14029	6.85692	4.43594	137	3' UTR	1	191997430	192092559	95130	2	22033	ENSMUST00000085573.11	-8337	NA	NA	#N/A	#N/A	#N/A
chr1	192136486	192136853	368	*	Rep1_1_peak_3702	146	.	10.3621	17.772	14.685	341	Promoter	1	192136896	192151026	14131	1	100038712	ENSMUST00000180598.2	-43	NA	NA	#N/A	#N/A	#N/A
chr1	192137817	192138330	514	*	Rep1_1_peak_3703	181	.	12.0936	21.3778	18.1682	484	Promoter	1	192098546	192138010	39465	2	214742	ENSMUST00000110849.9	0	Rcor3	ENSMUSG00000037395	40.2264	-2.07642	0.111743625891177
chr1	192795091	192795280	190	*	Rep1_1_peak_3715	77	.	6.88951	10.5338	7.79927	210	Distal Intergenic	1	192512828	192771223	258396	2	226861	ENSMUST00000044190.11	-23868	Hhat	ENSMUSG00000037375	0.468425	0.826542	NA
chr1	192825876	192826043	168	*	Rep1_1_peak_3717	78	.	7.11386	10.6376	7.87937	124	Distal Intergenic	1	192833169	192834719	1551	2	320952	ENSMUST00000057543.2	8676	NA	NA	#N/A	#N/A	#N/A
chr1	192834714	192835091	378	*	Rep1_1_peak_3720	197	.	12.4646	23.0074	19.7508	392	Promoter	1	192833169	192834719	1551	2	320952	ENSMUST00000057543.2	0	NA	NA	#N/A	#N/A	#N/A
chr1	192855619	192855776	158	*	Rep1_1_peak_3723	129	.	9.63251	15.9331	12.9141	239	Promoter	1	192844488	192855756	11269	2	214791	ENSMUST00000155579.7	0	NA	NA	#N/A	#N/A	#N/A
chr1	193035483	193036234	752	*	Rep1_1_peak_3724	930	.	40.051	98.0762	93.0996	578	Promoter	1	192891233	193035775	144543	2	329324	ENSMUST00000195354.5	0	Syt14	ENSMUSG00000016200	11.7204	-1.02378	0.701844889773896
chr1	193129915	193130534	620	*	Rep1_1_peak_3725	477	.	24.0433	51.6627	47.7376	481	Promoter	1	193104402	193130272	25871	2	215193	ENSMUST00000085555.6	0	Diexf	ENSMUSG00000016181	115.813	0.384341	0.762045096186369
chr1	193152911	193153205	295	*	Rep1_1_peak_3727	287	.	16.5129	32.2258	28.7317	297	Promoter	1	193153111	193172023	18913	1	54139	ENSMUST00000076521.6	0	Irf6	ENSMUSG00000026638	19.6742	0.113743	0.976638222342548
chr1	193173403	193173747	345	*	Rep1_1_peak_3731	579	.	26.9865	62.0796	57.9292	220	Promoter	1	193173468	193176298	2831	1	319266	ENSMUST00000161235.2	0	NA	NA	#N/A	#N/A	#N/A
chr1	194620100	194620288	189	*	Rep1_1_peak_3740	264	.	15.5024	29.8697	26.4336	350	Promoter	1	194619825	194816869	197045	1	18845	ENSMUST00000027952.11	275	Plxna2	ENSMUSG00000026640	14.2541	0.498789	0.917150030577266
chr1	194620386	194620696	311	*	Rep1_1_peak_3740	264	.	15.5024	29.8697	26.4336	350	Promoter	1	194619825	194816869	197045	1	18845	ENSMUST00000027952.11	561	Plxna2	ENSMUSG00000026640	14.2541	0.498789	0.917150030577266
chr1	194879585	194879841	257	*	Rep1_1_peak_3741	181	.	12.0936	21.3778	18.1682	152	Distal Intergenic	1	194822001	194822064	64	1	100628615	ENSMUST00000174892.1	57584	NA	NA	#N/A	#N/A	#N/A
chr1	195241581	195241865	285	*	Rep1_1_peak_3746	394	.	9.37379	43.184	39.4427	161	Distal Intergenic	1	195136811	195176716	39906	2	12902	ENSMUST00000195120.5	-64865	Cr2	ENSMUSG00000026616	0.0275274	1.40184	NA
chr10	3366398	3366553	156	*	Rep1_1_peak_3749	120	.	9.24802	15.051	12.0679	897	Promoter	10	3366544	3464975	98432	1	76142	ENSMUST00000217573.1	0	Ppp1r14c	ENSMUSG00000040653	7.45962	1.00616	0.827340230058647
chr10	3941434	3941618	185	*	Rep1_1_peak_3755	53	.	5.69109	7.89609	5.37294	130	Intron (ENSMUST00000120274.7/213783, intron 11 of 16)	10	3957891	3963526	5636	1	213783	ENSMUST00000141367.1	-16273	NA	NA	#N/A	#N/A	#N/A
chr10	4266214	4266691	478	*	Rep1_1_peak_3769	89	.	7.46364	11.7793	8.9634	141	Promoter	10	4266380	4359470	93091	1	83397	ENSMUST00000045730.6	0	Akap12	ENSMUSG00000038587	618.023	-0.199395	0.868053329554606
chr10	4334359	4334563	205	*	Rep1_1_peak_3771	724	.	32.6187	76.9652	72.49	142	Intron (ENSMUST00000045730.6/83397, intron 2 of 3)	10	4346841	4359470	12630	1	83397	ENSMUST00000216139.1	-12278	Akap12	ENSMUSG00000038587	618.023	-0.199395	0.868053329554606
chr10	4386577	4387332	756	*	Rep1_1_peak_3781	582	.	26.7988	62.4361	58.2776	194	Promoter	10	4367075	4387475	20401	2	381990	ENSMUST00000100077.4	143	Zbtb2	ENSMUSG00000075327	57.1918	-0.315317	0.810786462783176
chr10	4432155	4432705	551	*	Rep1_1_peak_3783	723	.	30.4287	76.8225	72.3479	247	Promoter	10	4401915	4432388	30474	2	66084	ENSMUST00000042251.10	0	Rmnd1	ENSMUSG00000019763	28.7158	0.523131	0.67417932765015
chr10	5550569	5550981	413	*	Rep1_1_peak_3795	266	.	15.4209	30.1365	26.6915	267	Promoter	10	5020917	5550678	529762	2	64009	ENSMUST00000215295.1	0	Syne1	ENSMUSG00000096054	2.96653	1.29765	0.773983527241895
chr10	5805362	5806216	855	*	Rep1_1_peak_3796	833	.	33.8734	88.1126	83.3714	1187	Promoter	10	5799160	5805600	6441	2	67141	ENSMUST00000019907.7	0	Fbxo5	ENSMUSG00000019773	565.378	-1.00151	0.00813666664528506
chr10	5823837	5824558	722	*	Rep1_1_peak_3798	536	.	22.2468	57.7065	53.6536	238	Promoter	10	5811887	5823910	12024	2	108853	ENSMUST00000019908.8	0	Mtrf1l	ENSMUSG00000019774	108.388	0.697033	0.351806903796657
chr10	5922470	5922640	171	*	Rep1_1_peak_3799	273	.	14.5287	30.7916	27.3306	677	Promoter	10	5825663	5922400	96738	2	56533	ENSMUST00000064225.13	-70	NA	NA	#N/A	#N/A	#N/A
chr10	6788814	6788963	150	*	Rep1_1_peak_3800	78	.	7.11386	10.6376	7.87937	150	Promoter	10	6788837	6832793	43957	1	18390	ENSMUST00000105603.1	0	Oprm1	ENSMUSG00000000766	#N/A	#N/A	#N/A
chr10	7211136	7211297	162	*	Rep1_1_peak_3803	322	.	15.6201	35.8774	32.2969	1212	Promoter	10	7119063	7212237	93175	2	215748	ENSMUST00000015346.11	940	Cnksr3	ENSMUSG00000015202	30.2675	0.647829	0.672412319664684
chr10	7211605	7211842	238	*	Rep1_1_peak_3803	322	.	15.6201	35.8774	32.2969	1212	Promoter	10	7119063	7212237	93175	2	215748	ENSMUST00000015346.11	395	Cnksr3	ENSMUSG00000015202	30.2675	0.647829	0.672412319664684
chr10	7212036	7212362	327	*	Rep1_1_peak_3803	322	.	15.6201	35.8774	32.2969	1212	Promoter	10	7119063	7212237	93175	2	215748	ENSMUST00000015346.11	0	Cnksr3	ENSMUSG00000015202	30.2675	0.647829	0.672412319664684
chr10	7589619	7590062	444	*	Rep1_1_peak_3806	508	.	23.3527	54.8327	50.8377	229	Promoter	10	7589800	7608567	18768	1	237253	ENSMUST00000134346.7	0	Lrp11	ENSMUSG00000019796	15.8586	-0.835175	0.68133374855829
chr10	7662417	7662796	380	*	Rep1_1_peak_3808	473	.	21.2741	51.2629	47.3445	878	Promoter	10	7637730	7663261	25532	2	18537	ENSMUST00000163085.7	465	Pcmt1	ENSMUSG00000019795	212.058	0.5351	0.428317631573504
chr10	7663192	7663493	302	*	Rep1_1_peak_3808	473	.	21.2741	51.2629	47.3445	878	Promoter	10	7629373	7663264	33892	2	18537	ENSMUST00000161123.7	0	Pcmt1	ENSMUSG00000019795	212.058	0.5351	0.428317631573504
chr10	7667459	7667790	332	*	Rep1_1_peak_3809	57	.	5.7077	8.33012	5.75458	256	Promoter	10	7667503	7678881	11379	1	69912	ENSMUST00000040135.8	0	Nup43	ENSMUSG00000040034	261.466	0.930865	0.0850335482948616
chr10	7681080	7681328	249	*	Rep1_1_peak_3810	166	.	10.9084	19.8556	16.6927	300	Promoter	10	7681214	7716460	35247	1	16798	ENSMUST00000165952.8	0	Lats1	ENSMUSG00000040021	2.8163	0.506473	0.841130971360002
chr10	7681523	7681841	319	*	Rep1_1_peak_3810	166	.	10.9084	19.8556	16.6927	300	Promoter	10	7681214	7716460	35247	1	16798	ENSMUST00000165952.8	309	Lats1	ENSMUSG00000040021	2.8163	0.506473	0.841130971360002
chr10	7725801	7726241	441	*	Rep1_1_peak_3811	1003	.	39.0406	105.533	100.369	176	Promoter	10	7726000	7763149	37150	1	23924	ENSMUST00000019929.12	0	Katna1	ENSMUSG00000019794	121.245	0.431092	0.204585532376835
chr10	7780829	7781089	261	*	Rep1_1_peak_3813	888	.	32.1868	93.7178	88.8462	873	Promoter	10	7767947	7780917	12971	2	215751	ENSMUST00000039763.13	0	Ginm1	ENSMUSG00000040006	64.5045	1.75526	0.00328782753697496
chr10	7792746	7792990	245	*	Rep1_1_peak_3814	547	.	25.2252	58.8711	54.7863	312	Promoter	10	7779303	7792800	13498	2	215751	ENSMUST00000124447.1	0	Ginm1	ENSMUSG00000040006	64.5045	1.75526	0.00328782753697496
chr10	8881358	8881506	149	*	Rep1_1_peak_3835	53	.	5.59937	7.91535	5.39062	136	Intron (ENSMUST00000015449.5/70097, intron 1 of 19)	10	8813722	8886052	72331	2	70097	ENSMUST00000213032.1	4546	Sash1	ENSMUSG00000015305	54.8752	-1.28691	0.603655877420741
chr10	8886031	8886247	217	*	Rep1_1_peak_3837	169	.	11.4583	20.1124	16.9439	136	Promoter	10	8722219	8886070	163852	2	70097	ENSMUST00000015449.5	0	Sash1	ENSMUSG00000015305	54.8752	-1.28691	0.603655877420741
chr10	8886479	8886637	159	*	Rep1_1_peak_3837	169	.	11.4583	20.1124	16.9439	136	Promoter	10	8722219	8886070	163852	2	70097	ENSMUST00000015449.5	-409	Sash1	ENSMUSG00000015305	54.8752	-1.28691	0.603655877420741
chr10	9901094	9901273	180	*	Rep1_1_peak_3842	61	.	6.11704	8.78355	6.18043	371	Promoter	10	9759958	9901079	141122	2	78808	ENSMUST00000141722.7	-15	Stxbp5	ENSMUSG00000019790	112.479	0.162688	0.88317444460115
chr10	10689383	10689538	156	*	Rep1_1_peak_3845	72	.	6.74018	9.90514	7.20751	140	3' UTR	10	10689448	10719251	29804	2	14816	ENSMUST00000155772.1	29713	Grm1	ENSMUSG00000019828	0.446409	0	NA
chr10	11149128	11149984	857	*	Rep1_1_peak_3849	723	.	30.4287	76.8225	72.3479	315	Promoter	10	11149427	11188150	38724	1	268281	ENSMUST00000159810.7	0	Shprh	ENSMUSG00000090112	270.003	0.339514	0.503033912039918
chr10	11280643	11281079	437	*	Rep1_1_peak_3851	185	.	10.8867	21.8087	18.5888	689	Promoter	10	11281330	11298052	16723	1	71865	ENSMUST00000129456.7	-251	NA	NA	#N/A	#N/A	#N/A
chr10	11281173	11281433	261	*	Rep1_1_peak_3851	185	.	10.8867	21.8087	18.5888	689	Promoter	10	11281330	11298052	16723	1	71865	ENSMUST00000129456.7	0	NA	NA	#N/A	#N/A	#N/A
chr10	11281649	11281926	278	*	Rep1_1_peak_3851	185	.	10.8867	21.8087	18.5888	689	Promoter	10	11281587	11295518	13932	1	71865	ENSMUST00000070300.4	62	NA	NA	#N/A	#N/A	#N/A
chr10	11343299	11343493	195	*	Rep1_1_peak_3852	59	.	5.68002	8.56858	5.97925	592	Promoter	10	11343404	11459644	116241	1	13853	ENSMUST00000069106.4	0	Epm2a	ENSMUSG00000055493	1481.41	1.00148	0.120679260340318
chr10	11343553	11343789	237	*	Rep1_1_peak_3852	59	.	5.68002	8.56858	5.97925	592	Promoter	10	11343453	11448698	105246	1	13853	ENSMUST00000161438.1	100	Epm2a	ENSMUSG00000055493	1481.41	1.00148	0.120679260340318
chr10	12868132	12868370	239	*	Rep1_1_peak_3858	148	.	9.46671	17.9185	14.8242	198	Promoter	10	12720825	12868171	147347	2	22288	ENSMUST00000219584.1	0	Utrn	ENSMUSG00000019820	236.008	0.305802	0.769184094496829
chr10	12868928	12869421	494	*	Rep1_1_peak_3859	181	.	12.0936	21.3778	18.1682	639	Promoter	10	12383380	12869365	485986	2	22288	ENSMUST00000218635.1	0	Utrn	ENSMUSG00000019820	236.008	0.305802	0.769184094496829
chr10	12919374	12919502	129	*	Rep1_1_peak_3860	24	.	3.85521	4.59136	2.48816	69	Intron (ENSMUST00000181073.8/320273, intron 2 of 2)	10	12916648	12923090	6443	2	320273	ENSMUST00000181073.8	3588	NA	NA	#N/A	#N/A	#N/A
chr10	12922747	12923119	373	*	Rep1_1_peak_3861	66	.	6.31538	9.32272	6.66397	360	Promoter	10	12916648	12923090	6443	2	320273	ENSMUST00000181073.8	0	NA	NA	#N/A	#N/A	#N/A
chr10	12941628	12941798	171	*	Rep1_1_peak_3862	24	.	3.81117	4.51506	2.43784	101	Exon (ENSMUST00000042861.6/74732, exon 3 of 3)	10	12916679	12923090	6412	2	320273	ENSMUST00000180529.1	-18538	NA	NA	#N/A	#N/A	#N/A
chr10	12963995	12964471	477	*	Rep1_1_peak_3864	159	.	10.9231	19.1084	15.9728	422	Promoter	10	12938209	12964262	26054	2	74732	ENSMUST00000042861.6	0	NA	NA	#N/A	#N/A	#N/A
chr10	13008292	13008527	236	*	Rep1_1_peak_3866	66	.	6.31538	9.32272	6.66397	629	5' UTR	10	13005343	13009183	3841	1	66125	ENSMUST00000105139.4	2949	Sf3b5	ENSMUSG00000078348	2082.41	0.617658	0.0620121649268939
chr10	13090487	13090841	355	*	Rep1_1_peak_3869	209	.	12.6308	24.2127	20.9207	251	Promoter	10	13090691	13124860	34170	1	22634	ENSMUST00000123135.7	0	Plagl1	ENSMUSG00000019817	8.45263	-0.140486	0.983643531178024
chr10	13192994	13193316	323	*	Rep1_1_peak_3872	315	.	17.7847	35.1547	31.5899	484	Promoter	10	13178140	13193168	15029	2	353258	ENSMUST00000019950.5	0	Ltv1	ENSMUSG00000019814	928.743	0.389661	0.237174160914628
chr10	13500986	13501397	412	*	Rep1_1_peak_3878	351	.	19.2074	38.7851	35.1381	160	Promoter	10	13501001	13515543	14543	1	66848	ENSMUST00000060212.12	0	NA	NA	#N/A	#N/A	#N/A
chr10	13553032	13553219	188	*	Rep1_1_peak_3879	150	.	10.6529	18.1215	15.0203	230	Promoter	10	13523842	13553142	29301	2	56535	ENSMUST00000170376.7	0	Pex3	ENSMUSG00000019809	405.868	0.230993	0.716035782106522
chr10	13861453	13861592	140	*	Rep1_1_peak_3884	118	.	9.13445	14.8199	11.8461	123	Promoter	10	13798147	13861326	63180	2	66253	ENSMUST00000162798.1	-127	Aig1	ENSMUSG00000019806	5.35344	-3.68901	0.265619978214163
chr10	13868781	13869040	260	*	Rep1_1_peak_3885	66	.	6.42536	9.32558	6.66397	278	Promoter	10	13647054	13868980	221927	2	66253	ENSMUST00000162610.7	0	Aig1	ENSMUSG00000019806	5.35344	-3.68901	0.265619978214163
chr10	13966896	13967096	201	*	Rep1_1_peak_3888	104	.	8.35296	13.329	10.4233	603	Promoter	10	13966961	14004826	37866	1	15273	ENSMUST00000185392.1	0	NA	NA	#N/A	#N/A	#N/A
chr10	14130899	14131041	143	*	Rep1_1_peak_3891	55	.	5.78282	8.06863	5.52459	146	Exon (ENSMUST00000187083.6/15273, exon 8 of 13)	10	13967024	14079675	112652	1	15273	ENSMUST00000191464.1	163875	NA	NA	#N/A	#N/A	#N/A
chr10	17722933	17723257	325	*	Rep1_1_peak_3897	159	.	10.9231	19.1084	15.9728	287	Promoter	10	17723218	17725674	2457	1	17684	ENSMUST00000038107.8	0	Cited2	ENSMUSG00000039910	95.9002	-0.207743	0.909490958633717
chr10	17947192	17947429	238	*	Rep1_1_peak_3900	120	.	9.24802	15.051	12.0679	386	Promoter	10	17899035	17948067	49033	2	380629	ENSMUST00000037879.7	638	Heca	ENSMUSG00000039879	24.2077	-0.119176	0.957966034734161
chr10	17947954	17948294	341	*	Rep1_1_peak_3901	694	.	32.0124	73.8806	69.4703	470	Promoter	10	17899035	17948067	49033	2	380629	ENSMUST00000037879.7	0	Heca	ENSMUSG00000039879	24.2077	-0.119176	0.957966034734161
chr10	18022747	18022950	204	*	Rep1_1_peak_3902	110	.	8.56386	13.9607	11.0324	570	Promoter	10	18011524	18022878	11355	2	73112	ENSMUST00000218994.1	0	Abracl	ENSMUSG00000078453	36.2743	-0.460961	0.785526162929577
chr10	18055429	18055616	188	*	Rep1_1_peak_3903	117	.	8.9955	14.731	11.7607	370	Promoter	10	18055861	18125130	69270	1	19707	ENSMUST00000154718.7	-245	Reps1	ENSMUSG00000019854	157.307	-0.246931	0.80676314244337
chr10	18234924	18235402	479	*	Rep1_1_peak_3906	210	.	13.3503	24.3555	21.0621	538	Promoter	10	18213676	18234996	21321	2	215814	ENSMUST00000080860.12	0	Ccdc28a	ENSMUSG00000059554	109.774	-0.983048	0.532319292065741
chr10	18743768	18743952	185	*	Rep1_1_peak_3922	77	.	6.88951	10.5338	7.79927	238	Promoter	10	18743777	18746793	3017	1	102635639	ENSMUST00000214043.1	0	NA	NA	#N/A	#N/A	#N/A
chr10	18845193	18845406	214	*	Rep1_1_peak_3924	115	.	8.69334	14.5023	11.5431	427	Promoter	10	18845020	18857073	12054	1	64058	ENSMUST00000019998.8	173	Perp	ENSMUSG00000019851	1315	-0.707401	0.489240164880824
chr10	19015307	19015589	283	*	Rep1_1_peak_3928	506	.	25.0296	54.652	50.6583	630	Promoter	10	19000910	19015410	14501	2	21929	ENSMUST00000019997.10	0	NA	NA	#N/A	#N/A	#N/A
chr10	19591626	19592306	681	*	Rep1_1_peak_3933	686	.	31.6192	73.0638	68.6789	289	Promoter	10	19591949	19610229	18281	1	15979	ENSMUST00000020188.12	0	Ifngr1	ENSMUSG00000020009	34.1865	-0.798711	0.73961519928431
chr10	19907441	19907694	254	*	Rep1_1_peak_3941	102	.	8.25752	13.1566	10.2604	154	Promoter	10	19853900	19907689	53790	2	18634	ENSMUST00000020182.15	0	Pex7	ENSMUSG00000020003	94.8454	0.347807	0.785074573390835
chr10	19934556	19934716	161	*	Rep1_1_peak_3943	230	.	14.2277	26.3896	23.0425	247	Promoter	10	19934526	20141670	207145	1	26408	ENSMUST00000120259.7	30	Map3k5	ENSMUSG00000071369	369.8	0.899318	0.0865902726383336
chr10	20148573	20148728	156	*	Rep1_1_peak_3949	113	.	8.85242	14.2635	11.3182	392	Promoter	10	20148471	20281522	133052	1	17761	ENSMUST00000020173.15	102	Map7	ENSMUSG00000019996	802.89	0.367196	0.381079421500621
chr10	20312068	20312638	571	*	Rep1_1_peak_3958	568	.	23.1934	60.9857	56.8569	483	Promoter	10	20312469	20342501	30033	1	72567	ENSMUST00000092678.9	0	Bclaf1	ENSMUSG00000037608	4072.32	-0.122662	0.839384659489449
chr10	20312778	20312995	218	*	Rep1_1_peak_3958	568	.	23.1934	60.9857	56.8569	483	Promoter	10	20312537	20340263	27727	1	72567	ENSMUST00000185800.6	241	Bclaf1	ENSMUSG00000037608	4072.32	-0.122662	0.839384659489449
chr10	20347648	20348015	368	*	Rep1_1_peak_3959	173	.	10.4134	20.4925	17.3133	156	Promoter	10	20347770	20361304	13535	1	71804	ENSMUST00000169712.2	0	Mtfr2	ENSMUSG00000019992	64.2839	-1.35456	0.194390665648305
chr10	20400497	20400716	220	*	Rep1_1_peak_3960	126	.	9.18601	15.6991	12.6851	305	3' UTR	10	20348007	20360895	12889	1	71804	ENSMUST00000213374.1	52490	Mtfr2	ENSMUSG00000019992	64.2839	-1.35456	0.194390665648305
chr10	20952231	20952748	518	*	Rep1_1_peak_3966	615	.	26.9839	65.8252	61.5953	547	Promoter	10	20952547	21080429	127883	1	52906	ENSMUST00000105525.11	0	Ahi1	ENSMUSG00000019986	2.14411	-1.65496	0.62126864184795
chr10	21145036	21145201	166	*	Rep1_1_peak_3969	176	.	11.1987	20.8034	17.6097	120	Exon (ENSMUST00000180680.1/ENSMUST00000180680.1, exon 1 of 3)	10	21156366	21156645	280	2	17863	ENSMUST00000214539.1	11444	Myb	ENSMUSG00000019982	2.05536	4.22142	0.483804417123327
chr10	21161147	21161311	165	*	Rep1_1_peak_3972	174	.	11.5656	20.619	17.4341	456	Promoter	10	21125276	21160984	35709	2	17863	ENSMUST00000020158.8	-163	Myb	ENSMUSG00000019982	2.05536	4.22142	0.483804417123327
chr10	21295821	21296017	197	*	Rep1_1_peak_3976	538	.	26.1454	57.9636	53.8982	148	Promoter	10	21295979	21368898	72920	1	56422	ENSMUST00000020153.9	0	Hbs1l	ENSMUSG00000019977	55.4143	-0.382216	0.85817684794256
chr10	21994387	21994607	221	*	Rep1_1_peak_3988	186	.	11.563	21.8993	18.6753	794	Promoter	10	21994666	21999903	5238	1	20393	ENSMUST00000020145.11	-59	Sgk1	ENSMUSG00000019970	860.464	-0.18452	0.804087602405492
chr10	22148560	22148778	219	*	Rep1_1_peak_3992	78	.	7.11386	10.6376	7.87937	284	Promoter	10	22117362	22148610	31249	2	319887	ENSMUST00000181677.1	0	E030030I06Rik	ENSMUSG00000097327	217.833	1.08259	0.110880209197607
chr10	22731449	22731750	302	*	Rep1_1_peak_3997	387	.	20.6302	42.4787	38.7498	671	Promoter	10	22703879	22731447	27569	2	237336	ENSMUST00000127698.7	-2	Tbpl1	ENSMUSG00000071359	148.257	-0.0797613	0.942663670482939
chr10	23350305	23350407	103	*	Rep1_1_peak_4004	106	.	8.53663	13.5443	10.6268	231	Promoter	10	23105469	23350136	244668	2	14051	ENSMUST00000219315.1	-169	Eya4	ENSMUSG00000010461	0.181636	1.46324	NA
chr10	23787110	23787520	411	*	Rep1_1_peak_4005	427	.	20.6685	46.554	42.734	357	Promoter	10	23785183	23787275	2093	2	20042	ENSMUST00000218107.1	0	Rps12	ENSMUSG00000061983	178.078	-0.302025	0.613712951886873
chr10	24149153	24149422	270	*	Rep1_1_peak_4008	474	.	23.8901	51.3467	47.4265	166	Promoter	10	24149302	24155850	6549	1	53331	ENSMUST00000218050.1	0	Stx7	ENSMUSG00000019998	299.906	0.0382199	0.975093646048395
chr10	24869892	24870085	194	*	Rep1_1_peak_4014	89	.	7.26434	11.7749	8.9634	126	Promoter	10	24869986	24913681	43696	1	70208	ENSMUST00000092646.12	0	Med23	ENSMUSG00000019984	194.895	-0.364827	0.775206855603001
chr10	25359538	25360083	546	*	Rep1_1_peak_4021	672	.	30.1992	71.6185	67.2627	236	Promoter	10	25359798	25523515	163718	1	13822	ENSMUST00000053748.15	0	NA	NA	#N/A	#N/A	#N/A
chr10	26373714	26373902	189	*	Rep1_1_peak_4026	66	.	6.42536	9.32558	6.66397	352	Promoter	10	26274468	26373956	99489	2	237339	ENSMUST00000105519.9	54	L3mbtl3	ENSMUSG00000039089	159.972	-0.737445	0.383335356306751
chr10	26375986	26376111	126	*	Rep1_1_peak_4027	150	.	10.6708	18.1584	15.0526	120	Promoter	10	26333858	26375971	42114	2	237339	ENSMUST00000217699.1	-15	L3mbtl3	ENSMUSG00000039089	159.972	-0.737445	0.383335356306751
chr10	29196609	29196764	156	*	Rep1_1_peak_4036	77	.	6.88951	10.5338	7.79927	464	Exon (ENSMUST00000092629.3/67412, exon 6 of 7)	10	29198954	29221940	22987	1	212448	ENSMUST00000217011.1	-2190	9330159F19Rik	ENSMUSG00000004360	0.0849042	1.90897	NA
chr10	29313248	29313674	427	*	Rep1_1_peak_4037	347	.	17.1231	38.4123	34.7758	276	Promoter	10	29313281	29344344	31064	1	52665	ENSMUST00000161605.7	0	Echdc1	ENSMUSG00000019883	4.33199	-2.61685	0.407577017821953
chr10	29533593	29533674	82	*	Rep1_1_peak_4039	78	.	7.11386	10.6376	7.87937	113	Intron (ENSMUST00000092623.4/72780, intron 1 of 4)	10	29452418	29535867	83450	2	72780	ENSMUST00000092623.4	2193	Rspo3	ENSMUSG00000019880	0.0360933	0.256385	NA
chr10	30200518	30200732	215	*	Rep1_1_peak_4044	369	.	19.9188	40.6243	36.936	143	Promoter	10	30196009	30200560	4552	2	66311	ENSMUST00000099985.5	0	Cenpw	ENSMUSG00000075266	1362.37	0.71182	0.182936094647949
chr10	30600362	30600822	461	*	Rep1_1_peak_4045	244	.	13.4909	27.8464	24.4592	345	Promoter	10	30534225	30600749	66525	2	73681	ENSMUST00000019927.6	0	Trmt11	ENSMUSG00000019792	374.434	0.740789	0.273780233160683
chr10	30618143	30618629	487	*	Rep1_1_peak_4046	691	.	28.0196	73.5307	69.1346	310	Promoter	10	30608141	30618479	10339	2	66847	ENSMUST00000161074.7	0	Hint3	ENSMUSG00000019791	276.348	-0.144507	0.858850997357691
chr10	30802747	30802986	240	*	Rep1_1_peak_4047	139	.	9.97165	17.0646	13.9958	267	Promoter	10	30645584	30803107	157524	2	211329	ENSMUST00000068567.4	121	Ncoa7	ENSMUSG00000039697	25.8364	0.89421	0.508689572550716
chr10	30803301	30803464	164	*	Rep1_1_peak_4047	139	.	9.97165	17.0646	13.9958	267	Promoter	10	30695891	30803326	107436	2	211329	ENSMUST00000215725.1	0	Ncoa7	ENSMUSG00000039697	25.8364	0.89421	0.508689572550716
chr10	30842696	30843183	488	*	Rep1_1_peak_4049	381	.	20.0977	41.853	38.141	486	Promoter	10	30832359	30842801	10443	2	15214	ENSMUST00000019924.8	0	Hey2	ENSMUSG00000019789	0.216095	0.152293	NA
chr10	31313155	31313651	497	*	Rep1_1_peak_4054	226	.	13.8718	25.9934	22.6541	146	Promoter	10	31313383	31328204	14822	1	69692	ENSMUST00000000304.13	0	Hddc2	ENSMUSG00000000295	133.685	0.45237	0.705264706749069
chr10	31445920	31446080	161	*	Rep1_1_peak_4056	114	.	8.94447	14.4425	11.4848	256	Promoter	10	31332376	31445958	113583	2	21987	ENSMUST00000000305.6	0	Tpd52l1	ENSMUSG00000000296	2.33925	0.00892107	0.999843269306218
chr10	32889893	32890048	156	*	Rep1_1_peak_4060	66	.	6.31538	9.32272	6.66397	159	Promoter	10	31950579	32889848	939270	2	432450	ENSMUST00000219125.1	-45	Nkain2	ENSMUSG00000069670	0.0327812	0.60221	NA
chr10	34019258	34019945	688	*	Rep1_1_peak_4065	394	.	19.5203	43.1937	39.4481	632	Promoter	10	33996555	34019624	23070	2	66521	ENSMUST00000019917.5	0	Rwdd1	ENSMUSG00000019782	658.683	0.459385	0.523971741482339
chr10	34127489	34127661	173	*	Rep1_1_peak_4067	110	.	8.56386	13.9607	11.0324	131	Promoter	10	34126067	34127984	1918	2	215900	ENSMUST00000062784.7	323	Fam26f	ENSMUSG00000046031	55.342	-0.106782	0.967664364915788
chr10	34238273	34238287	15	*	Rep1_1_peak_4070	36	.	4.59301	5.92846	3.61898	117	Distal Intergenic	10	34151393	34207715	56323	2	212898	ENSMUST00000048010.8	-30558	Dse	ENSMUSG00000039497	6.02755	-2.00709	0.492300265567854
chr10	34282021	34282210	190	*	Rep1_1_peak_4071	238	.	12.7801	27.2508	23.8748	271	Promoter	10	34282190	34285275	3086	1	22110	ENSMUST00000061372.6	0	Tspyl1	ENSMUSG00000047514	178.532	0.770025	0.174905922652213
chr10	34418423	34418769	347	*	Rep1_1_peak_4075	455	.	22.9166	49.4004	45.5254	446	Promoter	10	34303609	34418539	114931	2	319638	ENSMUST00000105512.7	0	Nt5dc1	ENSMUSG00000039480	14.6351	-0.498387	0.854676649351786
chr10	36974079	36974407	329	*	Rep1_1_peak_4078	338	.	18.577	37.5015	33.8846	153	Promoter	10	36974544	37001889	27346	1	15182	ENSMUST00000019911.13	-137	Hdac2	ENSMUSG00000019777	922.056	-0.358737	0.559037783370777
chr10	37137124	37137325	202	*	Rep1_1_peak_4081	194	.	12.0566	22.7399	19.4906	647	Intron (ENSMUST00000092584.5/17118, intron 1 of 1)	10	37133375	37138920	5546	2	17118	ENSMUST00000092584.5	1595	Marcks	ENSMUSG00000069662	614.491	-1.46574	0.064184464741686
chr10	37140577	37141138	562	*	Rep1_1_peak_4083	870	.	36.9148	91.9065	87.0787	456	Exon (ENSMUST00000188813.1/ENSMUST00000188813.1, exon 1 of 1)	10	37133375	37138920	5546	2	17118	ENSMUST00000092584.5	-1657	Marcks	ENSMUSG00000069662	614.491	-1.46574	0.064184464741686
chr10	37141223	37141492	270	*	Rep1_1_peak_4083	870	.	36.9148	91.9065	87.0787	456	Exon (ENSMUST00000188813.1/ENSMUST00000188813.1, exon 1 of 1)	10	37133375	37138920	5546	2	17118	ENSMUST00000092584.5	-2303	Marcks	ENSMUSG00000069662	614.491	-1.46574	0.064184464741686
chr10	39171251	39171455	205	*	Rep1_1_peak_4089	147	.	10.5397	17.8907	14.7994	111	Exon (ENSMUST00000215835.1/ENSMUST00000215835.1, exon 1 of 1)	10	39150970	39163794	12825	2	327743	ENSMUST00000076713.5	-7457	Wisp3	ENSMUSG00000062074	0.298118	1.90897	NA
chr10	39369531	39369880	350	*	Rep1_1_peak_4092	306	.	16.8272	34.1914	30.6521	274	Promoter	10	39369764	39565381	195618	1	14360	ENSMUST00000063091.12	0	Fyn	ENSMUSG00000019843	7.17844	2.92209	0.315998023812084
chr10	39370507	39370675	169	*	Rep1_1_peak_4092	306	.	16.8272	34.1914	30.6521	274	Promoter	10	39369803	39564423	194621	1	14360	ENSMUST00000126486.7	704	Fyn	ENSMUSG00000019843	7.17844	2.92209	0.315998023812084
chr10	39462049	39462158	110	*	Rep1_1_peak_4096	36	.	4.59301	5.92846	3.61898	172	Intron (ENSMUST00000148152.7/14360, intron 3 of 4)	10	39454915	39564355	109441	1	14360	ENSMUST00000146287.7	7134	Fyn	ENSMUSG00000019843	7.17844	2.92209	0.315998023812084
chr10	39634775	39634890	116	*	Rep1_1_peak_4108	91	.	7.71043	11.959	9.12333	203	Intron (ENSMUST00000019987.6/103213, intron 3 of 8)	10	39641134	39645758	4625	1	103213	ENSMUST00000129693.1	-6244	Traf3ip2	ENSMUSG00000019842	9.48856	-0.352014	0.938408032224913
chr10	39731301	39731583	283	*	Rep1_1_peak_4111	273	.	14.5287	30.7916	27.3306	956	Promoter	10	39622976	39731776	108801	2	327744	ENSMUST00000153261.7	193	NA	NA	#N/A	#N/A	#N/A
chr10	39731682	39732234	553	*	Rep1_1_peak_4111	273	.	14.5287	30.7916	27.3306	956	Promoter	10	39732118	39875211	143094	1	19714	ENSMUST00000019986.12	0	NA	NA	#N/A	#N/A	#N/A
chr10	39732408	39732524	117	*	Rep1_1_peak_4111	273	.	14.5287	30.7916	27.3306	956	Promoter	10	39732364	39875206	142843	1	19714	ENSMUST00000164763.7	44	NA	NA	#N/A	#N/A	#N/A
chr10	39732591	39732873	283	*	Rep1_1_peak_4112	136	.	9.78727	16.7379	13.6867	262	Promoter	10	39732364	39875206	142843	1	19714	ENSMUST00000164763.7	227	NA	NA	#N/A	#N/A	#N/A
chr10	39898977	39899313	337	*	Rep1_1_peak_4114	346	.	17.7979	38.2485	34.6165	310	Promoter	10	39890018	39899238	9221	2	213332	ENSMUST00000178563.1	0	NA	NA	#N/A	#N/A	#N/A
chr10	39960190	39960400	211	*	Rep1_1_peak_4116	77	.	6.98714	10.4787	7.75458	144	3' UTR	10	39974604	39975257	654	2	215928	ENSMUST00000170505.1	14857	BC021785	ENSMUSG00000038528	1.61854	1.80587	NA
chr10	40142209	40142394	186	*	Rep1_1_peak_4122	427	.	20.6685	46.554	42.734	622	Promoter	10	40033532	40142254	108723	2	72472	ENSMUST00000092566.7	0	Slc16a10	ENSMUSG00000019838	95.9415	0.473368	0.686956869009587
chr10	40257520	40257820	301	*	Rep1_1_peak_4125	219	.	13.4933	25.2868	21.9661	226	Promoter	10	40247703	40257671	9969	2	67371	ENSMUST00000217537.1	0	Gtf3c6	ENSMUSG00000019837	300.597	-0.73128	0.102272980281731
chr10	40348833	40349388	556	*	Rep1_1_peak_4129	560	.	26.344	60.2015	56.0901	409	Promoter	10	40349308	40483818	134511	1	78334	ENSMUST00000044672.10	0	Cdk19	ENSMUSG00000038481	207.713	-0.497365	0.667513758938273
chr10	40349760	40350110	351	*	Rep1_1_peak_4129	560	.	26.344	60.2015	56.0901	409	Promoter	10	40349526	40482101	132576	1	78334	ENSMUST00000214659.1	234	Cdk19	ENSMUSG00000038481	207.713	-0.497365	0.667513758938273
chr10	40363078	40363390	313	*	Rep1_1_peak_4130	150	.	10.569	18.1569	15.0526	250	Intron (ENSMUST00000216736.1/78334, intron 1 of 11)	10	40349526	40482101	132576	1	78334	ENSMUST00000214659.1	13552	Cdk19	ENSMUSG00000038481	207.713	-0.497365	0.667513758938273
chr10	40883334	40883752	419	*	Rep1_1_peak_4140	435	.	21.8462	47.3634	43.5286	160	Promoter	10	40883475	40938569	55095	1	83767	ENSMUST00000019975.13	0	NA	NA	#N/A	#N/A	#N/A
chr10	40884443	40884635	193	*	Rep1_1_peak_4140	435	.	21.8462	47.3634	43.5286	160	Promoter	10	40883827	40938570	54744	1	83767	ENSMUST00000105509.1	616	NA	NA	#N/A	#N/A	#N/A
chr10	41072164	41072302	139	*	Rep1_1_peak_4144	133	.	9.83709	16.3404	13.3061	104	Promoter	10	41069977	41072285	2309	2	140741	ENSMUST00000061796.7	0	Gpr6	ENSMUSG00000046922	#N/A	#N/A	#N/A
chr10	41303072	41303351	280	*	Rep1_1_peak_4148	204	.	12.8507	23.7094	20.4314	315	Promoter	10	41188172	41303260	115089	2	103199	ENSMUST00000043814.4	0	Fig4	ENSMUSG00000038417	752.478	-0.348775	0.658978099133409
chr10	41450247	41450623	377	*	Rep1_1_peak_4150	269	.	15.2926	30.3901	26.9365	201	Promoter	10	41450383	41465574	15192	1	268294	ENSMUST00000080771.9	0	Zbtb24	ENSMUSG00000019826	78.6967	-0.839833	0.316050948350738
chr10	41478280	41478352	73	*	Rep1_1_peak_4155	34	.	4.5334	5.75867	3.47506	94	Promoter	10	41478478	41481165	2688	1	171580	ENSMUST00000130838.1	-126	Mical1	ENSMUSG00000019823	23.385	-4.09552	0.0656822756185154
chr10	41481191	41481525	335	*	Rep1_1_peak_4156	131	.	9.63804	16.1628	13.1326	132	Promoter	10	41481707	41482716	1010	1	171580	ENSMUST00000136681.1	-182	Mical1	ENSMUSG00000019823	23.385	-4.09552	0.0656822756185154
chr10	41490308	41490642	335	*	Rep1_1_peak_4160	427	.	18.9334	46.5283	42.7127	288	Promoter	10	41485642	41490330	4689	2	20598	ENSMUST00000126833.7	0	Smpd2	ENSMUSG00000019822	97.6698	-1.8836	0.13759634055019
chr10	41519054	41519534	481	*	Rep1_1_peak_4161	294	.	14.6734	32.9456	29.4371	174	Promoter	10	41519414	41531048	11635	1	53599	ENSMUST00000019962.14	0	Cd164	ENSMUSG00000019818	1576.4	-0.602839	0.0917120353462935
chr10	41544934	41545092	159	*	Rep1_1_peak_4162	221	.	13.7607	25.4437	22.121	151	Intron (ENSMUST00000159978.1/75973, intron 3 of 5)	10	41538846	41552849	14004	2	75973	ENSMUST00000159978.1	7757	Ccdc162	ENSMUSG00000075225	2.88145	0.852259	0.8873643773973
chr10	41544934	41545092	159	*	Rep1_1_peak_4162	221	.	13.7607	25.4437	22.121	151	Intron (ENSMUST00000159978.1/75973, intron 3 of 5)	10	41538846	41552849	14004	2	75973	ENSMUST00000159978.1	7757	Gm6976	ENSMUSG00000100855	#N/A	#N/A	#N/A
chr10	41809485	41809640	156	*	Rep1_1_peak_4172	918	.	37.2371	96.767	91.8284	624	Promoter	10	41718841	41809613	90773	2	103268	ENSMUST00000186239.6	0	Cep57l1	ENSMUSG00000019813	236.63	-0.944433	0.0796380030451631
chr10	41809802	41810586	785	*	Rep1_1_peak_4172	918	.	37.2371	96.767	91.8284	624	Promoter	10	41718841	41809868	91028	2	103268	ENSMUST00000189770.6	0	Cep57l1	ENSMUSG00000019813	236.63	-0.944433	0.0796380030451631
chr10	41887134	41887482	349	*	Rep1_1_peak_4173	396	.	20.3262	43.369	39.621	254	Promoter	10	41887439	41908424	20986	1	140742	ENSMUST00000041438.6	0	Sesn1	ENSMUSG00000038332	188.541	-0.747355	0.597609050994843
chr10	42018236	42018460	225	*	Rep1_1_peak_4179	243	.	14.3342	27.691	24.3093	438	Promoter	10	41914990	42018436	103447	2	213402	ENSMUST00000160262.8	0	Armc2	ENSMUSG00000071324	18.2805	-1.80163	0.489240164880824
chr10	42056866	42057009	144	*	Rep1_1_peak_4182	42	.	4.9797	6.59868	4.20493	85	Distal Intergenic	10	41916807	42018442	101636	2	213402	ENSMUST00000161927.7	-38424	Armc2	ENSMUSG00000071324	18.2805	-1.80163	0.489240164880824
chr10	42246592	42246786	195	*	Rep1_1_peak_4196	159	.	10.9231	19.1084	15.9728	104	Intron (ENSMUST00000105502.7/56484, intron 2 of 3)	10	42197554	42258366	60813	2	56484	ENSMUST00000177542.1	11580	NA	NA	#N/A	#N/A	#N/A
chr10	42273980	42274147	168	*	Rep1_1_peak_4197	238	.	14.0692	27.2163	23.8424	229	Intron (ENSMUST00000105502.7/56484, intron 2 of 3)	10	42196268	42276696	80429	2	56484	ENSMUST00000175881.7	2549	NA	NA	#N/A	#N/A	#N/A
chr10	42276515	42277118	604	*	Rep1_1_peak_4200	358	.	18.8746	39.5582	35.8985	324	Promoter	10	42181841	42276752	94912	2	56484	ENSMUST00000105502.7	0	NA	NA	#N/A	#N/A	#N/A
chr10	42277607	42278523	917	*	Rep1_1_peak_4201	506	.	24.4164	54.6311	50.6384	705	Promoter	10	42247431	42276755	29325	2	56484	ENSMUST00000105501.1	-852	NA	NA	#N/A	#N/A	#N/A
chr10	42501816	42502453	638	*	Rep1_1_peak_4206	700	.	31.6789	74.4458	70.0267	222	Promoter	10	42502030	42534787	32758	1	54198	ENSMUST00000105500.7	0	Snx3	ENSMUSG00000019804	1840.88	-0.0223072	0.970192698854818
chr10	42579680	42579864	185	*	Rep1_1_peak_4209	104	.	8.35296	13.329	10.4233	154	Promoter	10	42571484	42580345	8862	2	21907	ENSMUST00000126848.1	481	Nr2e1	ENSMUSG00000019803	1.32591	3.20359	NA
chr10	42581942	42582099	158	*	Rep1_1_peak_4212	66	.	6.42536	9.32558	6.66397	174	Intron (ENSMUST00000019938.10/21907, intron 1 of 8)	10	42572858	42580774	7917	2	21907	ENSMUST00000143891.1	-1168	Nr2e1	ENSMUSG00000019803	1.32591	3.20359	NA
chr10	42678793	42679092	300	*	Rep1_1_peak_4229	271	.	12.8847	30.5628	27.1067	210	Promoter	10	42678916	42702459	23544	1	14628	ENSMUST00000040718.5	0	Ostm1	ENSMUSG00000038280	434.922	0.38195	0.652576434429701
chr10	42761271	42761705	435	*	Rep1_1_peak_4232	1014	.	42.8616	106.668	101.476	162	Promoter	10	42761496	42832514	71019	1	140740	ENSMUST00000019937.4	0	Sec63	ENSMUSG00000019802	142.792	-0.605944	0.477018207547501
chr10	42988727	42988879	153	*	Rep1_1_peak_4244	51	.	5.55046	7.61742	5.12232	112	Distal Intergenic	10	42939881	42958721	18841	1	268297	ENSMUST00000127675.1	48846	Scml4	ENSMUSG00000044770	15.7575	0.951776	0.764338944195832
chr10	43155160	43155352	193	*	Rep1_1_peak_4253	69	.	6.6056	9.65373	6.96737	296	Exon (ENSMUST00000187332.1/ENSMUST00000187332.1, exon 1 of 1)	10	43172974	43174521	1548	2	109205	ENSMUST00000189987.1	19169	Sobp	ENSMUSG00000038248	0.499514	0	NA
chr10	43174778	43174933	156	*	Rep1_1_peak_4256	172	.	11.4335	20.3777	17.2024	517	Promoter	10	43174704	43176562	1859	1	74530	ENSMUST00000053792.1	74	NA	NA	#N/A	#N/A	#N/A
chr10	43221105	43221680	576	*	Rep1_1_peak_4257	417	.	21.2037	45.5771	41.7805	408	Promoter	10	43221486	43405395	183910	1	71365	ENSMUST00000160823.7	0	Pdss2	ENSMUSG00000038240	215.748	1.0765	0.099921868507477
chr10	43511142	43511297	156	*	Rep1_1_peak_4267	132	.	9.71443	16.3027	13.2696	726	Exon (ENSMUST00000167488.8/331623, exon 4 of 4)	10	43525159	43525843	685	2	67851	ENSMUST00000152926.1	14546	1700021F05Rik	ENSMUSG00000019797	1545.15	-0.25738	0.782784652206328
chr10	43540635	43541129	495	*	Rep1_1_peak_4273	477	.	22.3909	51.6829	47.7534	466	Promoter	10	43525133	43540968	15836	2	67851	ENSMUST00000147196.2	0	1700021F05Rik	ENSMUSG00000019797	1545.15	-0.25738	0.782784652206328
chr10	43578678	43578867	190	*	Rep1_1_peak_4274	147	.	10.2102	17.8356	14.7469	590	Promoter	10	43579169	43584265	5097	1	12484	ENSMUST00000058714.9	-302	Cd24a	ENSMUSG00000047139	287.766	0.412428	0.838856771502564
chr10	43578922	43579148	227	*	Rep1_1_peak_4274	147	.	10.2102	17.8356	14.7469	590	Promoter	10	43579169	43584265	5097	1	12484	ENSMUST00000058714.9	-21	Cd24a	ENSMUSG00000047139	287.766	0.412428	0.838856771502564
chr10	43684331	43684507	177	*	Rep1_1_peak_4278	66	.	6.40248	9.24414	6.6045	159	Intron (ENSMUST00000215599.1/414125, intron 3 of 4)	10	43623747	43630806	7060	1	414125	ENSMUST00000216735.1	60584	NA	NA	#N/A	#N/A	#N/A
chr10	43742639	43743034	396	*	Rep1_1_peak_4281	332	.	17.991	36.848	33.2463	186	Exon (ENSMUST00000214129.1/ENSMUST00000214129.1, exon 1 of 3)	10	43745809	43757569	11761	1	69443	ENSMUST00000213330.1	-2775	NA	NA	#N/A	#N/A	#N/A
chr10	43901723	43901890	168	*	Rep1_1_peak_4284	55	.	5.78282	8.06863	5.52459	158	Promoter	10	43901807	43947862	46056	1	170728	ENSMUST00000054418.11	0	Rtn4ip1	ENSMUSG00000019864	64.5462	-0.128622	0.940549585190634
chr10	44005891	44006050	160	*	Rep1_1_peak_4289	66	.	6.31538	9.32272	6.66397	222	Intron (ENSMUST00000200401.1/11630, intron 2 of 21)	10	43950638	44004369	53732	2	11630	ENSMUST00000020017.13	-1522	Aim1	ENSMUSG00000019866	51.1965	-0.0228122	0.995148073451518
chr10	44148696	44149091	396	*	Rep1_1_peak_4292	306	.	16.8272	34.1914	30.6521	478	Promoter	10	43950636	44148853	198218	2	11630	ENSMUST00000200401.1	0	Aim1	ENSMUSG00000019866	51.1965	-0.0228122	0.995148073451518
chr10	44268122	44268697	576	*	Rep1_1_peak_4294	655	.	28.8288	69.8812	65.5618	281	Promoter	10	44268358	44364291	95934	1	11793	ENSMUST00000039286.4	0	Atg5	ENSMUSG00000038160	552.197	-0.2364	0.58078163056162
chr10	44529388	44529649	262	*	Rep1_1_peak_4305	198	.	12.7028	23.0798	19.821	372	Promoter	10	44446717	44528501	81785	2	12142	ENSMUST00000167340.1	-887	Prdm1	ENSMUSG00000038151	0.700063	1.54095	NA
chr10	45486556	45486848	293	*	Rep1_1_peak_4317	135	.	9.95941	16.5898	13.5483	686	Promoter	10	45418363	45486395	68033	2	380669	ENSMUST00000215708.1	-161	Lin28b	ENSMUSG00000063804	190.384	-1.02308	0.0281525625876289
chr10	45577792	45578012	221	*	Rep1_1_peak_4318	91	.	7.71043	11.959	9.12333	101	Promoter	10	45577829	45712345	134517	1	209462	ENSMUST00000037044.12	0	Hace1	ENSMUSG00000038822	72.6772	0.251031	0.833066116104622
chr10	50592491	50592832	342	*	Rep1_1_peak_4323	382	.	20.3768	41.9548	38.2397	151	Promoter	10	50592669	50851485	258817	1	77987	ENSMUST00000035606.9	0	Ascc3	ENSMUSG00000038774	643.233	0.304664	0.509860702015574
chr10	50901305	50901434	130	*	Rep1_1_peak_4328	46	.	5.28448	7.11651	4.66372	102	Intron (ENSMUST00000020071.3/20464, intron 1 of 10)	10	50895651	50989152	93502	1	20464	ENSMUST00000020071.3	5654	Sim1	ENSMUSG00000019913	2.38044	5.63997	0.344637645222751
chr10	52027341	52027527	187	*	Rep1_1_peak_4336	55	.	5.82866	8.15082	5.58801	265	Exon (ENSMUST00000163017.9/215031, exon 3 of 3)	10	52022723	52028011	5289	1	215031	ENSMUST00000058347.5	4618	Vgll2	ENSMUSG00000049641	0.265675	-1.11408	NA
chr10	52233476	52233838	363	*	Rep1_1_peak_4337	139	.	9.97165	17.0646	13.9958	126	Promoter	10	52233619	52321376	87758	1	66686	ENSMUST00000069004.13	0	Dcbld1	ENSMUSG00000019891	462.502	-0.119915	0.908930972854469
chr10	52382015	52382521	507	*	Rep1_1_peak_4338	477	.	22.3909	51.6829	47.7534	475	Promoter	10	52337024	52382124	45101	2	94221	ENSMUST00000105475.8	0	Gopc	ENSMUSG00000019861	37.8592	-1.13919	0.478906450456734
chr10	52417361	52417744	384	*	Rep1_1_peak_4340	441	.	21.0744	47.9596	44.1157	133	Promoter	10	52417547	52440183	22637	1	52014	ENSMUST00000023830.15	0	Nus1	ENSMUSG00000023068	385.616	0.227282	0.66086184238695
chr10	52417817	52418111	295	*	Rep1_1_peak_4340	441	.	21.0744	47.9596	44.1157	133	Promoter	10	52417547	52440183	22637	1	52014	ENSMUST00000023830.15	270	Nus1	ENSMUSG00000023068	385.616	0.227282	0.66086184238695
chr10	53379746	53379973	228	*	Rep1_1_peak_4344	394	.	19.5203	43.1937	39.4481	768	Promoter	10	53273443	53379947	106505	2	100038725	ENSMUST00000220443.1	0	Cep85l	ENSMUSG00000038594	127.653	0.115596	0.945239073055708
chr10	53596530	53596914	385	*	Rep1_1_peak_4348	194	.	12.0566	22.7399	19.4906	397	Promoter	10	53596757	53607912	11156	1	66403	ENSMUST00000219271.1	0	Asf1a	ENSMUSG00000019857	692.825	0.1285	0.870603165549944
chr10	53629385	53629573	189	*	Rep1_1_peak_4350	538	.	23.3497	57.9484	53.884	738	Promoter	10	53608058	53629959	21902	2	71567	ENSMUST00000218549.1	386	Mcm9	ENSMUSG00000058298	133.807	0.465506	0.669522651883515
chr10	53629868	53630313	446	*	Rep1_1_peak_4350	538	.	23.3497	57.9484	53.884	738	Promoter	10	53608058	53629959	21902	2	71567	ENSMUST00000218549.1	0	Mcm9	ENSMUSG00000058298	133.807	0.465506	0.669522651883515
chr10	53751053	53751480	428	*	Rep1_1_peak_4352	189	.	12.2082	22.1531	18.9237	433	Promoter	10	53633145	53751123	117979	2	75906	ENSMUST00000020003.14	0	Fam184a	ENSMUSG00000019856	12.3403	0.482849	0.843072775798103
chr10	54075549	54075998	450	*	Rep1_1_peak_4353	244	.	13.4909	27.8464	24.4592	1258	Promoter	10	54075922	54081081	5160	1	100502920	ENSMUST00000181899.1	0	NA	NA	#N/A	#N/A	#N/A
chr10	56114999	56115309	311	*	Rep1_1_peak_4355	104	.	8.35296	13.329	10.4233	571	5' UTR	10	56106917	56116880	9964	1	73390	ENSMUST00000063138.7	8082	Msl3l2	ENSMUSG00000047669	#N/A	#N/A	#N/A
chr10	56115640	56115894	255	*	Rep1_1_peak_4355	104	.	8.35296	13.329	10.4233	571	Exon (ENSMUST00000063138.7/73390, exon 2 of 2)	10	56106917	56116880	9964	1	73390	ENSMUST00000063138.7	8723	Msl3l2	ENSMUSG00000047669	#N/A	#N/A	#N/A
chr10	56228686	56229053	368	*	Rep1_1_peak_4356	493	.	23.6827	53.2799	49.3177	188	Promoter	10	56014293	56228689	214397	2	544696	ENSMUST00000099739.4	0	Tbc1d32	ENSMUSG00000038122	8.17514	0.634143	0.914914597974425
chr10	57486153	57486413	261	*	Rep1_1_peak_4363	295	.	16.515	33.1077	29.5954	353	Promoter	10	57486385	57507668	21284	1	15500	ENSMUST00000220353.1	0	Hsf2	ENSMUSG00000019878	1248.88	-0.264867	0.688794305046674
chr10	57532359	57532591	233	*	Rep1_1_peak_4364	339	.	18.0736	37.5387	33.9201	324	Promoter	10	57515774	57532530	16757	2	56442	ENSMUST00000020027.10	0	Serinc1	ENSMUSG00000019877	1364.41	-0.177423	0.793020427360583
chr10	57631890	57632297	408	*	Rep1_1_peak_4366	114	.	8.61189	14.364	11.4095	109	Promoter	10	57631981	57738928	106948	1	18768	ENSMUST00000095668.9	0	NA	NA	#N/A	#N/A	#N/A
chr10	58255375	58255845	471	*	Rep1_1_peak_4369	150	.	10.6708	18.1584	15.0526	117	Promoter	10	58255497	58305599	50103	1	70297	ENSMUST00000057659.13	0	Gcc2	ENSMUSG00000038039	42.638	0.42925	0.744241272959666
chr10	58323027	58323759	733	*	Rep1_1_peak_4370	941	.	37.0226	99.1473	94.1504	332	Promoter	10	58323466	58424691	101226	1	110829	ENSMUST00000020078.13	0	Lims1	ENSMUSG00000019920	469.857	-0.120842	0.875306628358614
chr10	58446660	58447046	387	*	Rep1_1_peak_4371	433	.	21.4097	47.1905	43.3611	141	Promoter	10	58446920	58458999	12080	1	19386	ENSMUST00000219332.1	0	Ranbp2	ENSMUSG00000003226	2829.84	0.200381	0.57549522049678
chr10	58497916	58498275	360	*	Rep1_1_peak_4372	204	.	12.8507	23.7094	20.4314	294	Promoter	10	58497948	58576244	78297	1	76138	ENSMUST00000036576.9	0	Ccdc138	ENSMUSG00000038010	60.8698	1.23451	0.166054471758753
chr10	58812287	58812551	265	*	Rep1_1_peak_4381	104	.	7.24767	13.332	10.4235	1096	Promoter	10	58813359	59050020	236662	1	237353	ENSMUST00000135526.8	-808	Sh3rf3	ENSMUSG00000037990	18.6303	0.836273	0.796976714491519
chr10	58812826	58813010	185	*	Rep1_1_peak_4381	104	.	7.24767	13.332	10.4235	1096	Promoter	10	58813359	59050020	236662	1	237353	ENSMUST00000135526.8	-349	Sh3rf3	ENSMUSG00000037990	18.6303	0.836273	0.796976714491519
chr10	59221213	59222157	945	*	Rep1_1_peak_4389	427	.	20.6685	46.554	42.734	360	Promoter	10	59141627	59221847	80221	2	103080	ENSMUST00000220156.1	0	Sept10	ENSMUSG00000019917	119.405	0.659372	0.663551361714807
chr10	59323004	59323466	463	*	Rep1_1_peak_4391	792	.	35.0898	83.9026	79.2641	256	Promoter	10	59323296	59373304	50009	1	18451	ENSMUST00000009789.14	0	P4ha1	ENSMUSG00000019916	359.69	-1.10858	0.0681613427929621
chr10	59616520	59616811	292	*	Rep1_1_peak_4401	114	.	8.61189	14.364	11.4095	589	Promoter	10	59446984	59616692	169709	2	215999	ENSMUST00000020312.12	0	Mcu	ENSMUSG00000009647	22.8227	-0.786204	0.580392848049559
chr10	59702280	59702926	647	*	Rep1_1_peak_4404	831	.	32.1706	87.9287	83.1951	222	Promoter	10	59702477	59864132	161656	1	216001	ENSMUST00000165563.7	0	Micu1	ENSMUSG00000020111	134.691	-0.724108	0.376205540881717
chr10	59879493	59880125	633	*	Rep1_1_peak_4414	378	.	18.1608	41.5541	37.8465	488	Promoter	10	59879556	59899302	19747	1	56709	ENSMUST00000147914.7	0	Dnajb12	ENSMUSG00000020109	398.358	0.0634617	0.918988679971499
chr10	59894847	59895097	251	*	Rep1_1_peak_4420	58	.	5.8989	8.41221	5.83015	141	Intron (ENSMUST00000147914.7/56709, intron 6 of 8)	10	59879626	59898521	18896	1	56709	ENSMUST00000020309.6	15221	Dnajb12	ENSMUSG00000020109	398.358	0.0634617	0.918988679971499
chr10	59898395	59898550	156	*	Rep1_1_peak_4422	34	.	4.49775	5.69565	3.41884	451	3' UTR	10	59879626	59898521	18896	1	56709	ENSMUST00000020309.6	18769	Dnajb12	ENSMUSG00000020109	398.358	0.0634617	0.918988679971499
chr10	59899377	59899545	169	*	Rep1_1_peak_4423	114	.	8.94447	14.4425	11.4848	440	Distal Intergenic	10	59879626	59898521	18896	1	56709	ENSMUST00000020309.6	19751	Dnajb12	ENSMUSG00000020109	398.358	0.0634617	0.918988679971499
chr10	59931235	59931417	183	*	Rep1_1_peak_4431	133	.	9.83709	16.3404	13.3061	143	Distal Intergenic	10	59949669	59951834	2166	2	74747	ENSMUST00000020308.4	20417	Ddit4	ENSMUSG00000020108	424.905	0.583103	0.503908593344246
chr10	59951700	59951870	171	*	Rep1_1_peak_4435	274	.	13.4893	30.9482	27.483	893	Promoter	10	59949669	59951834	2166	2	74747	ENSMUST00000020308.4	0	Ddit4	ENSMUSG00000020108	424.905	0.583103	0.503908593344246
chr10	59964649	59965024	376	*	Rep1_1_peak_4439	144	.	10.0281	17.5197	14.4415	365	Distal Intergenic	10	59949669	59951834	2166	2	74747	ENSMUST00000020308.4	-12815	Ddit4	ENSMUSG00000020108	424.905	0.583103	0.503908593344246
chr10	60002722	60003465	744	*	Rep1_1_peak_4443	755	.	31.3268	80.1172	75.5685	532	Promoter	10	59987409	60003135	15727	2	52717	ENSMUST00000182898.7	0	Anapc16	ENSMUSG00000020107	1150.94	-0.0710625	0.925811394334471
chr10	60108757	60108835	79	*	Rep1_1_peak_4451	22	.	3.63217	4.28212	2.21952	45	Intron (ENSMUST00000138976.2/94214, intron 1 of 7)	10	60106468	60133908	27441	1	94214	ENSMUST00000165024.2	2289	Spock2	ENSMUSG00000058297	35.7861	0.441501	0.844510261498992
chr10	60115617	60115806	190	*	Rep1_1_peak_4453	82	.	7.20719	11.0725	8.29424	273	Intron (ENSMUST00000138976.2/94214, intron 1 of 7)	10	60106468	60133908	27441	1	94214	ENSMUST00000165024.2	9149	Spock2	ENSMUSG00000058297	35.7861	0.441501	0.844510261498992
chr10	60134322	60134322	1	*	Rep1_1_peak_4458	66	.	6.42536	9.32558	6.66397	56	3' UTR	10	60126776	60126833	58	1	102465546	ENSMUST00000198998.1	7546	NA	NA	#N/A	#N/A	#N/A
chr10	60134474	60134535	62	*	Rep1_1_peak_4459	27	.	3.99527	4.8402	2.71068	67	3' UTR	10	60126776	60126833	58	1	102465546	ENSMUST00000198998.1	7698	NA	NA	#N/A	#N/A	#N/A
chr10	60185623	60185810	188	*	Rep1_1_peak_4461	67	.	6.47629	9.41738	6.75154	138	Exon (ENSMUST00000135158.8/53374, exon 4 of 4)	10	60181534	60188707	7174	2	53374	ENSMUST00000068690.6	2897	Chst3	ENSMUSG00000057337	54.4336	2.59664	0.0697664133105752
chr10	60186047	60186262	216	*	Rep1_1_peak_4462	117	.	8.9955	14.731	11.7607	372	Exon (ENSMUST00000135158.8/53374, exon 4 of 4)	10	60181534	60188707	7174	2	53374	ENSMUST00000068690.6	2445	Chst3	ENSMUSG00000057337	54.4336	2.59664	0.0697664133105752
chr10	60186437	60186592	156	*	Rep1_1_peak_4462	117	.	8.9955	14.731	11.7607	372	Exon (ENSMUST00000135158.8/53374, exon 4 of 4)	10	60181534	60188707	7174	2	53374	ENSMUST00000068690.6	2115	Chst3	ENSMUSG00000057337	54.4336	2.59664	0.0697664133105752
chr10	60277471	60277758	288	*	Rep1_1_peak_4474	524	.	25.0589	56.477	52.4443	203	Promoter	10	60277627	60302594	24968	1	19156	ENSMUST00000105465.7	0	Psap	ENSMUSG00000004207	3807.69	-0.910838	0.175902712658313
chr10	60301165	60301251	87	*	Rep1_1_peak_4479	76	.	6.99677	10.4021	7.68615	54	Intron (ENSMUST00000105465.7/19156, intron 13 of 13)	10	60303352	60305649	2298	2	22295	ENSMUST00000156501.1	4398	Cdh23	ENSMUSG00000012819	20.3409	-0.0378801	0.993080061572458
chr10	60357495	60357668	174	*	Rep1_1_peak_4493	55	.	5.78282	8.06863	5.52459	412	Intron (ENSMUST00000020301.13/74048, intron 1 of 6)	10	60349323	60369293	19971	1	74048	ENSMUST00000105459.1	8172	4632428N05Rik	ENSMUSG00000020101	37.4395	-1.22759	0.702879394306023
chr10	60410611	60410798	188	*	Rep1_1_peak_4499	50	.	5.20669	7.53244	5.04381	363	Exon (ENSMUST00000073242.10/22295, exon 23 of 67)	10	60376772	60406453	29682	2	22295	ENSMUST00000144462.7	-4158	Cdh23	ENSMUSG00000012819	20.3409	-0.0378801	0.993080061572458
chr10	60743706	60743884	179	*	Rep1_1_peak_4542	42	.	4.9797	6.59868	4.20493	94	Intron (ENSMUST00000117513.7/71279, intron 2 of 5)	10	60712072	60752782	40711	2	71279	ENSMUST00000117513.7	8898	Slc29a3	ENSMUSG00000020100	616.274	-0.660934	0.271421991166329
chr10	60752698	60753134	437	*	Rep1_1_peak_4545	701	.	30.0844	74.5381	70.1182	381	Promoter	10	60712072	60752782	40711	2	71279	ENSMUST00000117513.7	0	Slc29a3	ENSMUSG00000020100	616.274	-0.660934	0.271421991166329
chr10	60760496	60760778	283	*	Rep1_1_peak_4547	197	.	12.805	23.0254	19.7667	139	Downstream (1-2kb)	10	60720861	60752794	31934	2	71279	ENSMUST00000144989.1	-7702	Slc29a3	ENSMUSG00000020100	616.274	-0.660934	0.271421991166329
chr10	60766917	60767103	187	*	Rep1_1_peak_4550	66	.	6.31538	9.32272	6.66397	148	Exon (ENSMUST00000077925.6/107449, exon 16 of 17)	10	60720861	60752794	31934	2	71279	ENSMUST00000144989.1	-14123	Slc29a3	ENSMUSG00000020100	616.274	-0.660934	0.271421991166329
chr10	60778671	60778839	169	*	Rep1_1_peak_4558	73	.	6.72875	10.0245	7.32292	129	Exon (ENSMUST00000077925.6/107449, exon 5 of 17)	10	60720861	60752794	31934	2	71279	ENSMUST00000144989.1	-25877	Slc29a3	ENSMUSG00000020100	616.274	-0.660934	0.271421991166329
chr10	60806165	60806318	154	*	Rep1_1_peak_4575	89	.	7.62233	11.8003	8.98073	161	Intron (ENSMUST00000077925.6/107449, intron 1 of 16)	10	60762610	60820641	58032	2	107449	ENSMUST00000218316.1	14323	Unc5b	ENSMUSG00000020099	26.1524	-0.971258	0.721479262324553
chr10	60814754	60814955	202	*	Rep1_1_peak_4579	114	.	8.61189	14.364	11.4095	203	Intron (ENSMUST00000077925.6/107449, intron 1 of 16)	10	60762610	60820641	58032	2	107449	ENSMUST00000218316.1	5686	Unc5b	ENSMUSG00000020099	26.1524	-0.971258	0.721479262324553
chr10	60815450	60815600	151	*	Rep1_1_peak_4580	44	.	5.14029	6.85692	4.43594	76	Intron (ENSMUST00000077925.6/107449, intron 1 of 16)	10	60762610	60820641	58032	2	107449	ENSMUST00000218316.1	5041	Unc5b	ENSMUSG00000020099	26.1524	-0.971258	0.721479262324553
chr10	60826947	60827217	271	*	Rep1_1_peak_4587	114	.	8.61189	14.364	11.4095	152	Intron (ENSMUST00000077925.6/107449, intron 1 of 16)	10	60764577	60831382	66806	2	107449	ENSMUST00000218637.1	4165	Unc5b	ENSMUSG00000020099	26.1524	-0.971258	0.721479262324553
chr10	60830863	60831143	281	*	Rep1_1_peak_4589	566	.	26.6572	60.7888	56.6643	1106	Promoter	10	60764577	60831382	66806	2	107449	ENSMUST00000218637.1	239	Unc5b	ENSMUSG00000020099	26.1524	-0.971258	0.721479262324553
chr10	60831367	60831812	446	*	Rep1_1_peak_4589	566	.	26.6572	60.7888	56.6643	1106	Promoter	10	60762593	60831581	68989	2	107449	ENSMUST00000077925.6	0	Unc5b	ENSMUSG00000020099	26.1524	-0.971258	0.721479262324553
chr10	60957796	60957947	152	*	Rep1_1_peak_4603	38	.	4.75689	6.16634	3.83888	50	Distal Intergenic	10	60960723	60960844	122	1	100316671	ENSMUST00000116876.1	-2776	NA	NA	#N/A	#N/A	#N/A
chr10	60997447	60997609	163	*	Rep1_1_peak_4605	31	.	4.26832	5.35853	3.12394	141	Distal Intergenic	10	61031303	61038080	6778	1	327760	ENSMUST00000177492.1	-33694	NA	NA	#N/A	#N/A	#N/A
chr10	61146266	61146444	179	*	Rep1_1_peak_4615	91	.	6.96224	12.0371	9.19905	684	Promoter	10	61123327	61146898	23572	2	20397	ENSMUST00000126307.1	454	NA	NA	#N/A	#N/A	#N/A
chr10	61147582	61147987	406	*	Rep1_1_peak_4616	413	.	20.9614	45.1286	41.3402	365	Promoter	10	61098642	61147644	49003	2	20397	ENSMUST00000122259.7	0	NA	NA	#N/A	#N/A	#N/A
chr10	61355734	61355918	185	*	Rep1_1_peak_4645	77	.	6.88951	10.5338	7.79927	114	Exon (ENSMUST00000020289.9/27355, exon 2 of 20)	10	61323349	61342327	18979	2	27355	ENSMUST00000219240.1	-13407	Pald1	ENSMUSG00000020092	87.6546	-0.851615	0.750572015932612
chr10	61357829	61358009	181	*	Rep1_1_peak_4647	81	.	7.20859	10.8797	8.10986	56	Intron (ENSMUST00000020289.9/27355, intron 1 of 19)	10	61323349	61342327	18979	2	27355	ENSMUST00000219240.1	-15502	Pald1	ENSMUSG00000020092	87.6546	-0.851615	0.750572015932612
chr10	61383357	61383646	290	*	Rep1_1_peak_4656	110	.	8.39906	14.0054	11.0758	1044	Promoter	10	61319656	61383530	63875	2	27355	ENSMUST00000020289.9	0	Pald1	ENSMUSG00000020092	87.6546	-0.851615	0.750572015932612
chr10	61386748	61386794	47	*	Rep1_1_peak_4657	19	.	3.44476	3.90991	1.94119	160	Distal Intergenic	10	61319656	61383530	63875	2	27355	ENSMUST00000020289.9	-3218	Pald1	ENSMUSG00000020092	87.6546	-0.851615	0.750572015932612
chr10	61394877	61394988	112	*	Rep1_1_peak_4659	89	.	7.46364	11.7793	8.9634	136	Distal Intergenic	10	61319656	61383530	63875	2	27355	ENSMUST00000020289.9	-11347	Pald1	ENSMUSG00000020092	87.6546	-0.851615	0.750572015932612
chr10	61416059	61416180	122	*	Rep1_1_peak_4662	209	.	12.6308	24.2127	20.9207	156	Distal Intergenic	10	61417972	61425338	7367	1	18119	ENSMUST00000049339.6	-1792	Nodal	ENSMUSG00000037171	0.963818	4.37659	NA
chr10	61418009	61418177	169	*	Rep1_1_peak_4663	101	.	8.03776	13.0568	10.1663	426	Promoter	10	61417972	61425338	7367	1	18119	ENSMUST00000049339.6	37	Nodal	ENSMUSG00000037171	0.963818	4.37659	NA
chr10	61418271	61418511	241	*	Rep1_1_peak_4663	101	.	8.03776	13.0568	10.1663	426	Promoter	10	61417972	61425338	7367	1	18119	ENSMUST00000049339.6	299	Nodal	ENSMUSG00000037171	0.963818	4.37659	NA
chr10	61452714	61453075	362	*	Rep1_1_peak_4669	734	.	33.4352	77.9992	73.4966	231	Promoter	10	61428491	61452661	24171	2	13688	ENSMUST00000020288.14	-53	Eif4ebp2	ENSMUSG00000020091	174.053	-0.499287	0.639478003731962
chr10	61475554	61476112	559	*	Rep1_1_peak_4672	347	.	17.1231	38.4123	34.7758	214	Promoter	10	61475801	61582791	106991	1	216011	ENSMUST00000049242.8	0	Lrrc20	ENSMUSG00000037151	30.2093	-1.48144	0.547102167601912
chr10	61492091	61492297	207	*	Rep1_1_peak_4674	33	.	4.26002	5.57506	3.32662	266	Intron (ENSMUST00000049242.8/216011, intron 2 of 4)	10	61475801	61582791	106991	1	216011	ENSMUST00000049242.8	16290	Lrrc20	ENSMUSG00000037151	30.2093	-1.48144	0.547102167601912
chr10	61595087	61595216	130	*	Rep1_1_peak_4686	77	.	7.0265	10.4613	7.74102	326	Promoter	10	61595492	61628565	33074	1	237362	ENSMUST00000020287.7	-276	Npffr1	ENSMUSG00000020090	3.7157	4.61985	0.432696118341499
chr10	61648446	61648722	277	*	Rep1_1_peak_4691	647	.	27.9093	69.0669	64.7685	178	Promoter	10	61648552	61674168	25617	1	67895	ENSMUST00000020286.6	0	Ppa1	ENSMUSG00000020089	434.264	-0.547453	0.359208447068767
chr10	61649135	61649358	224	*	Rep1_1_peak_4692	42	.	4.98582	6.58664	4.20493	77	Promoter	10	61648621	61652820	4200	1	67895	ENSMUST00000160470.1	514	Ppa1	ENSMUSG00000020089	434.264	-0.547453	0.359208447068767
chr10	61680065	61680394	330	*	Rep1_1_peak_4693	747	.	31.8318	79.3047	74.7745	189	Promoter	10	61680299	61689818	9520	1	20224	ENSMUST00000220372.1	0	Sar1a	ENSMUSG00000020088	1873.09	0.217535	0.751877176147622
chr10	61695403	61695565	163	*	Rep1_1_peak_4694	137	.	9.33986	16.778	13.7223	200	Promoter	10	61695514	61702773	7260	1	71767	ENSMUST00000020284.4	0	Tysnd1	ENSMUSG00000020087	187.69	0.908551	0.204891900269786
chr10	61715124	61715399	276	*	Rep1_1_peak_4698	528	.	24.1133	56.9108	52.8678	245	Promoter	10	61715263	61738653	23391	1	71361	ENSMUST00000105455.8	0	Aifm2	ENSMUSG00000020085	5.10183	1.93531	0.768074579859708
chr10	61720658	61720806	149	*	Rep1_1_peak_4699	41	.	4.91855	6.47705	4.11336	106	Promoter	10	61720649	61738653	18005	1	71361	ENSMUST00000080099.5	9	Aifm2	ENSMUSG00000020085	5.10183	1.93531	0.768074579859708
chr10	62110578	62110776	199	*	Rep1_1_peak_4751	114	.	8.94447	14.4425	11.4848	592	Promoter	10	62108920	62110496	1577	2	69894	ENSMUST00000141144.1	-82	NA	NA	#N/A	#N/A	#N/A
chr10	62110947	62111110	164	*	Rep1_1_peak_4751	114	.	8.94447	14.4425	11.4848	592	Promoter	10	62107655	62111050	3396	2	69894	ENSMUST00000125704.7	0	NA	NA	#N/A	#N/A	#N/A
chr10	62132831	62133200	370	*	Rep1_1_peak_4757	184	.	12.1323	21.6838	18.4666	191	Promoter	10	62133090	62134763	1674	1	11925	ENSMUST00000050103.1	0	Neurog3	ENSMUSG00000044312	#N/A	#N/A	#N/A
chr10	62231000	62231478	479	*	Rep1_1_peak_4771	631	.	29.0646	67.3654	63.1062	481	Promoter	10	62185396	62231251	45856	2	70423	ENSMUST00000047883.10	0	Tspan15	ENSMUSG00000037031	7.43377	-0.946249	0.805857316402424
chr10	62261265	62261420	156	*	Rep1_1_peak_4775	212	.	13.0878	24.5487	21.2477	281	Exon (ENSMUST00000020278.5/21337, exon 3 of 5)	10	62252438	62265990	13553	1	21337	ENSMUST00000020278.5	8827	Tacr2	ENSMUSG00000020081	0.0641014	1.46324	NA
chr10	62262256	62262438	183	*	Rep1_1_peak_4776	205	.	13.0727	23.7987	20.5192	146	Intron (ENSMUST00000020278.5/21337, intron 4 of 4)	10	62252438	62265990	13553	1	21337	ENSMUST00000020278.5	9818	Tacr2	ENSMUSG00000020081	0.0641014	1.46324	NA
chr10	62286516	62286648	133	*	Rep1_1_peak_4781	78	.	7.11386	10.6376	7.87937	100	Exon (ENSMUST00000099691.10/15275, exon 10 of 18)	10	62284609	62290329	5721	2	15275	ENSMUST00000161160.1	3681	Hk1	ENSMUSG00000037012	352.468	-0.496092	0.673816957980171
chr10	62313908	62314049	142	*	Rep1_1_peak_4788	69	.	6.6056	9.65373	6.96737	132	Intron (ENSMUST00000099691.10/15275, intron 2 of 17)	10	62295860	62318393	22534	2	15275	ENSMUST00000152761.7	4344	Hk1	ENSMUSG00000037012	352.468	-0.496092	0.673816957980171
chr10	62326028	62326088	61	*	Rep1_1_peak_4791	42	.	4.9797	6.59868	4.20493	54	Intron (ENSMUST00000099691.10/15275, intron 1 of 17)	10	62296093	62327767	31675	2	15275	ENSMUST00000139228.7	1679	Hk1	ENSMUSG00000037012	352.468	-0.496092	0.673816957980171
chr10	62340072	62340709	638	*	Rep1_1_peak_4794	426	.	21.021	46.4961	42.6824	455	Promoter	10	62268855	62340542	71688	2	15275	ENSMUST00000099691.10	0	Hk1	ENSMUSG00000037012	352.468	-0.496092	0.673816957980171
chr10	62449479	62449876	398	*	Rep1_1_peak_4807	366	.	19.2761	40.2974	36.6174	258	Promoter	10	62429209	62449738	20530	2	338359	ENSMUST00000020273.15	0	NA	NA	#N/A	#N/A	#N/A
chr10	62486408	62487206	799	*	Rep1_1_peak_4809	1263	.	51.2198	132.17	126.386	479	Promoter	10	62455235	62486598	31364	2	30930	ENSMUST00000092473.4	0	Vps26a	ENSMUSG00000020078	913.75	-0.36085	0.393604521147682
chr10	62578005	62578315	311	*	Rep1_1_peak_4816	162	.	10.3776	19.4256	16.278	634	Promoter	10	62570050	62578394	8345	2	72320	ENSMUST00000159722.1	79	2510003E04Rik	ENSMUSG00000036955	98.6652	-0.182555	0.882848239793414
chr10	62578424	62578586	163	*	Rep1_1_peak_4816	162	.	10.3776	19.4256	16.278	634	Promoter	10	62538626	62578440	39815	2	72320	ENSMUST00000159704.7	0	2510003E04Rik	ENSMUSG00000036955	98.6652	-0.182555	0.882848239793414
chr10	62651131	62651750	620	*	Rep1_1_peak_4819	522	.	22.8308	56.2621	52.2348	936	Promoter	10	62616015	62651218	35204	2	94213	ENSMUST00000020270.5	0	Ddx50	ENSMUSG00000020076	136.188	-0.127405	0.891186732170186
chr10	62657662	62657805	144	*	Rep1_1_peak_4820	27	.	4.01888	4.89089	2.74227	98	Downstream (1-2kb)	10	62616015	62651218	35204	2	94213	ENSMUST00000020270.5	-6444	Ddx50	ENSMUSG00000020076	136.188	-0.127405	0.891186732170186
chr10	62725680	62725947	268	*	Rep1_1_peak_4824	114	.	8.61189	14.364	11.4095	339	Promoter	10	62659043	62725801	66759	2	216021	ENSMUST00000148720.7	0	Stox1	ENSMUSG00000036923	59.27	0.238709	0.901133309923028
chr10	62726118	62726293	176	*	Rep1_1_peak_4824	114	.	8.61189	14.364	11.4095	339	Promoter	10	62659043	62726128	67086	2	216021	ENSMUST00000133371.7	0	Stox1	ENSMUSG00000036923	59.27	0.238709	0.901133309923028
chr10	62792098	62792623	526	*	Rep1_1_peak_4825	431	.	18.2759	46.939	43.1116	507	Promoter	10	62743928	62792231	48304	2	67500	ENSMUST00000020268.6	0	Ccar1	ENSMUSG00000020074	3922.13	0.31352	0.384048576036766
chr10	62920556	62920984	429	*	Rep1_1_peak_4830	171	.	10.0082	20.346	17.174	140	Promoter	10	62920633	62946498	25866	1	73132	ENSMUST00000044977.9	0	Slc25a16	ENSMUSG00000071253	183.032	-0.974074	0.200379163487519
chr10	62946983	62947182	200	*	Rep1_1_peak_4832	247	.	13.9984	28.1343	24.7417	187	Promoter	10	62947026	62974185	27160	1	327762	ENSMUST00000131422.7	0	Dna2	ENSMUSG00000036875	117.913	-0.255897	0.888367490960418
chr10	63023323	63024116	794	*	Rep1_1_peak_4837	956	.	38.4383	100.727	95.6936	982	Promoter	10	63014664	63023894	9231	2	432467	ENSMUST00000020263.13	0	Hnrnph3	ENSMUSG00000020069	285.82	0.415291	0.544317832022845
chr10	63024294	63024478	185	*	Rep1_1_peak_4837	956	.	38.4383	100.727	95.6936	982	Promoter	10	63024315	63052261	27947	1	67307	ENSMUST00000124784.7	0	Pbld1	ENSMUSG00000020072	23.0056	2.03207	0.187401047204275
chr10	63099884	63100008	125	*	Rep1_1_peak_4841	24	.	3.85521	4.59136	2.48816	49	Promoter	10	63099651	63101279	1629	1	53404	ENSMUST00000044059.4	233	Atoh7	ENSMUSG00000036816	0.868575	2.77621	NA
chr10	63243591	63244119	529	*	Rep1_1_peak_4847	1298	.	47.6525	135.682	129.833	194	Promoter	10	63243810	63245716	1907	1	67345	ENSMUST00000219856.1	0	Herc4	ENSMUSG00000020064	1250.16	0.205623	0.606087333049813
chr10	63297882	63298022	141	*	Rep1_1_peak_4849	78	.	7.11386	10.6376	7.87937	126	Intron (ENSMUST00000020258.9/67345, intron 15 of 24)	10	63303707	63307909	4203	1	67345	ENSMUST00000219279.1	-5685	Herc4	ENSMUSG00000020064	1250.16	0.205623	0.606087333049813
chr10	63338996	63339221	226	*	Rep1_1_peak_4850	500	.	18.7336	54.0706	50.0945	257	Promoter	10	63319007	63339032	20026	2	93759	ENSMUST00000020257.12	0	Sirt1	ENSMUSG00000020063	534.086	0.11607	0.883022207680036
chr10	63382764	63382880	117	*	Rep1_1_peak_4852	42	.	4.98582	6.58664	4.20493	62	Promoter	10	63382443	63408280	25838	1	30045	ENSMUST00000129625.7	321	Dnajc12	ENSMUSG00000036764	85.757	1.03246	0.467252426000212
chr10	63430007	63430279	273	*	Rep1_1_peak_4855	425	.	19.7175	46.3578	42.5458	578	Promoter	10	63430098	65002965	1572868	1	216033	ENSMUST00000105441.7	0	NA	NA	#N/A	#N/A	#N/A
chr10	66920362	66920539	178	*	Rep1_1_peak_4863	55	.	5.78282	8.06863	5.52459	143	Promoter	10	66912489	66920258	7770	2	68488	ENSMUST00000181710.2	-104	NA	NA	#N/A	#N/A	#N/A
chr10	67002733	67002991	259	*	Rep1_1_peak_4867	292	.	15.6782	32.743	29.238	161	Distal Intergenic	10	67005020	67040806	35787	1	102634101	ENSMUST00000217788.1	-2029	NA	NA	#N/A	#N/A	#N/A
chr10	67096153	67096308	156	*	Rep1_1_peak_4870	84	.	7.39913	11.2351	8.45379	699	Promoter	10	67096125	67191748	95624	1	108829	ENSMUST00000174062.7	28	Jmjd1c	ENSMUSG00000037876	142.093	-0.806353	0.224605414676483
chr10	67127260	67127476	217	*	Rep1_1_peak_4872	55	.	5.74126	8.14904	5.58801	563	Promoter	10	67127258	67256326	129069	1	108829	ENSMUST00000051446.15	2	Jmjd1c	ENSMUSG00000037876	142.093	-0.806353	0.224605414676483
chr10	67285212	67285581	370	*	Rep1_1_peak_4874	499	.	24.8985	53.8981	49.9243	437	Promoter	10	67266689	67285305	18617	2	641340	ENSMUST00000077839.12	0	Nrbf2	ENSMUSG00000075000	3.56601	-0.502784	0.889602998997161
chr10	67540504	67540566	63	*	Rep1_1_peak_4886	30	.	4.15105	5.22407	3.0296	66	Exon (ENSMUST00000048289.13/13654, exon 2 of 2)	10	67538683	67542188	3506	1	13654	ENSMUST00000127820.1	1821	Egr2	ENSMUSG00000037868	0.0825821	1.91406	NA
chr10	67548901	67549539	639	*	Rep1_1_peak_4889	204	.	12.8507	23.7094	20.4314	167	Promoter	10	67544511	67548955	4445	2	211488	ENSMUST00000075686.5	0	Ado	ENSMUSG00000057134	#N/A	#N/A	#N/A
chr10	67912138	67912483	346	*	Rep1_1_peak_4900	197	.	12.805	23.0254	19.7667	355	Promoter	10	67896694	67912435	15742	2	216049	ENSMUST00000138543.1	0	Zfp365	ENSMUSG00000037855	0	0	NA
chr10	67912557	67912818	262	*	Rep1_1_peak_4900	197	.	12.805	23.0254	19.7667	355	Promoter	10	67886103	67912662	26560	2	216049	ENSMUST00000064656.7	0	Zfp365	ENSMUSG00000037855	0	0	NA
chr10	67979388	67979948	561	*	Rep1_1_peak_4904	683	.	29.0485	72.717	68.3405	236	Promoter	10	67979570	68043868	64299	1	170799	ENSMUST00000118160.7	0	Rtkn2	ENSMUSG00000037846	3.08662	-1.27175	0.764268349836131
chr10	68041674	68041794	121	*	Rep1_1_peak_4912	26	.	3.96336	4.78262	2.65687	59	Exon (ENSMUST00000118160.7/170799, exon 12 of 12)	10	67979715	68042298	62584	1	170799	ENSMUST00000117086.1	61959	Rtkn2	ENSMUSG00000037846	3.08662	-1.27175	0.764268349836131
chr10	68136523	68136889	367	*	Rep1_1_peak_4917	247	.	14.6095	28.1908	24.7962	367	Promoter	10	68096454	68136626	40173	2	71371	ENSMUST00000218532.1	0	Arid5b	ENSMUSG00000019947	36.8919	-0.957287	0.522277002079486
chr10	68276391	68276606	216	*	Rep1_1_peak_4918	198	.	11.36	23.1434	19.8822	149	Intron (ENSMUST00000219238.1/71371, intron 2 of 9)	10	68096016	68278721	182706	2	71371	ENSMUST00000020106.8	2115	Arid5b	ENSMUSG00000019947	36.8919	-0.957287	0.522277002079486
chr10	68724587	68724741	155	*	Rep1_1_peak_4926	74	.	6.88036	10.1735	7.46573	185	Promoter	10	68723824	68779201	55378	1	327766	ENSMUST00000218918.1	763	Tmem26	ENSMUSG00000060044	#N/A	#N/A	#N/A
chr10	69311945	69312220	276	*	Rep1_1_peak_4940	137	.	9.33986	16.778	13.7223	115	Exon (ENSMUST00000217861.1/ENSMUST00000217861.1, exon 1 of 4)	10	69340599	69342729	2131	2	12534	ENSMUST00000123458.1	30509	Cdk1	ENSMUSG00000019942	3402.41	0.0823799	0.916812884931841
chr10	69371478	69371714	237	*	Rep1_1_peak_4946	42	.	4.9797	6.59868	4.20493	140	Distal Intergenic	10	69335146	69352938	17793	2	12534	ENSMUST00000020099.12	-18540	Cdk1	ENSMUSG00000019942	3402.41	0.0823799	0.916812884931841
chr10	69399032	69399214	183	*	Rep1_1_peak_4949	178	.	11.6224	21.097	17.8993	157	Promoter	10	69398996	70023957	624962	1	11735	ENSMUST00000218680.1	36	Ank3	ENSMUSG00000069601	9.69753	-0.637078	0.827540514614482
chr10	69908441	69908631	191	*	Rep1_1_peak_4966	118	.	9.0668	14.8613	11.8847	116	Intron (ENSMUST00000218680.1/11735, intron 24 of 42)	10	69914865	69953526	38662	1	11735	ENSMUST00000182239.7	-6234	Ank3	ENSMUSG00000069601	9.69753	-0.637078	0.827540514614482
chr10	70096797	70096952	156	*	Rep1_1_peak_4978	198	.	12.7028	23.0798	19.821	151	Promoter	10	70097121	70193200	96080	1	76551	ENSMUST00000147545.7	-169	Ccdc6	ENSMUSG00000048701	470.941	1.17911	0.0251793595533113
chr10	70244997	70245269	273	*	Rep1_1_peak_4992	230	.	12.972	26.398	23.0474	467	Promoter	10	70245100	70285968	40869	1	66859	ENSMUST00000046807.6	0	Slc16a9	ENSMUSG00000037762	1.82648	2.82566	0.707178776512316
chr10	70598592	70598610	19	*	Rep1_1_peak_5005	941	.	40.549	99.1128	94.118	887	Promoter	10	70563865	70599082	35218	2	70911	ENSMUST00000162470.1	472	Phyhipl	ENSMUSG00000037747	11.1254	-0.353969	0.944301043354353
chr10	70599017	70600129	1113	*	Rep1_1_peak_5005	941	.	40.549	99.1128	94.118	887	Promoter	10	70557682	70599291	41610	2	70911	ENSMUST00000046513.9	0	Phyhipl	ENSMUSG00000037747	11.1254	-0.353969	0.944301043354353
chr10	71237925	71238382	458	*	Rep1_1_peak_5019	990	.	38.8302	104.211	99.0872	574	Promoter	10	71225464	71238280	12817	2	21780	ENSMUST00000092430.10	0	Tfam	ENSMUSG00000003923	364.793	0.139525	0.867468807260577
chr10	71285116	71285321	206	*	Rep1_1_peak_5021	130	.	9.71331	16.0926	13.0701	520	Promoter	10	71254980	71285262	30283	2	216080	ENSMUST00000020085.6	0	Ube2d1	ENSMUSG00000019927	20.5444	-2.04019	0.159727199998545
chr10	71344792	71345083	292	*	Rep1_1_peak_5022	688	.	27.8774	73.2876	68.8956	434	Promoter	10	71330480	71344954	14475	2	52637	ENSMUST00000045887.8	0	Cisd1	ENSMUSG00000037710	211.444	-1.6159	0.00154584270400575
chr10	71347335	71348145	811	*	Rep1_1_peak_5023	818	.	34.9357	86.5951	81.8892	403	Promoter	10	71347763	71385885	38123	1	69718	ENSMUST00000079252.12	0	Ipmk	ENSMUSG00000060733	172.463	-0.632965	0.308227474528229
chr10	74966831	74967173	343	*	Rep1_1_peak_5037	166	.	10.9084	19.8556	16.6927	249	Promoter	10	74967177	75016907	49731	1	14687	ENSMUST00000037813.4	-4	Gnaz	ENSMUSG00000040009	1.0044	0.651069	NA
chr10	74967965	74968149	185	*	Rep1_1_peak_5038	22	.	3.63217	4.28212	2.21952	86	Promoter	10	74967209	74991404	24196	1	14687	ENSMUST00000160421.2	756	Gnaz	ENSMUSG00000040009	1.0044	0.651069	NA
chr10	74995532	74995687	156	*	Rep1_1_peak_5048	44	.	5.14029	6.85692	4.43594	148	Intron (ENSMUST00000037813.4/14687, intron 3 of 3)	10	74990841	75016898	26058	1	14687	ENSMUST00000159991.1	4691	Gnaz	ENSMUSG00000040009	1.0044	0.651069	NA
chr10	75036965	75037239	275	*	Rep1_1_peak_5054	253	.	14.3531	28.7434	25.3305	227	Promoter	10	75037058	75048788	11731	1	76877	ENSMUST00000136944.7	0	NA	NA	#N/A	#N/A	#N/A
chr10	75041785	75041940	156	*	Rep1_1_peak_5055	65	.	6.3644	9.16722	6.54323	114	Exon (ENSMUST00000136944.7/76877, exon 3 of 6)	10	75038223	75050690	12468	1	76877	ENSMUST00000151432.1	3562	NA	NA	#N/A	#N/A	#N/A
chr10	75060530	75060743	214	*	Rep1_1_peak_5059	194	.	12.6209	22.6484	19.4059	305	Promoter	10	75060592	75184921	124330	1	110279	ENSMUST00000164107.2	0	Bcr	ENSMUSG00000009681	20.503	-0.769397	0.787626547457316
chr10	75176441	75176603	163	*	Rep1_1_peak_5070	44	.	5.14029	6.85692	4.43594	117	Promoter	10	75176376	75178652	2277	1	110279	ENSMUST00000219807.1	65	Bcr	ENSMUSG00000009681	20.503	-0.769397	0.787626547457316
chr10	75211833	75212566	734	*	Rep1_1_peak_5073	1087	.	39.435	114.167	108.768	162	Promoter	10	75212073	75311063	98991	1	74392	ENSMUST00000218766.1	0	Specc1l	ENSMUSG00000033444	57.9546	0.0542018	0.981119831087259
chr10	75317216	75317444	229	*	Rep1_1_peak_5076	97	.	7.95216	12.6158	9.75528	313	Promoter	10	75317102	75326280	9179	1	11540	ENSMUST00000219044.1	114	Adora2a	ENSMUSG00000020178	0.336046	3.11119	NA
chr10	75407031	75407193	163	*	Rep1_1_peak_5085	37	.	4.71813	6.09393	3.77091	96	Promoter	10	75406958	75424777	17820	1	103149	ENSMUST00000138058.7	73	Upb1	ENSMUSG00000033427	0.422537	1.69505	NA
chr10	75517325	75517625	301	*	Rep1_1_peak_5088	637	.	28.2282	68.0227	63.7442	406	Promoter	10	75517551	75537381	19831	1	67332	ENSMUST00000020397.10	0	Snrpd3	ENSMUSG00000020180	2947.51	0.231103	0.623743090998205
chr10	75517706	75518131	426	*	Rep1_1_peak_5088	637	.	28.2282	68.0227	63.7442	406	Promoter	10	75518014	75519866	1853	1	67332	ENSMUST00000191097.1	0	Snrpd3	ENSMUSG00000020180	2947.51	0.231103	0.623743090998205
chr10	75560101	75560463	363	*	Rep1_1_peak_5094	70	.	6.63209	9.70275	7.01596	488	Promoter	10	75550125	75560330	10206	2	192734	ENSMUST00000051129.9	0	Lrrc75b	ENSMUSG00000046807	3.17147	-1.79732	0.70605030194097
chr10	75637788	75637948	161	*	Rep1_1_peak_5110	53	.	5.66239	7.85559	5.34492	162	Exon (ENSMUST00000095541.10/71733, exon 13 of 15)	10	75637211	75643980	6770	2	71733	ENSMUST00000077610.5	6032	Susd2	ENSMUSG00000006342	1.23735	-1.71137	NA
chr10	75638124	75638179	56	*	Rep1_1_peak_5110	53	.	5.66239	7.85559	5.34492	162	Exon (ENSMUST00000095541.10/71733, exon 12 of 15)	10	75637211	75643980	6770	2	71733	ENSMUST00000077610.5	5801	Susd2	ENSMUSG00000006342	1.23735	-1.71137	NA
chr10	75667635	75667799	165	*	Rep1_1_peak_5124	111	.	8.74442	14.0563	11.1264	335	Promoter	10	75657287	75667832	10546	2	104248	ENSMUST00000218814.1	33	Cabin1	ENSMUSG00000020196	364.452	0.0658046	0.967929439733077
chr10	75667856	75668060	205	*	Rep1_1_peak_5124	111	.	8.74442	14.0563	11.1264	335	Promoter	10	75657287	75667832	10546	2	104248	ENSMUST00000218814.1	-24	Cabin1	ENSMUSG00000020196	364.452	0.0658046	0.967929439733077
chr10	75717321	75717504	184	*	Rep1_1_peak_5130	53	.	5.69109	7.89609	5.37294	370	3' UTR	10	75694795	75715644	20850	2	104248	ENSMUST00000219806.1	-1677	Cabin1	ENSMUSG00000020196	364.452	0.0658046	0.967929439733077
chr10	75764321	75764527	207	*	Rep1_1_peak_5133	285	.	15.9043	32.0028	28.5126	524	Promoter	10	75646112	75764316	118205	2	104248	ENSMUST00000001712.7	-5	Cabin1	ENSMUSG00000020196	364.452	0.0658046	0.967929439733077
chr10	75772697	75772905	209	*	Rep1_1_peak_5134	27	.	4.01888	4.89089	2.74227	237	Promoter	10	75771230	75773034	1805	2	13202	ENSMUST00000172820.1	129	Ddt	ENSMUSG00000001666	103.061	-0.734443	0.414583774657805
chr10	75773162	75773558	397	*	Rep1_1_peak_5135	301	.	16.8384	33.7056	30.1753	311	Promoter	10	75771233	75773414	2182	2	13202	ENSMUST00000001716.7	0	Ddt	ENSMUSG00000001666	103.061	-0.734443	0.414583774657805
chr10	75835436	75835587	152	*	Rep1_1_peak_5140	98	.	8.01141	12.7195	9.85614	110	Promoter	10	75831845	75834881	3037	2	14872	ENSMUST00000038257.6	-555	Gstt2	ENSMUSG00000033318	16.2942	0.212175	0.945119954468433
chr10	75837331	75837668	338	*	Rep1_1_peak_5141	441	.	20.2364	47.9819	44.1351	204	Promoter	10	75831114	75837367	6254	2	14872	ENSMUST00000220440.1	0	Gstt2	ENSMUSG00000033318	16.2942	0.212175	0.945119954468433
chr10	75892987	75893357	371	*	Rep1_1_peak_5152	173	.	10.4134	20.4925	17.3133	487	Promoter	10	75893413	75895941	2529	1	70377	ENSMUST00000009236.5	-56	Derl3	ENSMUSG00000009092	9.00886	2.74327	0.526275872802339
chr10	75921086	75921299	214	*	Rep1_1_peak_5155	372	.	16.5353	40.9617	37.2679	657	Promoter	10	75897528	75921589	24062	2	20587	ENSMUST00000140388.1	290	Smarcb1	ENSMUSG00000000902	362.162	0.051112	0.953479049152649
chr10	75921441	75921679	239	*	Rep1_1_peak_5155	372	.	16.5353	40.9617	37.2679	657	Promoter	10	75896769	75921617	24849	2	20587	ENSMUST00000000925.9	0	Smarcb1	ENSMUSG00000000902	362.162	0.051112	0.953479049152649
chr10	75932337	75932632	296	*	Rep1_1_peak_5159	171	.	11.2079	20.3712	17.1981	501	Promoter	10	75923222	75932475	9254	2	17385	ENSMUST00000120281.7	0	NA	NA	#N/A	#N/A	#N/A
chr10	75935729	75936140	412	*	Rep1_1_peak_5160	549	.	23.9796	59.0242	54.9386	155	Promoter	10	75935573	75937725	2153	1	103172	ENSMUST00000058906.6	156	Chchd10	ENSMUSG00000049422	618.655	0.215092	0.441959797075794
chr10	75954505	75954674	170	*	Rep1_1_peak_5164	71	.	6.60659	9.81425	7.12317	525	Promoter	10	75954514	76009591	55078	1	333669	ENSMUST00000099577.3	0	Gm5134	ENSMUSG00000033255	66.4273	-0.606546	0.578760561221149
chr10	75978603	75978737	135	*	Rep1_1_peak_5165	64	.	6.32385	9.08608	6.46446	131	Intron (ENSMUST00000099577.3/333669, intron 6 of 13)	10	75974086	75998354	24269	1	333669	ENSMUST00000134234.1	4517	Gm5134	ENSMUSG00000033255	66.4273	-0.606546	0.578760561221149
chr10	76032380	76032702	323	*	Rep1_1_peak_5167	213	.	13.5163	24.6964	21.3926	142	Promoter	10	76032650	76038388	5739	1	64453	ENSMUST00000218627.1	0	Zfp280b	ENSMUSG00000049764	446.295	-0.252863	0.812446111993438
chr10	76146878	76147090	213	*	Rep1_1_peak_5169	44	.	5.14029	6.85692	4.43594	138	Promoter	10	76147451	76189265	41815	1	64452	ENSMUST00000020450.3	-361	Slc5a4a	ENSMUSG00000020229	#N/A	#N/A	#N/A
chr10	76237783	76238042	260	*	Rep1_1_peak_5174	302	.	14.3596	33.7463	30.215	465	Promoter	10	76207222	76237865	30644	2	15468	ENSMUST00000099571.9	0	Prmt2	ENSMUSG00000020230	9.16271	0.720069	0.882288993342172
chr10	76293845	76294000	156	*	Rep1_1_peak_5181	53	.	5.69109	7.89609	5.37294	154	Intron (ENSMUST00000161924.1/ENSMUST00000161924.1, intron 1 of 1)	10	76282571	76292424	9854	2	64451	ENSMUST00000160442.1	-1421	Dip2a	ENSMUSG00000020231	13.0326	-5.76587	0.00676012606549512
chr10	76345311	76345605	295	*	Rep1_1_peak_5186	182	.	11.8413	21.4871	18.2745	689	Promoter	10	76263051	76345291	82241	2	64451	ENSMUST00000105417.9	-20	Dip2a	ENSMUSG00000020231	13.0326	-5.76587	0.00676012606549512
chr10	76431394	76431549	156	*	Rep1_1_peak_5205	34	.	4.49775	5.69565	3.41884	28	Intron (ENSMUST00000217838.1/18541, intron 7 of 41)	10	76351267	76442726	91460	2	18541	ENSMUST00000001179.6	11177	Pcnt	ENSMUSG00000001151	632.829	0.0994394	0.910258278643242
chr10	76442225	76442425	201	*	Rep1_1_peak_5207	264	.	15.015	29.8976	26.4602	674	Promoter	10	76351267	76442726	91460	2	18541	ENSMUST00000001179.6	301	Pcnt	ENSMUSG00000001151	632.829	0.0994394	0.910258278643242
chr10	76442484	76442941	458	*	Rep1_1_peak_5207	264	.	15.015	29.8976	26.4602	674	Promoter	10	76351263	76442786	91524	2	18541	ENSMUST00000217838.1	0	Pcnt	ENSMUSG00000001151	632.829	0.0994394	0.910258278643242
chr10	76468728	76468945	218	*	Rep1_1_peak_5211	133	.	9.3605	16.3854	13.3501	233	Promoter	10	76468927	76515857	46931	1	54387	ENSMUST00000170795.2	0	Mcm3ap	ENSMUSG00000001150	485.091	0.828321	0.51608796801502
chr10	76531227	76531858	632	*	Rep1_1_peak_5215	651	.	28.1322	69.4563	65.1475	501	Promoter	10	76531588	76535568	3981	1	16987	ENSMUST00000159013.7	0	Lss	ENSMUSG00000033105	567.621	-1.3859	0.0297050567924643
chr10	76623227	76623576	350	*	Rep1_1_peak_5231	210	.	13.2112	24.3815	21.0866	244	Promoter	10	76597835	76623325	25491	2	12834	ENSMUST00000105413.7	0	Col6a2	ENSMUSG00000020241	0.0180467	0.60221	NA
chr10	76961730	76962291	562	*	Rep1_1_peak_5259	710	.	31.4843	75.4994	71.054	803	Promoter	10	76761857	76961788	199932	2	59093	ENSMUST00000001148.10	0	Pcbp3	ENSMUSG00000001120	17.4265	0.569141	0.871454460512582
chr10	77032915	77033366	452	*	Rep1_1_peak_5262	460	.	21.8168	49.9619	46.0709	604	Promoter	10	77033212	77050431	17220	1	20509	ENSMUST00000105410.9	0	NA	NA	#N/A	#N/A	#N/A
chr10	77077624	77077772	149	*	Rep1_1_peak_5269	55	.	5.78282	8.06863	5.52459	124	Exon (ENSMUST00000081654.12/12822, exon 13 of 42)	10	77080725	77089428	8704	2	12822	ENSMUST00000156009.1	11656	Col18a1	ENSMUSG00000001435	0.724496	4.11603	NA
chr10	77113624	77113761	138	*	Rep1_1_peak_5277	115	.	8.96311	14.4791	11.5211	369	Promoter	10	77053016	77113705	60690	2	12822	ENSMUST00000105409.7	0	Col18a1	ENSMUSG00000001435	0.724496	4.11603	NA
chr10	77166005	77166121	117	*	Rep1_1_peak_5287	100	.	8.10196	12.8791	10.0102	397	Promoter	10	77052178	77166548	114371	2	12822	ENSMUST00000081654.12	427	Col18a1	ENSMUSG00000001435	0.724496	4.11603	NA
chr10	77166176	77166646	471	*	Rep1_1_peak_5288	439	.	20.1337	47.8075	43.9671	356	Promoter	10	77052178	77166548	114371	2	12822	ENSMUST00000081654.12	0	Col18a1	ENSMUSG00000001435	0.724496	4.11603	NA
chr10	77258842	77259408	567	*	Rep1_1_peak_5299	1131	.	46.8726	118.602	113.104	376	Promoter	10	77257776	77259223	1448	2	100169878	ENSMUST00000105408.3	0	NA	NA	#N/A	#N/A	#N/A
chr10	77417898	77418077	180	*	Rep1_1_peak_5313	482	.	24.0813	52.2284	48.2901	554	Promoter	10	77325338	77417854	92517	2	110532	ENSMUST00000150512.7	-44	NA	NA	#N/A	#N/A	#N/A
chr10	77418218	77418425	208	*	Rep1_1_peak_5313	482	.	24.0813	52.2284	48.2901	554	Promoter	10	77290726	77418265	127540	2	110532	ENSMUST00000020496.13	0	NA	NA	#N/A	#N/A	#N/A
chr10	77497126	77497315	190	*	Rep1_1_peak_5322	65	.	6.39172	9.22234	6.59311	191	Intron (ENSMUST00000180790.1/ENSMUST00000180790.1, intron 1 of 2)	10	77488187	77507315	19129	2	108707	ENSMUST00000217681.1	10000	Fam207a	ENSMUSG00000032977	659.74	-0.141205	0.799071619237107
chr10	77515648	77515983	336	*	Rep1_1_peak_5326	402	.	19.5978	44.0078	40.2459	420	Promoter	10	77486661	77515785	29125	2	108707	ENSMUST00000045454.8	0	Fam207a	ENSMUSG00000032977	659.74	-0.141205	0.799071619237107
chr10	77522562	77522735	174	*	Rep1_1_peak_5328	66	.	6.40248	9.24414	6.6045	145	Distal Intergenic	10	77486661	77515785	29125	2	108707	ENSMUST00000045454.8	-6777	Fam207a	ENSMUSG00000032977	659.74	-0.141205	0.799071619237107
chr10	77548778	77548863	86	*	Rep1_1_peak_5330	34	.	4.49775	5.69565	3.41884	145	3' UTR	10	77530380	77565708	35329	1	16414	ENSMUST00000153541.1	18398	Itgb2	ENSMUSG00000000290	3.54688	2.18675	0.767432889147868
chr10	77581537	77581826	290	*	Rep1_1_peak_5335	737	.	31.2642	78.2944	73.7885	277	Promoter	10	77581720	77598732	17013	1	108705	ENSMUST00000009435.11	0	Pttg1ip	ENSMUSG00000009291	6873.99	0.101526	0.843918818986929
chr10	77605811	77606842	1032	*	Rep1_1_peak_5342	634	.	28.9141	67.774	63.4981	718	Promoter	10	77606097	77618331	12235	1	20610	ENSMUST00000020501.14	0	Sumo3	ENSMUSG00000020265	282.186	-0.0486305	0.96499066600776
chr10	77650489	77650835	347	*	Rep1_1_peak_5351	66	.	6.40248	9.24414	6.6045	284	Distal Intergenic	10	77641224	77641307	84	1	100316811	ENSMUST00000158799.1	9265	NA	NA	#N/A	#N/A	#N/A
chr10	77901993	77902225	233	*	Rep1_1_peak_5368	250	.	14.7783	28.5012	25.098	584	Promoter	10	77897575	77902536	4962	2	237387	ENSMUST00000057608.4	311	Lrrc3	ENSMUSG00000051652	5.45662	5.35111	0.109317642100948
chr10	77902443	77903303	861	*	Rep1_1_peak_5368	250	.	14.7783	28.5012	25.098	584	Promoter	10	77897575	77902536	4962	2	237387	ENSMUST00000057608.4	0	Lrrc3	ENSMUSG00000051652	5.45662	5.35111	0.109317642100948
chr10	77969659	77969866	208	*	Rep1_1_peak_5375	34	.	4.49775	5.69565	3.41884	140	Promoter	10	77907722	77969854	62133	2	28240	ENSMUST00000105401.8	0	Trpm2	ENSMUSG00000009292	10.8486	0.0674652	0.991098899540921
chr10	77978357	77978663	307	*	Rep1_1_peak_5376	441	.	21.0744	47.9596	44.1157	242	Promoter	10	77978524	77985434	6911	1	67884	ENSMUST00000105397.9	0	1810043G02Rik	ENSMUSG00000020284	14.187	1.30611	0.823176277219744
chr10	78009300	78009465	166	*	Rep1_1_peak_5388	301	.	16.2276	33.6911	30.162	517	Promoter	10	77999893	78009727	9835	2	18641	ENSMUST00000218383.1	262	Pfkl	ENSMUSG00000020277	55.8648	-0.817861	0.718045935515811
chr10	78009723	78009913	191	*	Rep1_1_peak_5388	301	.	16.2276	33.6911	30.162	517	Promoter	10	77986947	78009807	22861	2	18641	ENSMUST00000020522.8	0	Pfkl	ENSMUSG00000020277	55.8648	-0.817861	0.718045935515811
chr10	78018897	78019040	144	*	Rep1_1_peak_5389	36	.	4.59301	5.92846	3.61898	142	Distal Intergenic	10	78000680	78010083	9404	2	18641	ENSMUST00000145716.1	-8814	Pfkl	ENSMUSG00000020277	55.8648	-0.817861	0.718045935515811
chr10	78049604	78049873	270	*	Rep1_1_peak_5394	55	.	5.78282	8.06863	5.52459	204	Promoter	10	78049842	78063622	13781	1	54427	ENSMUST00000000746.11	0	NA	NA	#N/A	#N/A	#N/A
chr10	78169677	78170043	367	*	Rep1_1_peak_5409	798	.	35.0489	84.5176	79.8601	682	Promoter	10	78162066	78169782	7717	2	28295	ENSMUST00000001242.8	0	D10Jhu81e	ENSMUSG00000053329	47.1282	-0.427464	0.889622306148603
chr10	78185011	78185309	299	*	Rep1_1_peak_5414	341	.	18.4588	37.7257	34.1061	320	Promoter	10	78170909	78185149	14241	2	110816	ENSMUST00000042556.10	0	Pwp2	ENSMUSG00000032834	344.841	-0.160588	0.927119557011078
chr10	78261313	78261531	219	*	Rep1_1_peak_5425	45	.	5.16713	7.01622	4.57135	201	Intron (ENSMUST00000218143.1/ENSMUST00000218143.1, intron 1 of 1)	10	78186725	78244641	57917	2	216131	ENSMUST00000000384.7	-16672	Trappc10	ENSMUSG00000000374	135.324	0.486708	0.742676030955157
chr10	78273148	78273311	164	*	Rep1_1_peak_5427	78	.	7.06789	10.6235	7.87185	478	3' UTR	10	78273614	78278436	4823	2	28169	ENSMUST00000146296.1	5125	NA	NA	#N/A	#N/A	#N/A
chr10	78311996	78312197	202	*	Rep1_1_peak_5431	102	.	8.25752	13.1566	10.2604	298	Intron (ENSMUST00000001240.11/28169, intron 2 of 9)	10	78284313	78307550	23238	2	28169	ENSMUST00000150828.1	-4446	NA	NA	#N/A	#N/A	#N/A
chr10	78351908	78352121	214	*	Rep1_1_peak_5437	53	.	5.69109	7.89609	5.37294	140	Promoter	10	78271563	78352053	80491	2	28169	ENSMUST00000105388.7	0	NA	NA	#N/A	#N/A	#N/A
chr10	78410899	78410956	58	*	Rep1_1_peak_5445	41	.	4.91855	6.47705	4.11336	31	Exon (ENSMUST00000217824.1/18114, exon 3 of 3)	10	78405634	78409591	3958	2	18114	ENSMUST00000219141.1	-1308	Rrp1	ENSMUSG00000061032	890.911	-0.240496	0.748346006995766
chr10	78412803	78412960	158	*	Rep1_1_peak_5446	149	.	9.85875	18.0907	14.9899	361	Promoter	10	78405626	78412855	7230	2	18114	ENSMUST00000219901.1	0	Rrp1	ENSMUSG00000061032	890.911	-0.240496	0.748346006995766
chr10	78425561	78425735	175	*	Rep1_1_peak_5447	397	.	18.8796	43.4828	39.7318	138	Promoter	10	78425669	78427622	1954	1	13014	ENSMUST00000005185.7	0	Cstb	ENSMUSG00000005054	3820.07	-0.587204	0.292841660895691
chr10	78465000	78465226	227	*	Rep1_1_peak_5453	387	.	20.6302	42.4787	38.7498	493	Promoter	10	78436744	78464975	28232	2	216134	ENSMUST00000041616.14	-25	Pdxk	ENSMUSG00000032788	12003.9	0.0111214	0.991585135587867
chr10	78574387	78574563	177	*	Rep1_1_peak_5457	564	.	26.1756	60.584	56.4643	740	Promoter	10	78574476	78576939	2464	1	216136	ENSMUST00000218787.1	0	Ilvbl	ENSMUSG00000032763	37.6151	-3.04013	0.173231273751637
chr10	78574716	78575040	325	*	Rep1_1_peak_5457	564	.	26.1756	60.584	56.4643	740	Promoter	10	78574969	78576637	1669	1	216136	ENSMUST00000218763.1	0	Ilvbl	ENSMUSG00000032763	37.6151	-3.04013	0.173231273751637
chr10	78589211	78589366	156	*	Rep1_1_peak_5462	63	.	6.24427	8.92912	6.31757	324	Exon (ENSMUST00000040580.6/71709, exon 3 of 8)	10	78584503	78591964	7462	2	71709	ENSMUST00000040580.6	2598	Syde1	ENSMUSG00000032714	#N/A	#N/A	#N/A
chr10	78589506	78589637	132	*	Rep1_1_peak_5462	63	.	6.24427	8.92912	6.31757	324	Exon (ENSMUST00000040580.6/71709, exon 3 of 8)	10	78584503	78591964	7462	2	71709	ENSMUST00000040580.6	2327	Syde1	ENSMUSG00000032714	#N/A	#N/A	#N/A
chr10	78747376	78747610	235	*	Rep1_1_peak_5465	157	.	10.7983	18.8808	15.7557	634	Promoter	10	78747159	78767159	20001	1	102632284	ENSMUST00000209307.1	217	NA	NA	#N/A	#N/A	#N/A
chr10	78748566	78748668	103	*	Rep1_1_peak_5466	43	.	5.08155	6.75326	4.35109	53	Exon (ENSMUST00000105383.3/70976, exon 4 of 7)	10	78747159	78767159	20001	1	102632284	ENSMUST00000209307.1	1407	NA	NA	#N/A	#N/A	#N/A
chr10	78787627	78787970	344	*	Rep1_1_peak_5470	180	.	11.4825	21.2872	18.0804	272	5' UTR	10	78780702	78791338	10637	1	20513	ENSMUST00000217717.1	6925	Slc1a6	ENSMUSG00000005357	0.311405	1.5864	NA
chr10	79554604	79554759	156	*	Rep1_1_peak_5482	346	.	17.7979	38.2485	34.6165	528	Promoter	10	79549636	79554605	4970	2	70427	ENSMUST00000167689.1	0	Mier2	ENSMUSG00000042570	105.758	-0.584956	0.687888657335882
chr10	79554836	79555312	477	*	Rep1_1_peak_5482	346	.	17.7979	38.2485	34.6165	528	Promoter	10	79540245	79555091	14847	2	70427	ENSMUST00000062855.14	0	Mier2	ENSMUSG00000042570	105.758	-0.584956	0.687888657335882
chr10	79613632	79613826	195	*	Rep1_1_peak_5492	335	.	18.1336	37.1133	33.5026	530	Promoter	10	79606854	79614000	7147	2	237397	ENSMUST00000059699.8	174	NA	NA	#N/A	#N/A	#N/A
chr10	79613981	79614277	297	*	Rep1_1_peak_5492	335	.	18.1336	37.1133	33.5026	530	Promoter	10	79606854	79614000	7147	2	237397	ENSMUST00000059699.8	0	NA	NA	#N/A	#N/A	#N/A
chr10	79626306	79626368	63	*	Rep1_1_peak_5497	53	.	5.69109	7.89609	5.37294	106	Exon (ENSMUST00000020564.6/216148, exon 8 of 13)	10	79620091	79623080	2990	2	216148	ENSMUST00000166450.1	-3226	Shc2	ENSMUSG00000020312	2.86725	-1.27397	0.836373132466803
chr10	79629742	79629892	151	*	Rep1_1_peak_5499	76	.	6.98201	10.3728	7.65722	94	Exon (ENSMUST00000020564.6/216148, exon 4 of 13)	10	79620091	79623080	2990	2	216148	ENSMUST00000166450.1	-6662	Shc2	ENSMUSG00000020312	2.86725	-1.27397	0.836373132466803
chr10	79637158	79637384	227	*	Rep1_1_peak_5500	283	.	15.5014	31.8501	28.3623	221	Promoter	10	79618652	79637918	19267	2	216148	ENSMUST00000020564.6	534	Shc2	ENSMUSG00000020312	2.86725	-1.27397	0.836373132466803
chr10	79637790	79637959	170	*	Rep1_1_peak_5500	283	.	15.5014	31.8501	28.3623	221	Promoter	10	79618652	79637918	19267	2	216148	ENSMUST00000020564.6	0	Shc2	ENSMUSG00000020312	2.86725	-1.27397	0.836373132466803
chr10	79638906	79639161	256	*	Rep1_1_peak_5502	33	.	4.26002	5.57506	3.32662	119	Promoter	10	79618652	79637918	19267	2	216148	ENSMUST00000020564.6	-988	Shc2	ENSMUSG00000020312	2.86725	-1.27397	0.836373132466803
chr10	79669120	79669156	37	*	Rep1_1_peak_5516	67	.	6.22658	9.44486	6.77017	115	Promoter	10	79669369	79676127	6759	1	110012	ENSMUST00000020552.6	-213	Tpgs1	ENSMUSG00000020308	211.182	-0.755341	0.272836083511116
chr10	79669295	79669614	320	*	Rep1_1_peak_5517	219	.	13.4933	25.2868	21.9661	546	Promoter	10	79669369	79676127	6759	1	110012	ENSMUST00000020552.6	0	Tpgs1	ENSMUSG00000020308	211.182	-0.755341	0.272836083511116
chr10	79669785	79670042	258	*	Rep1_1_peak_5517	219	.	13.4933	25.2868	21.9661	546	Promoter	10	79669883	79675598	5716	1	110012	ENSMUST00000219585.1	0	Tpgs1	ENSMUSG00000020308	211.182	-0.755341	0.272836083511116
chr10	79681511	79682149	639	*	Rep1_1_peak_5521	922	.	39.6302	97.2139	92.2643	322	Promoter	10	79682195	79688398	6204	1	216150	ENSMUST00000020550.12	-46	Cdc34	ENSMUSG00000020307	774.8	-0.169179	0.742409430834041
chr10	79682800	79682829	30	*	Rep1_1_peak_5522	54	.	5.71675	7.95125	5.42142	142	Promoter	10	79682526	79685122	2597	1	216150	ENSMUST00000217689.1	274	Cdc34	ENSMUSG00000020307	774.8	-0.169179	0.742409430834041
chr10	79683393	79683550	158	*	Rep1_1_peak_5523	50	.	5.20669	7.53244	5.04381	117	Promoter	10	79684387	79687941	3555	1	216150	ENSMUST00000218938.1	-837	Cdc34	ENSMUSG00000020307	774.8	-0.169179	0.742409430834041
chr10	79704208	79704676	469	*	Rep1_1_peak_5530	689	.	31.4534	73.3428	68.9505	291	Promoter	10	79704491	79711969	7479	1	12215	ENSMUST00000179781.7	0	Bsg	ENSMUSG00000023175	1783.86	-0.435782	0.261229445300271
chr10	79717284	79717433	150	*	Rep1_1_peak_5537	32	.	4.3626	5.46115	3.21922	138	Promoter	10	79716634	79736108	19475	1	15166	ENSMUST00000099513.7	650	Hcn2	ENSMUSG00000020331	10.3514	0.0124649	0.999035985646179
chr10	79740725	79740779	55	*	Rep1_1_peak_5551	75	.	6.86845	10.2683	7.55472	154	Exon (ENSMUST00000161765.7/216151, exon 8 of 17)	10	79738088	79739375	1288	2	216151	ENSMUST00000162679.1	-1350	Polrmt	ENSMUSG00000020329	613.068	-0.443961	0.666068156640582
chr10	79740880	79741035	156	*	Rep1_1_peak_5552	88	.	7.53552	11.6456	8.8477	151	Exon (ENSMUST00000161765.7/216151, exon 7 of 17)	10	79738088	79739375	1288	2	216151	ENSMUST00000162679.1	-1505	Polrmt	ENSMUSG00000020329	613.068	-0.443961	0.666068156640582
chr10	79754933	79755101	169	*	Rep1_1_peak_5557	194	.	12.0566	22.7399	19.4906	222	Promoter	10	79755076	79758596	3521	1	67112	ENSMUST00000219228.1	0	Fgf22	ENSMUSG00000020327	18.1644	-0.502839	0.86924274739803
chr10	79766517	79766672	156	*	Rep1_1_peak_5567	656	.	28.3982	69.9228	65.6022	666	Promoter	10	79761040	79766910	5871	2	70294	ENSMUST00000219189.1	238	Rnf126	ENSMUSG00000035890	129.288	-0.35402	0.672412319664684
chr10	79766782	79767319	538	*	Rep1_1_peak_5567	656	.	28.3982	69.9228	65.6022	666	Promoter	10	79758515	79766952	8438	2	70294	ENSMUST00000047203.8	0	Rnf126	ENSMUSG00000035890	129.288	-0.35402	0.672412319664684
chr10	79767550	79767689	140	*	Rep1_1_peak_5567	656	.	28.3982	69.9228	65.6022	666	Promoter	10	79758515	79766952	8438	2	70294	ENSMUST00000047203.8	-598	Rnf126	ENSMUSG00000035890	129.288	-0.35402	0.672412319664684
chr10	79779952	79781362	1411	*	Rep1_1_peak_5570	910	.	38.2101	95.9696	91.0452	305	Promoter	10	79780581	79782607	2027	1	83554	ENSMUST00000168798.1	0	Fstl3	ENSMUSG00000020325	98.8732	-0.694947	0.510228265494116
chr10	79794745	79794913	169	*	Rep1_1_peak_5576	126	.	9.34842	15.6409	12.6341	301	Intron (ENSMUST00000046945.12/18483, intron 1 of 8)	10	79793667	79817398	23732	1	18483	ENSMUST00000218631.1	1078	Palm	ENSMUSG00000035863	77.0508	-0.324848	0.853408447105749
chr10	79803772	79804045	274	*	Rep1_1_peak_5578	171	.	11.2079	20.3712	17.1981	149	Intron (ENSMUST00000046945.12/18483, intron 1 of 8)	10	79806018	79807671	1654	1	18483	ENSMUST00000217759.1	-1973	Palm	ENSMUSG00000035863	77.0508	-0.324848	0.853408447105749
chr10	79819869	79819933	65	*	Rep1_1_peak_5589	164	.	11.2071	19.6352	16.4836	683	3' UTR	10	79820989	79830490	9502	1	78906	ENSMUST00000169041.8	-1056	NA	NA	#N/A	#N/A	#N/A
chr10	79825782	79825995	214	*	Rep1_1_peak_5595	44	.	5.12088	6.82255	4.4181	110	Exon (ENSMUST00000169041.8/78906, exon 2 of 5)	10	79824687	79826103	1417	1	78906	ENSMUST00000219734.1	1095	NA	NA	#N/A	#N/A	#N/A
chr10	79834900	79835018	119	*	Rep1_1_peak_5597	91	.	7.71043	11.959	9.12333	90	Distal Intergenic	10	79829286	79830280	995	1	78906	ENSMUST00000218531.1	5614	NA	NA	#N/A	#N/A	#N/A
chr10	79854273	79854487	215	*	Rep1_1_peak_5600	251	.	14.2394	28.5475	25.1433	319	Promoter	10	79854427	79864432	10006	1	19205	ENSMUST00000172282.7	0	Ptbp1	ENSMUSG00000006498	1614.2	-0.108246	0.882165981798997
chr10	79854946	79855242	297	*	Rep1_1_peak_5600	251	.	14.2394	28.5475	25.1433	319	Promoter	10	79855038	79859096	4059	1	19205	ENSMUST00000168683.1	0	Ptbp1	ENSMUSG00000006498	1614.2	-0.108246	0.882165981798997
chr10	79874316	79874784	469	*	Rep1_1_peak_5612	135	.	9.94268	16.5554	13.5172	334	Promoter	10	79874476	79883041	8566	1	19152	ENSMUST00000163188.7	0	Prtn3	ENSMUSG00000057729	92.3775	-0.0923726	0.952512626693929
chr10	79892333	79892456	124	*	Rep1_1_peak_5620	66	.	6.42536	9.32558	6.66397	107	Exon (ENSMUST00000217837.1/11537, exon 5 of 5)	10	79890853	79892655	1803	1	11537	ENSMUST00000061653.8	1480	Cfd	ENSMUSG00000061780	0.0550547	1.67981	NA
chr10	79898980	79899202	223	*	Rep1_1_peak_5626	87	.	7.5684	11.56	8.76285	306	Promoter	10	79898236	79899685	1450	2	216154	ENSMUST00000170375.1	483	Med16	ENSMUSG00000013833	258.124	-0.884601	0.363662669448387
chr10	79900250	79900399	150	*	Rep1_1_peak_5627	52	.	5.6212	7.75626	5.25472	68	Promoter	10	79898236	79899685	1450	2	216154	ENSMUST00000170375.1	-565	Med16	ENSMUSG00000013833	258.124	-0.884601	0.363662669448387
chr10	79907681	79907733	53	*	Rep1_1_peak_5633	59	.	5.68002	8.56858	5.97925	85	Promoter	10	79903355	79908321	4967	2	216154	ENSMUST00000166964.7	588	Med16	ENSMUSG00000013833	258.124	-0.884601	0.363662669448387
chr10	79908512	79908867	356	*	Rep1_1_peak_5634	617	.	24.6134	65.9697	61.7328	296	Promoter	10	79901838	79908818	6981	2	216154	ENSMUST00000163125.1	0	Med16	ENSMUSG00000013833	258.124	-0.884601	0.363662669448387
chr10	79921589	79921857	269	*	Rep1_1_peak_5645	78	.	7.06857	10.6248	7.87295	121	Promoter	10	79913634	79921208	7575	2	109284	ENSMUST00000219867.1	-381	R3hdm4	ENSMUSG00000035781	78.0911	-1.6911	0.0407939438499415
chr10	79926615	79927321	707	*	Rep1_1_peak_5647	283	.	16.0634	31.7895	28.3062	391	Promoter	10	79927043	79955018	27976	1	13496	ENSMUST00000019708.11	0	Arid3a	ENSMUSG00000019564	61.6912	0.447731	0.83118932459694
chr10	79937393	79937582	190	*	Rep1_1_peak_5656	49	.	5.47016	7.46284	4.98394	84	Intron (ENSMUST00000019708.11/13496, intron 3 of 8)	10	79930424	79931218	795	1	13496	ENSMUST00000131118.1	6969	Arid3a	ENSMUSG00000019564	61.6912	0.447731	0.83118932459694
chr10	79959777	79960337	561	*	Rep1_1_peak_5669	994	.	35.0268	104.565	99.4334	333	Promoter	10	79960152	79970203	10052	1	216156	ENSMUST00000045247.8	0	Wdr18	ENSMUSG00000035754	2213.72	0.0393981	0.937132430916281
chr10	79976326	79976498	173	*	Rep1_1_peak_5678	55	.	5.82866	8.15082	5.58801	160	Exon (ENSMUST00000045085.7/170483, exon 7 of 9)	10	79974409	79977124	2716	1	170483	ENSMUST00000131816.2	1917	Grin3b	ENSMUSG00000035745	4.77951	1.09347	0.901638335601943
chr10	79976864	79977019	156	*	Rep1_1_peak_5679	120	.	9.13836	14.993	12.0154	302	Exon (ENSMUST00000045085.7/170483, exon 9 of 9)	10	79974948	79978773	3826	2	216157	ENSMUST00000132080.1	1754	Tmem259	ENSMUSG00000013858	133.61	-0.74258	0.409224380319044
chr10	79984246	79984461	216	*	Rep1_1_peak_5686	178	.	11.6224	21.097	17.8993	134	Promoter	10	79977118	79984330	7213	2	216157	ENSMUST00000052885.13	0	Tmem259	ENSMUSG00000013858	133.61	-0.74258	0.409224380319044
chr10	79984809	79985246	438	*	Rep1_1_peak_5687	259	.	14.9857	29.3413	25.9153	315	Promoter	10	79977118	79984330	7213	2	216157	ENSMUST00000052885.13	-479	Tmem259	ENSMUSG00000013858	133.61	-0.74258	0.409224380319044
chr10	79988706	79988977	272	*	Rep1_1_peak_5690	43	.	5.10114	6.78771	4.38512	440	Promoter	10	79988623	79994684	6062	1	12798	ENSMUST00000105374.1	83	Cnn2	ENSMUSG00000004665	183.023	-0.527366	0.500716567235018
chr10	79989992	79990139	148	*	Rep1_1_peak_5691	55	.	5.78282	8.06863	5.52459	181	Intron (ENSMUST00000004784.10/12798, intron 1 of 6)	10	79988623	79994684	6062	1	12798	ENSMUST00000105374.1	1369	Cnn2	ENSMUSG00000004665	183.023	-0.527366	0.500716567235018
chr10	79996358	79996555	198	*	Rep1_1_peak_5694	200	.	12.3877	23.3116	20.0476	136	Promoter	10	79996494	80015572	19079	1	27403	ENSMUST00000132517.7	0	Abca7	ENSMUSG00000035722	17.9668	0.11099	0.967093065530626
chr10	79997171	79997337	167	*	Rep1_1_peak_5695	42	.	4.98582	6.58664	4.20493	129	Promoter	10	79997576	80015553	17978	1	27403	ENSMUST00000171637.7	-239	Abca7	ENSMUSG00000035722	17.9668	0.11099	0.967093065530626
chr10	80006547	80006720	174	*	Rep1_1_peak_5700	91	.	7.71116	11.9603	9.12455	74	Exon (ENSMUST00000132517.7/27403, exon 24 of 47)	10	79997615	80015568	17954	1	27403	ENSMUST00000043866.7	8932	Abca7	ENSMUSG00000035722	17.9668	0.11099	0.967093065530626
chr10	80020068	80020159	92	*	Rep1_1_peak_5712	77	.	6.88951	10.5338	7.79927	56	Promoter	10	80019653	80031468	11816	1	70719	ENSMUST00000043311.6	415	Hmha1	ENSMUSG00000035697	16.1426	-0.55313	0.870935413237902
chr10	80028220	80028463	244	*	Rep1_1_peak_5721	101	.	7.78322	12.9856	10.1068	870	Intron (ENSMUST00000099501.9/70719, intron 19 of 22)	10	80021743	80031462	9720	1	70719	ENSMUST00000150022.1	6477	Hmha1	ENSMUSG00000035697	16.1426	-0.55313	0.870935413237902
chr10	80030806	80031062	257	*	Rep1_1_peak_5722	44	.	5.14029	6.85692	4.43594	55	3' UTR	10	80035949	80037185	1237	2	66420	ENSMUST00000147507.7	6123	Polr2e	ENSMUSG00000004667	2195	-0.0262475	0.956280888346771
chr10	80039346	80039916	571	*	Rep1_1_peak_5726	615	.	26.9839	65.8252	61.5953	437	Promoter	10	80035949	80039710	3762	2	66420	ENSMUST00000143438.7	0	Polr2e	ENSMUSG00000004667	2195	-0.0262475	0.956280888346771
chr10	80053315	80053682	368	*	Rep1_1_peak_5732	460	.	21.8168	49.9619	46.0709	224	Promoter	10	80053488	80056439	2952	1	625249	ENSMUST00000105372.7	0	Gpx4	ENSMUSG00000075706	518.265	-0.0110702	0.990330339202115
chr10	80060080	80060110	31	*	Rep1_1_peak_5735	32	.	4.40408	5.53242	3.28894	41	Intron (ENSMUST00000219260.1/216161, intron 26 of 32)	10	80055998	80056363	366	1	625249	ENSMUST00000136081.1	4082	Gpx4	ENSMUSG00000075706	518.265	-0.0110702	0.990330339202115
chr10	80102373	80102545	173	*	Rep1_1_peak_5760	172	.	11.4335	20.3777	17.2024	271	Promoter	10	80080410	80102643	22234	2	216161	ENSMUST00000217683.1	98	Sbno2	ENSMUSG00000035673	221.418	-0.596724	0.617093347319718
chr10	80115339	80116347	1009	*	Rep1_1_peak_5762	382	.	20.3768	41.9548	38.2397	831	Promoter	10	80115803	80130469	14667	1	20869	ENSMUST00000144883.7	0	Stk11	ENSMUSG00000003068	507.971	-0.235739	0.755653645215972
chr10	80116753	80116926	174	*	Rep1_1_peak_5763	150	.	10.6708	18.1584	15.0526	183	Promoter	10	80116618	80128512	11895	1	20869	ENSMUST00000213772.1	135	Stk11	ENSMUSG00000003068	507.971	-0.235739	0.755653645215972
chr10	80131565	80131738	174	*	Rep1_1_peak_5773	120	.	9.00899	15.0445	12.0649	186	3' UTR	10	80132536	80134681	2146	2	100503659	ENSMUST00000146180.1	2943	NA	NA	#N/A	#N/A	#N/A
chr10	80138677	80138880	204	*	Rep1_1_peak_5779	173	.	11.4997	20.4984	17.3192	960	Promoter	10	80137347	80138616	1270	2	100503659	ENSMUST00000138776.7	-61	NA	NA	#N/A	#N/A	#N/A
chr10	80138987	80139207	221	*	Rep1_1_peak_5779	173	.	11.4997	20.4984	17.3192	960	Promoter	10	80135158	80139178	4021	2	100503659	ENSMUST00000123967.1	0	NA	NA	#N/A	#N/A	#N/A
chr10	80139356	80139530	175	*	Rep1_1_peak_5779	173	.	11.4997	20.4984	17.3192	960	Promoter	10	80130551	80139365	8815	2	100503659	ENSMUST00000105369.7	0	NA	NA	#N/A	#N/A	#N/A
chr10	80141328	80141573	246	*	Rep1_1_peak_5780	400	.	20.2236	43.7868	40.0331	159	Promoter	10	80141457	80145813	4357	1	66043	ENSMUST00000105367.7	0	Atp5d	ENSMUSG00000003072	1013.02	-0.412186	0.654048346098446
chr10	80142182	80142588	407	*	Rep1_1_peak_5781	494	.	22.965	53.4149	49.4477	201	Promoter	10	80142315	80145818	3504	1	66043	ENSMUST00000003156.14	0	Atp5d	ENSMUSG00000003072	1013.02	-0.412186	0.654048346098446
chr10	80147923	80148397	475	*	Rep1_1_peak_5783	344	.	18.3853	38.1072	34.4814	875	Promoter	10	80148272	80158367	10096	1	59090	ENSMUST00000099492.9	0	Midn	ENSMUSG00000035621	52.031	-0.499868	0.731561867871579
chr10	80148657	80148854	198	*	Rep1_1_peak_5783	344	.	18.3853	38.1072	34.4814	875	Promoter	10	80149112	80150278	1167	1	59090	ENSMUST00000151202.1	-258	Midn	ENSMUSG00000035621	52.031	-0.499868	0.731561867871579
chr10	80148957	80149203	247	*	Rep1_1_peak_5783	344	.	18.3853	38.1072	34.4814	875	Promoter	10	80149112	80150278	1167	1	59090	ENSMUST00000151202.1	0	Midn	ENSMUSG00000035621	52.031	-0.499868	0.731561867871579
chr10	80149351	80149989	639	*	Rep1_1_peak_5783	344	.	18.3853	38.1072	34.4814	875	Promoter	10	80149886	80153687	3802	1	59090	ENSMUST00000124179.1	0	Midn	ENSMUSG00000035621	52.031	-0.499868	0.731561867871579
chr10	80155450	80155606	157	*	Rep1_1_peak_5790	36	.	4.65179	5.97174	3.65882	214	Intron (ENSMUST00000099492.9/59090, intron 7 of 7)	10	80151238	80153696	2459	1	59090	ENSMUST00000144526.1	4212	Midn	ENSMUSG00000035621	52.031	-0.499868	0.731561867871579
chr10	80159873	80160329	457	*	Rep1_1_peak_5795	317	.	16.8071	35.2932	31.725	522	Distal Intergenic	10	80165985	80170316	4332	1	12696	ENSMUST00000154726.7	-5656	Cirbp	ENSMUSG00000045193	75.7345	-1.36896	0.00250290840072142
chr10	80161070	80161416	347	*	Rep1_1_peak_5796	178	.	11.6224	21.097	17.8993	419	Distal Intergenic	10	80165985	80170316	4332	1	12696	ENSMUST00000154726.7	-4569	Cirbp	ENSMUSG00000045193	75.7345	-1.36896	0.00250290840072142
chr10	80167514	80168419	906	*	Rep1_1_peak_5801	545	.	24.6874	58.6741	54.5953	162	Promoter	10	80167778	80171655	3878	1	12696	ENSMUST00000105365.8	0	Cirbp	ENSMUSG00000045193	75.7345	-1.36896	0.00250290840072142
chr10	80171841	80171928	88	*	Rep1_1_peak_5805	42	.	4.98582	6.58664	4.20493	79	Promoter	10	80171982	80172698	717	1	12696	ENSMUST00000147190.1	-54	Cirbp	ENSMUSG00000045193	75.7345	-1.36896	0.00250290840072142
chr10	80172681	80173222	542	*	Rep1_1_peak_5807	215	.	12.9776	24.8125	21.5067	402	Promoter	10	80172944	80175146	2203	1	69770	ENSMUST00000041882.6	0	1600002K03Rik	ENSMUSG00000035595	409.59	0.934856	0.052958563287282
chr10	80190555	80190681	127	*	Rep1_1_peak_5816	36	.	4.59301	5.92846	3.61898	125	Distal Intergenic	10	80179482	80190010	10529	1	13637	ENSMUST00000003154.6	11073	Efna2	ENSMUSG00000003070	119.265	-0.670702	0.397334620768492
chr10	80199637	80199778	142	*	Rep1_1_peak_5822	65	.	6.39172	9.22234	6.59311	85	Distal Intergenic	10	80179482	80190010	10529	1	13637	ENSMUST00000003154.6	20155	Efna2	ENSMUSG00000003070	119.265	-0.670702	0.397334620768492
chr10	80226246	80226703	458	*	Rep1_1_peak_5829	1080	.	41.8822	113.436	108.065	403	Promoter	10	80226434	80243903	17470	1	68114	ENSMUST00000020365.14	0	Mum1	ENSMUSG00000020156	517.956	-0.882358	0.186609723089351
chr10	80249290	80249479	190	*	Rep1_1_peak_5836	269	.	15.5431	30.3633	26.9112	437	Promoter	10	80249449	80253413	3965	1	75406	ENSMUST00000152939.7	0	Ndufs7	ENSMUSG00000020153	1479.08	0.0107484	0.988899212282991
chr10	80260842	80261246	405	*	Rep1_1_peak_5841	706	.	28.3937	75.0563	70.624	630	Promoter	10	80258151	80261012	2862	2	14431	ENSMUST00000105363.7	0	Gamt	ENSMUSG00000020150	37.1098	-1.02218	0.592811334501336
chr10	80261468	80261860	393	*	Rep1_1_peak_5841	706	.	28.3937	75.0563	70.624	630	Promoter	10	80261486	80281005	19520	1	70248	ENSMUST00000156935.7	0	Dazap1	ENSMUSG00000069565	70.8447	-0.969188	0.0837719910155088
chr10	80264570	80265069	500	*	Rep1_1_peak_5842	525	.	23.9223	56.5778	52.5433	244	Promoter	10	80264984	80288408	23425	1	70248	ENSMUST00000105362.7	0	Dazap1	ENSMUSG00000069565	70.8447	-0.969188	0.0837719910155088
chr10	80279319	80279421	103	*	Rep1_1_peak_5848	34	.	4.49818	5.69641	3.41942	61	Intron (ENSMUST00000156935.7/70248, intron 6 of 6)	10	80280423	80285435	5013	1	70248	ENSMUST00000138032.7	-1002	Dazap1	ENSMUSG00000069565	70.8447	-0.969188	0.0837719910155088
chr10	80287645	80287762	118	*	Rep1_1_peak_5853	61	.	6.15393	8.7543	6.15461	124	3' UTR	10	80292453	80294114	1662	1	20054	ENSMUST00000068408.13	-4691	Rps15	ENSMUSG00000063457	2595.44	0.547952	0.275627313666225
chr10	80292280	80292648	369	*	Rep1_1_peak_5855	441	.	20.2364	47.9819	44.1351	155	Promoter	10	80292453	80294114	1662	1	20054	ENSMUST00000068408.13	0	Rps15	ENSMUSG00000063457	2595.44	0.547952	0.275627313666225
chr10	80295971	80296252	282	*	Rep1_1_peak_5857	164	.	11.1627	19.5518	16.4028	133	Promoter	10	80295977	80318263	22287	1	23805	ENSMUST00000105359.7	0	Apc2	ENSMUSG00000020135	9.5349	1.00566	0.773983907994486
chr10	80304961	80305187	227	*	Rep1_1_peak_5862	209	.	12.6308	24.2127	20.9207	295	Exon (ENSMUST00000105359.7/23805, exon 6 of 15)	10	80301820	80318256	16437	1	23805	ENSMUST00000020349.6	3141	Apc2	ENSMUSG00000020135	9.5349	1.00566	0.773983907994486
chr10	80314765	80314920	156	*	Rep1_1_peak_5868	66	.	6.31538	9.32272	6.66397	280	Exon (ENSMUST00000105359.7/23805, exon 15 of 15)	10	80318254	80320537	2284	2	66374	ENSMUST00000020341.8	5617	2310011J03Rik	ENSMUSG00000020133	612.601	0.118316	0.882612685880889
chr10	80323370	80323525	156	*	Rep1_1_peak_5879	95	.	7.92672	12.3558	9.50284	154	Promoter	10	80321287	80323127	1841	2	18551	ENSMUST00000130521.1	-243	Pcsk4	ENSMUSG00000020131	0.895584	4.13359	NA
chr10	80323724	80323919	196	*	Rep1_1_peak_5879	95	.	7.92672	12.3558	9.50284	154	Promoter	10	80321287	80323127	1841	2	18551	ENSMUST00000130521.1	-597	Pcsk4	ENSMUSG00000020131	0.895584	4.13359	NA
chr10	80329326	80329664	339	*	Rep1_1_peak_5882	764	.	33.9778	81.0075	76.4385	675	Promoter	10	80321283	80329453	8171	2	18551	ENSMUST00000137177.7	0	Pcsk4	ENSMUSG00000020131	0.895584	4.13359	NA
chr10	80329752	80330213	462	*	Rep1_1_peak_5882	764	.	33.9778	81.0075	76.4385	675	Promoter	10	80329953	80336441	6489	1	70335	ENSMUST00000105354.7	0	Reep6	ENSMUSG00000035504	48.0814	-2.80045	0.0154072340825035
chr10	80343069	80343298	230	*	Rep1_1_peak_5888	114	.	8.61189	14.364	11.4095	1079	Intron (ENSMUST00000124789.7/66548, intron 7 of 11)	10	80343006	80345238	2233	2	66548	ENSMUST00000138705.2	1940	Adamtsl5	ENSMUSG00000043822	37.4863	-0.525894	0.801104154249553
chr10	80347504	80347630	127	*	Rep1_1_peak_5890	44	.	5.13081	6.84012	4.43544	108	Promoter	10	80339793	80348412	8620	2	66548	ENSMUST00000124789.7	782	Adamtsl5	ENSMUSG00000043822	37.4863	-0.525894	0.801104154249553
chr10	80350438	80350595	158	*	Rep1_1_peak_5892	77	.	6.88951	10.5338	7.79927	94	Distal Intergenic	10	80342739	80348412	5674	2	66548	ENSMUST00000105352.1	-2026	Adamtsl5	ENSMUSG00000043822	37.4863	-0.525894	0.801104154249553
chr10	80358281	80358440	160	*	Rep1_1_peak_5895	183	.	12.0831	21.5892	18.3746	540	Promoter	10	80357977	80360527	2551	1	216166	ENSMUST00000152544.7	304	Plk5	ENSMUSG00000035486	139.502	-1.25661	0.492901556647336
chr10	80385853	80385881	29	*	Rep1_1_peak_5914	31	.	4.28193	5.32421	3.11673	36	Intron (ENSMUST00000105350.2/237400, intron 1 of 1)	10	80380355	80387659	7305	2	237400	ENSMUST00000105350.2	1778	Mex3d	ENSMUSG00000048696	8.71425	-1.04501	0.540876206973543
chr10	80387600	80387918	319	*	Rep1_1_peak_5916	653	.	29.5566	69.6916	65.3772	677	Promoter	10	80380355	80387659	7305	2	237400	ENSMUST00000105350.2	0	Mex3d	ENSMUSG00000048696	8.71425	-1.04501	0.540876206973543
chr10	80398687	80399060	374	*	Rep1_1_peak_5925	891	.	36.7023	94.034	89.1521	827	Promoter	10	80392839	80399422	6584	2	17192	ENSMUST00000105348.7	362	Mbd3	ENSMUSG00000035478	391.419	-0.865212	0.0263732390309384
chr10	80399272	80399986	715	*	Rep1_1_peak_5925	891	.	36.7023	94.034	89.1521	827	Promoter	10	80392539	80399550	7012	2	17192	ENSMUST00000092295.9	0	Mbd3	ENSMUSG00000035478	391.419	-0.865212	0.0263732390309384
chr10	80406555	80406945	391	*	Rep1_1_peak_5926	295	.	16.515	33.1077	29.5954	265	Promoter	10	80402997	80406766	3770	2	66594	ENSMUST00000138428.7	0	Uqcr11	ENSMUSG00000020163	1124.78	0.0959703	0.909616521429259
chr10	80415393	80415478	86	*	Rep1_1_peak_5931	41	.	4.96069	6.56061	4.18906	72	Promoter	10	80412627	80415487	2861	2	21423	ENSMUST00000129027.1	9	Tcf3	ENSMUSG00000020167	65.5144	-1.67846	0.193516682020895
chr10	80420806	80420968	163	*	Rep1_1_peak_5937	24	.	3.85521	4.59136	2.48816	70	Promoter	10	80420083	80421860	1778	2	21423	ENSMUST00000156244.1	892	Tcf3	ENSMUSG00000020167	65.5144	-1.67846	0.193516682020895
chr10	80426954	80427285	332	*	Rep1_1_peak_5940	37	.	4.68947	6.04088	3.72441	106	Intron (ENSMUST00000105344.7/21423, intron 3 of 18)	10	80410054	80430985	20932	2	21423	ENSMUST00000156990.7	3700	Tcf3	ENSMUSG00000020167	65.5144	-1.67846	0.193516682020895
chr10	80427509	80427684	176	*	Rep1_1_peak_5941	37	.	4.69898	6.05845	3.74147	74	Exon (ENSMUST00000105344.7/21423, exon 3 of 19)	10	80410054	80430985	20932	2	21423	ENSMUST00000156990.7	3301	Tcf3	ENSMUSG00000020167	65.5144	-1.67846	0.193516682020895
chr10	80433409	80433834	426	*	Rep1_1_peak_5944	505	.	22.3119	54.5857	50.597	678	Promoter	10	80409514	80433637	24124	2	21423	ENSMUST00000105344.7	0	Tcf3	ENSMUSG00000020167	65.5144	-1.67846	0.193516682020895
chr10	80433901	80434203	303	*	Rep1_1_peak_5944	505	.	22.3119	54.5857	50.597	678	Promoter	10	80409547	80433647	24101	2	21423	ENSMUST00000105343.7	-254	Tcf3	ENSMUSG00000020167	65.5144	-1.67846	0.193516682020895
chr10	80435858	80436061	204	*	Rep1_1_peak_5945	68	.	6.55326	9.55749	6.88087	254	Distal Intergenic	10	80409547	80433647	24101	2	21423	ENSMUST00000105343.7	-2211	Tcf3	ENSMUSG00000020167	65.5144	-1.67846	0.193516682020895
chr10	80448201	80448309	109	*	Rep1_1_peak_5952	65	.	6.39172	9.22234	6.59311	87	Distal Intergenic	10	80409547	80433647	24101	2	21423	ENSMUST00000105343.7	-14554	Tcf3	ENSMUSG00000020167	65.5144	-1.67846	0.193516682020895
chr10	80467194	80467278	85	*	Rep1_1_peak_5959	62	.	6.21819	8.87829	6.26866	121	Distal Intergenic	10	80494835	80517276	22442	1	246086	ENSMUST00000051773.8	-27557	Onecut3	ENSMUSG00000045518	0.16839	0.152307	NA
chr10	80475271	80475486	216	*	Rep1_1_peak_5962	403	.	20.7241	44.1077	40.3442	142	Distal Intergenic	10	80494835	80517276	22442	1	246086	ENSMUST00000051773.8	-19349	Onecut3	ENSMUSG00000045518	0.16839	0.152307	NA
chr10	80491266	80491356	91	*	Rep1_1_peak_5967	50	.	5.20669	7.53244	5.04381	87	Distal Intergenic	10	80494835	80517276	22442	1	246086	ENSMUST00000051773.8	-3479	Onecut3	ENSMUSG00000045518	0.16839	0.152307	NA
chr10	80496580	80496735	156	*	Rep1_1_peak_5971	55	.	5.74126	8.14904	5.58801	78	Intron (ENSMUST00000051773.8/246086, intron 1 of 1)	10	80494835	80517276	22442	1	246086	ENSMUST00000051773.8	1745	Onecut3	ENSMUSG00000045518	0.16839	0.152307	NA
chr10	80503662	80503699	38	*	Rep1_1_peak_5976	30	.	4.15105	5.22407	3.0296	111	Intron (ENSMUST00000051773.8/246086, intron 1 of 1)	10	80494835	80517276	22442	1	246086	ENSMUST00000051773.8	8827	Onecut3	ENSMUSG00000045518	0.16839	0.152307	NA
chr10	80535812	80535999	188	*	Rep1_1_peak_5990	101	.	7.78322	12.9856	10.1068	118	Exon (ENSMUST00000219648.1/67331, exon 4 of 4)	10	80535533	80539090	3558	2	67331	ENSMUST00000219648.1	3091	Atp8b3	ENSMUSG00000003341	1.69787	-2.6872	NA
chr10	80538931	80539401	471	*	Rep1_1_peak_5993	307	.	17.1746	34.3383	30.7953	345	Promoter	10	80519584	80539124	19541	2	67331	ENSMUST00000020383.5	0	Atp8b3	ENSMUSG00000003341	1.69787	-2.6872	NA
chr10	80569780	80569940	161	*	Rep1_1_peak_6014	49	.	5.40539	7.41346	4.93604	109	Intron (ENSMUST00000038558.8/118445, intron 1 of 1)	10	80567124	80577321	10198	2	118445	ENSMUST00000038558.8	7381	Klf16	ENSMUSG00000035397	114.705	-0.639104	0.547189498662787
chr10	80576423	80576622	200	*	Rep1_1_peak_6020	729	.	32.1268	77.4532	72.961	1005	Promoter	10	80567124	80577321	10198	2	118445	ENSMUST00000038558.8	699	Klf16	ENSMUSG00000035397	114.705	-0.639104	0.547189498662787
chr10	80576846	80577023	178	*	Rep1_1_peak_6020	729	.	32.1268	77.4532	72.961	1005	Promoter	10	80567124	80577321	10198	2	118445	ENSMUST00000038558.8	298	Klf16	ENSMUSG00000035397	114.705	-0.639104	0.547189498662787
chr10	80577270	80578157	888	*	Rep1_1_peak_6020	729	.	32.1268	77.4532	72.961	1005	Promoter	10	80567124	80577321	10198	2	118445	ENSMUST00000038558.8	0	Klf16	ENSMUSG00000035397	114.705	-0.639104	0.547189498662787
chr10	80578414	80578604	191	*	Rep1_1_peak_6021	183	.	11.3737	21.5802	18.3657	303	Promoter	10	80578647	80580677	2031	1	102633244	ENSMUST00000181265.1	-43	NA	NA	#N/A	#N/A	#N/A
chr10	80590220	80590731	512	*	Rep1_1_peak_6026	812	.	33.6237	85.9031	81.2178	785	Promoter	10	80583654	80590341	6688	2	216169	ENSMUST00000003436.11	0	Abhd17a	ENSMUSG00000003346	457.649	-0.604973	0.0617987049874977
chr10	80602779	80603044	266	*	Rep1_1_peak_6028	219	.	11.2742	25.3092	21.988	158	Promoter	10	80602880	80607654	4775	1	100113398	ENSMUST00000038411.4	0	Adat3	ENSMUSG00000035370	6.21676	0.134174	0.96389370466826
chr10	80621907	80622792	886	*	Rep1_1_peak_6040	537	.	25.7618	57.804	53.7462	763	Promoter	10	80622838	80640741	17904	1	103236	ENSMUST00000079773.13	-46	Csnk1g2	ENSMUSG00000003345	62.2312	-1.61491	0.158615476554096
chr10	80656311	80656788	478	*	Rep1_1_peak_6057	826	.	34.9008	87.3496	82.6275	462	Promoter	10	80642617	80656494	13878	2	208198	ENSMUST00000126980.7	0	Btbd2	ENSMUSG00000003344	20.304	1.85715	0.54279681851345
chr10	80664635	80664899	265	*	Rep1_1_peak_6059	194	.	12.0566	22.7399	19.4906	595	Downstream (<1kb)	10	80665332	80671976	6645	2	17347	ENSMUST00000003433.10	7077	Mknk2	ENSMUSG00000020190	285.143	-0.54813	0.414499187197813
chr10	80675863	80676106	244	*	Rep1_1_peak_6066	1311	.	49.548	137.023	131.142	1000	Promoter	10	80665327	80676293	10967	2	17347	ENSMUST00000200082.4	187	Mknk2	ENSMUSG00000020190	285.143	-0.54813	0.414499187197813
chr10	80676265	80676873	609	*	Rep1_1_peak_6066	1311	.	49.548	137.023	131.142	1000	Promoter	10	80665327	80676293	10967	2	17347	ENSMUST00000200082.4	0	Mknk2	ENSMUSG00000020190	285.143	-0.54813	0.414499187197813
chr10	80701680	80702966	1287	*	Rep1_1_peak_6074	1004	.	41.1223	105.64	100.47	405	Promoter	10	80685253	80701855	16603	2	208228	ENSMUST00000003438.10	0	Mob3a	ENSMUSG00000003348	70.791	-2.01932	0.330231516620927
chr10	80741734	80741923	190	*	Rep1_1_peak_6082	409	.	19.1986	44.7449	40.97	638	Promoter	10	80722913	80741971	19059	2	11776	ENSMUST00000219356.1	48	Ap3d1	ENSMUSG00000020198	714.754	-0.792146	0.232499365509925
chr10	80742100	80742619	520	*	Rep1_1_peak_6082	409	.	19.1986	44.7449	40.97	638	Promoter	10	80706956	80742264	35309	2	11776	ENSMUST00000020420.8	0	Ap3d1	ENSMUSG00000020198	714.754	-0.792146	0.232499365509925
chr10	80752144	80752337	194	*	Rep1_1_peak_6083	227	.	13.711	26.1103	22.768	65	Distal Intergenic	10	80755206	80795461	40256	1	208266	ENSMUST00000105336.8	-2869	Dot1l	ENSMUSG00000061589	568.958	-0.679184	0.097841603563687
chr10	80754868	80755303	436	*	Rep1_1_peak_6084	652	.	30.4728	69.5562	65.2465	225	Promoter	10	80755206	80795461	40256	1	208266	ENSMUST00000105336.8	0	Dot1l	ENSMUSG00000061589	568.958	-0.679184	0.097841603563687
chr10	80774622	80774787	166	*	Rep1_1_peak_6088	59	.	6.06616	8.58768	5.99417	180	Intron (ENSMUST00000105336.8/208266, intron 7 of 27)	10	80777556	80794391	16836	1	208266	ENSMUST00000150338.7	-2769	Dot1l	ENSMUSG00000061589	568.958	-0.679184	0.097841603563687
chr10	80797850	80798449	600	*	Rep1_1_peak_6103	545	.	24.6874	58.6741	54.5953	1020	Promoter	10	80798198	80804924	6727	1	20222	ENSMUST00000148665.7	0	Sf3a2	ENSMUSG00000020211	30.5021	-1.05799	0.448971506831736
chr10	80798561	80798732	172	*	Rep1_1_peak_6103	545	.	24.6874	58.6741	54.5953	1020	Promoter	10	80798732	80804007	5276	1	20222	ENSMUST00000151928.7	0	Sf3a2	ENSMUSG00000020211	30.5021	-1.05799	0.448971506831736
chr10	80807284	80807503	220	*	Rep1_1_peak_6107	117	.	8.9955	14.731	11.7607	291	Exon (ENSMUST00000036016.5/11705, exon 5 of 5)	10	80805243	80807648	2406	1	11705	ENSMUST00000036016.5	2041	Amh	ENSMUSG00000035262	0.653935	3.7584	NA
chr10	80808843	80809057	215	*	Rep1_1_peak_6110	62	.	6.20523	8.85315	6.24394	130	3' UTR	10	80808496	80811885	3390	2	71912	ENSMUST00000020435.10	2828	Jsrp1	ENSMUSG00000020216	2.912	0.686963	0.902712938997631
chr10	80809283	80809465	183	*	Rep1_1_peak_6111	75	.	6.92356	10.2577	7.54413	47	Intron (ENSMUST00000020435.10/71912, intron 3 of 4)	10	80808496	80811885	3390	2	71912	ENSMUST00000020435.10	2420	Jsrp1	ENSMUSG00000020216	2.912	0.686963	0.902712938997631
chr10	80826138	80826715	578	*	Rep1_1_peak_6115	588	.	24.9063	63.0635	58.8911	392	Promoter	10	80826656	80829290	2635	1	18245	ENSMUST00000060987.14	0	Oaz1	ENSMUSG00000035242	1056.12	0.324373	0.431888509146095
chr10	80834558	80834713	156	*	Rep1_1_peak_6120	40	.	4.89363	6.42871	4.07052	27	Exon (ENSMUST00000053986.8/237403, exon 2 of 2)	10	80828797	80828870	74	1	100316778	ENSMUST00000157368.1	5761	NA	NA	#N/A	#N/A	#N/A
chr10	80843518	80843673	156	*	Rep1_1_peak_6126	69	.	6.6056	9.65373	6.96737	267	Promoter	10	80835991	80843798	7808	2	237403	ENSMUST00000219924.1	125	Lingo3	ENSMUSG00000051067	0.154721	2.37482	NA
chr10	80848580	80848841	262	*	Rep1_1_peak_6129	219	.	13.4933	25.2868	21.9661	147	Distal Intergenic	10	80832801	80844039	11239	2	237403	ENSMUST00000053986.8	-4541	Lingo3	ENSMUSG00000051067	0.154721	2.37482	NA
chr10	80855069	80855723	655	*	Rep1_1_peak_6132	853	.	31.2401	90.1517	85.3593	293	Promoter	10	80852821	80855209	2389	2	66094	ENSMUST00000220225.1	0	Lsm7	ENSMUSG00000035215	126.576	0.412751	0.434650677573531
chr10	80865711	80865866	156	*	Rep1_1_peak_6138	50	.	5.50429	7.52816	5.04359	139	Exon (ENSMUST00000218812.1/73218, exon 12 of 12)	10	80863481	80865746	2266	1	73218	ENSMUST00000219136.1	2230	Sppl2b	ENSMUSG00000035206	68.6448	-2.68753	0.159018660009384
chr10	80900302	80901205	904	*	Rep1_1_peak_6158	230	.	11.2402	26.4508	23.0998	897	Promoter	10	80899450	80900969	1520	2	30055	ENSMUST00000020440.6	0	Timm13	ENSMUSG00000020219	3205.8	0.228903	0.785074573390835
chr10	80907364	80907429	66	*	Rep1_1_peak_6161	51	.	5.55046	7.61742	5.12232	64	Promoter	10	80902798	80906412	3615	2	16907	ENSMUST00000105332.2	-952	Lmnb2	ENSMUSG00000062075	135.582	0.532897	0.552252527509814
chr10	80907513	80907550	38	*	Rep1_1_peak_6162	44	.	5.14029	6.85692	4.43594	131	Exon (ENSMUST00000057623.13/16907, exon 3 of 12)	10	80902798	80906412	3615	2	16907	ENSMUST00000105332.2	-1101	Lmnb2	ENSMUSG00000062075	135.582	0.532897	0.552252527509814
chr10	80916366	80916528	163	*	Rep1_1_peak_6167	29	.	4.12822	5.08646	2.91173	14	Intron (ENSMUST00000057623.13/16907, intron 1 of 11)	10	80909923	80917851	7929	2	16907	ENSMUST00000159094.1	1323	Lmnb2	ENSMUSG00000062075	135.582	0.532897	0.552252527509814
chr10	80917443	80917730	288	*	Rep1_1_peak_6168	104	.	8.35296	13.329	10.4233	314	Promoter	10	80909923	80917851	7929	2	16907	ENSMUST00000159094.1	121	Lmnb2	ENSMUSG00000062075	135.582	0.532897	0.552252527509814
chr10	80917872	80918268	397	*	Rep1_1_peak_6169	66	.	6.42536	9.32558	6.66397	255	Promoter	10	80901203	80918245	17043	2	16907	ENSMUST00000057623.13	0	Lmnb2	ENSMUSG00000062075	135.582	0.532897	0.552252527509814
chr10	80928650	80928811	162	*	Rep1_1_peak_6171	183	.	12.0831	21.5892	18.3746	132	Distal Intergenic	10	80930073	80932204	2132	1	17873	ENSMUST00000015456.9	-1262	Gadd45b	ENSMUSG00000015312	83.1373	-0.56784	0.660918131815437
chr10	80929651	80929915	265	*	Rep1_1_peak_6173	195	.	10.4689	22.7715	19.5216	401	Promoter	10	80930073	80932204	2132	1	17873	ENSMUST00000015456.9	-158	Gadd45b	ENSMUSG00000015312	83.1373	-0.56784	0.660918131815437
chr10	80939796	80939951	156	*	Rep1_1_peak_6178	308	.	15.1467	34.4048	30.8596	226	Distal Intergenic	10	80930812	80931759	948	1	17873	ENSMUST00000219449.1	8984	Gadd45b	ENSMUSG00000015312	83.1373	-0.56784	0.660918131815437
chr10	80999765	80999970	206	*	Rep1_1_peak_6196	80	.	7.07868	10.853	8.08355	275	Intron (ENSMUST00000099462.7/14708, intron 1 of 3)	10	80948624	81001365	52742	2	14708	ENSMUST00000099462.7	1395	NA	NA	#N/A	#N/A	#N/A
chr10	81014851	81015155	305	*	Rep1_1_peak_6200	406	.	20.5665	44.4062	40.6371	315	Promoter	10	80948624	81014925	66302	2	14708	ENSMUST00000092285.9	0	NA	NA	#N/A	#N/A	#N/A
chr10	81018427	81018588	162	*	Rep1_1_peak_6201	249	.	14.9196	28.3692	24.9705	95	Downstream (1-2kb)	10	80948624	81014945	66322	2	14708	ENSMUST00000117805.7	-3482	NA	NA	#N/A	#N/A	#N/A
chr10	81025108	81025263	156	*	Rep1_1_peak_6207	105	.	8.41918	13.4496	10.5366	398	Promoter	10	81019589	81025409	5821	2	208666	ENSMUST00000055125.4	146	Diras1	ENSMUSG00000043670	0.261804	1.96263	NA
chr10	81031357	81031564	208	*	Rep1_1_peak_6211	82	.	7.26616	10.986	8.21069	576	Exon (ENSMUST00000117276.9/106947, exon 4 of 4)	10	81028541	81033912	5372	2	106947	ENSMUST00000168076.1	2348	NA	NA	#N/A	#N/A	#N/A
chr10	81037014	81037575	562	*	Rep1_1_peak_6213	488	.	23.7738	52.7965	48.8475	312	Promoter	10	81028538	81037426	8889	2	106947	ENSMUST00000117276.9	0	NA	NA	#N/A	#N/A	#N/A
chr10	81060025	81060414	390	*	Rep1_1_peak_6222	672	.	30.1992	71.6185	67.2627	520	Promoter	10	81044075	81060178	16104	2	52551	ENSMUST00000005067.5	0	Sgta	ENSMUSG00000004937	1357.52	-0.329543	0.668845836543912
chr10	81069865	81070213	349	*	Rep1_1_peak_6223	552	.	22.7201	59.3416	55.2516	200	Promoter	10	81070035	81082559	12525	1	50492	ENSMUST00000005057.6	0	Thop1	ENSMUSG00000004929	1172.3	-0.367577	0.729853962951084
chr10	81081777	81081981	205	*	Rep1_1_peak_6232	29	.	4.12923	5.0704	2.9016	135	Exon (ENSMUST00000005057.6/50492, exon 13 of 13)	10	81078868	81080079	1212	1	50492	ENSMUST00000166404.1	2909	Thop1	ENSMUSG00000004929	1172.3	-0.367577	0.729853962951084
chr10	81105767	81106017	251	*	Rep1_1_peak_6236	555	.	20.9377	59.6308	55.5379	256	Promoter	10	81105915	81124697	18783	1	26396	ENSMUST00000143517.7	0	Map2k2	ENSMUSG00000035027	2044.76	-0.148536	0.820769594954085
chr10	81106143	81106831	689	*	Rep1_1_peak_6236	555	.	20.9377	59.6308	55.5379	256	Promoter	10	81106345	81119125	12781	1	26396	ENSMUST00000136743.1	0	Map2k2	ENSMUSG00000035027	2044.76	-0.148536	0.820769594954085
chr10	81129076	81129449	374	*	Rep1_1_peak_6242	102	.	8.36076	13.1895	10.2917	147	3' UTR	10	81135220	81144496	9277	1	16969	ENSMUST00000125261.1	-5771	Zbtb7a	ENSMUSG00000035011	160.498	-0.294643	0.813762520893171
chr10	81135461	81135644	184	*	Rep1_1_peak_6244	131	.	9.73373	16.1331	13.1085	155	Promoter	10	81135220	81144496	9277	1	16969	ENSMUST00000125261.1	241	Zbtb7a	ENSMUSG00000035011	160.498	-0.294643	0.813762520893171
chr10	81136180	81136335	156	*	Rep1_1_peak_6245	633	.	27.558	67.6363	63.3698	1775	Promoter	10	81136271	81152222	15952	1	16969	ENSMUST00000048128.14	0	Zbtb7a	ENSMUSG00000035011	160.498	-0.294643	0.813762520893171
chr10	81136894	81137198	305	*	Rep1_1_peak_6245	633	.	27.558	67.6363	63.3698	1775	Promoter	10	81136578	81152995	16418	1	16969	ENSMUST00000121840.7	316	Zbtb7a	ENSMUSG00000035011	160.498	-0.294643	0.813762520893171
chr10	81137273	81137918	646	*	Rep1_1_peak_6245	633	.	27.558	67.6363	63.3698	1775	Promoter	10	81137953	81148458	10506	1	16969	ENSMUST00000117956.1	-35	Zbtb7a	ENSMUSG00000035011	160.498	-0.294643	0.813762520893171
chr10	81154342	81154549	208	*	Rep1_1_peak_6261	82	.	7.30995	11.0675	8.29145	346	Exon (ENSMUST00000005064.13/59004, exon 10 of 11)	10	81154235	81156124	1890	2	59004	ENSMUST00000134017.1	1575	Pias4	ENSMUSG00000004934	1464.94	-0.235239	0.751650663230396
chr10	81167469	81168041	573	*	Rep1_1_peak_6269	759	.	31.5769	80.555	75.9945	371	Promoter	10	81153266	81167923	14658	2	59004	ENSMUST00000005064.13	0	Pias4	ENSMUSG00000004934	1464.94	-0.235239	0.751650663230396
chr10	81168812	81169084	273	*	Rep1_1_peak_6270	133	.	9.83709	16.3404	13.3061	154	Promoter	10	81153266	81167923	14658	2	59004	ENSMUST00000005064.13	-889	Pias4	ENSMUSG00000004934	1464.94	-0.235239	0.751650663230396
chr10	81173242	81173397	156	*	Rep1_1_peak_6271	328	.	17.7854	36.4685	32.8799	117	Distal Intergenic	10	81176631	81182498	5868	1	13629	ENSMUST00000047864.10	-3234	Eef2	ENSMUSG00000034994	7283.78	-0.134789	0.861803913433196
chr10	81176379	81176937	559	*	Rep1_1_peak_6273	273	.	14.5287	30.7916	27.3306	181	Promoter	10	81176631	81182498	5868	1	13629	ENSMUST00000047864.10	0	Eef2	ENSMUSG00000034994	7283.78	-0.134789	0.861803913433196
chr10	81192651	81192879	229	*	Rep1_1_peak_6280	371	.	19.5822	40.8698	37.1787	595	Exon (ENSMUST00000178422.8/13144, exon 9 of 9)	10	81191556	81192653	1098	1	13144	ENSMUST00000219944.1	1095	NA	NA	#N/A	#N/A	#N/A
chr10	81232948	81233328	381	*	Rep1_1_peak_6292	243	.	14.3342	27.691	24.3093	144	Promoter	10	81233155	81237553	4399	1	103406	ENSMUST00000144087.1	0	Zfr2	ENSMUSG00000034949	0.993006	2.49961	NA
chr10	81257407	81257660	254	*	Rep1_1_peak_6309	66	.	6.42536	9.32558	6.66397	579	Promoter	10	81257448	81260526	3079	1	17179	ENSMUST00000126720.7	0	NA	NA	#N/A	#N/A	#N/A
chr10	81263486	81263527	42	*	Rep1_1_peak_6314	54	.	5.71675	7.95125	5.42142	152	Downstream (1-2kb)	10	81261170	81262667	1498	1	17179	ENSMUST00000148735.1	2316	NA	NA	#N/A	#N/A	#N/A
chr10	81266487	81266809	323	*	Rep1_1_peak_6315	646	.	28.7501	68.9594	64.6671	146	Promoter	10	81265430	81266924	1495	2	66047	ENSMUST00000145452.1	115	Mrpl54	ENSMUSG00000034932	629.129	0.261635	0.687199700213738
chr10	81284811	81284938	128	*	Rep1_1_peak_6329	71	.	6.09196	9.87873	7.18529	109	Promoter	10	81281187	81285769	4583	2	27375	ENSMUST00000218484.1	831	Tjp3	ENSMUSG00000034917	34.7389	-0.863839	0.669442309034979
chr10	81292632	81293143	512	*	Rep1_1_peak_6334	624	.	28.3119	66.6586	62.4097	216	Promoter	10	81292963	81319972	27010	1	18717	ENSMUST00000163075.7	0	Pip5k1c	ENSMUSG00000034902	47.8982	-2.7144	0.010651311030562
chr10	81317403	81317691	289	*	Rep1_1_peak_6351	101	.	8.03776	13.0568	10.1663	547	Promoter	10	81316842	81318013	1172	1	18717	ENSMUST00000159636.1	561	Pip5k1c	ENSMUSG00000034902	47.8982	-2.7144	0.010651311030562
chr10	81320154	81321576	1423	*	Rep1_1_peak_6354	709	.	32.1372	75.3499	70.9112	695	Promoter	10	81321103	81326242	5140	1	70312	ENSMUST00000050867.7	0	Cactin	ENSMUSG00000034889	65.111	-0.119198	0.962126866522857
chr10	81326885	81327074	190	*	Rep1_1_peak_6360	39	.	4.81625	6.27872	3.93092	100	Distal Intergenic	10	81328731	81335172	6442	1	21390	ENSMUST00000105325.3	-1657	Tbxa2r	ENSMUSG00000034881	6.76787	-0.397615	0.952770177492121
chr10	81340534	81340831	298	*	Rep1_1_peak_6372	211	.	12.7502	24.4184	21.1225	156	Intron (ENSMUST00000045102.6/209047, intron 3 of 5)	10	81335265	81343266	8002	2	209047	ENSMUST00000045102.6	2435	Gipc3	ENSMUSG00000034872	#N/A	#N/A	#N/A
chr10	81342963	81343034	72	*	Rep1_1_peak_6373	65	.	6.35194	9.19445	6.56599	247	Promoter	10	81335265	81343266	8002	2	209047	ENSMUST00000045102.6	232	Gipc3	ENSMUSG00000034872	#N/A	#N/A	#N/A
chr10	81343416	81343593	178	*	Rep1_1_peak_6374	45	.	5.21164	6.98443	4.554	144	Promoter	10	81335265	81343266	8002	2	209047	ENSMUST00000045102.6	-150	Gipc3	ENSMUSG00000034872	#N/A	#N/A	#N/A
chr10	81346494	81346870	377	*	Rep1_1_peak_6376	330	.	17.2238	36.6271	33.0313	281	Promoter	10	81346052	81346730	679	2	15353	ENSMUST00000134857.1	0	Hmg20b	ENSMUSG00000020232	261.434	0.199341	0.755332126529373
chr10	81350250	81350714	465	*	Rep1_1_peak_6378	370	.	18.4779	40.7225	37.0331	477	Promoter	10	81346048	81350480	4433	2	15353	ENSMUST00000105323.7	0	Hmg20b	ENSMUSG00000020232	261.434	0.199341	0.755332126529373
chr10	81351769	81351930	162	*	Rep1_1_peak_6379	69	.	6.56627	9.58133	6.90449	132	Distal Intergenic	10	81346048	81350480	4433	2	15353	ENSMUST00000105323.7	-1289	Hmg20b	ENSMUSG00000020232	261.434	0.199341	0.755332126529373
chr10	81357391	81357664	274	*	Rep1_1_peak_6381	101	.	8.03776	13.0568	10.1663	118	Promoter	10	81357491	81366225	8735	1	73822	ENSMUST00000044844.8	0	Mfsd12	ENSMUSG00000034854	156.54	-0.458052	0.723993633092269
chr10	81364146	81364301	156	*	Rep1_1_peak_6387	124	.	9.22675	15.4254	12.4343	244	Promoter	10	81363067	81364854	1788	2	432479	ENSMUST00000131736.7	553	4930404N11Rik	ENSMUSG00000020234	2.56039	-0.415157	0.934565071087906
chr10	81378379	81378951	573	*	Rep1_1_peak_6398	1345	.	51.4507	140.518	134.521	834	Promoter	10	81366222	81378516	12295	2	56371	ENSMUST00000140901.7	0	Fzr1	ENSMUSG00000020235	233.544	-1.27709	0.0938086120770679
chr10	81384171	81384519	349	*	Rep1_1_peak_6399	258	.	12.4821	29.2283	25.8092	154	Promoter	10	81384428	81388352	3925	1	102115	ENSMUST00000072751.12	0	Dohh	ENSMUSG00000078440	427.095	-0.279732	0.721900153856547
chr10	81398491	81398636	146	*	Rep1_1_peak_6407	44	.	5.14029	6.85692	4.43594	114	3' UTR	10	81393654	81395141	1488	1	72273	ENSMUST00000129083.1	4837	Smim24	ENSMUSG00000078439	8.4199	0.520818	0.902490962583697
chr10	81401280	81401299	20	*	Rep1_1_peak_6410	75	.	6.85551	10.2456	7.53346	73	Intron (ENSMUST00000105321.9/18029, intron 8 of 8)	10	81400769	81407641	6873	2	18029	ENSMUST00000140916.7	6342	Nfic	ENSMUSG00000055053	18.9652	-1.52815	0.454075106942432
chr10	81401461	81402053	593	*	Rep1_1_peak_6411	225	.	12.9985	25.8839	22.5472	423	Intron (ENSMUST00000105321.9/18029, intron 8 of 8)	10	81400769	81407641	6873	2	18029	ENSMUST00000140916.7	5588	Nfic	ENSMUSG00000055053	18.9652	-1.52815	0.454075106942432
chr10	81403055	81403152	98	*	Rep1_1_peak_6412	75	.	6.71925	10.2502	7.53687	414	Intron (ENSMUST00000105321.9/18029, intron 8 of 8)	10	81400769	81407641	6873	2	18029	ENSMUST00000140916.7	4489	Nfic	ENSMUSG00000055053	18.9652	-1.52815	0.454075106942432
chr10	81404217	81404299	83	*	Rep1_1_peak_6413	59	.	6.00599	8.59339	5.99734	120	Intron (ENSMUST00000105321.9/18029, intron 8 of 8)	10	81400769	81407641	6873	2	18029	ENSMUST00000140916.7	3342	Nfic	ENSMUSG00000055053	18.9652	-1.52815	0.454075106942432
chr10	81413979	81414244	266	*	Rep1_1_peak_6426	139	.	9.76014	17.0603	13.9937	774	Intron (ENSMUST00000105321.9/18029, intron 2 of 8)	10	81416240	81416297	58	2	102465778	ENSMUST00000199973.1	2053	NA	NA	#N/A	#N/A	#N/A
chr10	81416544	81417029	486	*	Rep1_1_peak_6428	280	.	15.6156	31.4902	28.0172	250	Promoter	10	81416240	81416297	58	2	102465778	ENSMUST00000199973.1	-247	NA	NA	#N/A	#N/A	#N/A
chr10	81421355	81421510	156	*	Rep1_1_peak_6432	54	.	5.73878	7.99026	5.46011	38	Intron (ENSMUST00000105321.9/18029, intron 1 of 8)	10	81416240	81416297	58	2	102465778	ENSMUST00000199973.1	-5058	NA	NA	#N/A	#N/A	#N/A
chr10	81430197	81430464	268	*	Rep1_1_peak_6440	185	.	12.0225	21.814	18.594	264	Promoter	10	81400953	81431005	30053	2	18029	ENSMUST00000117966.1	541	Nfic	ENSMUSG00000055053	18.9652	-1.52815	0.454075106942432
chr10	81430589	81430764	176	*	Rep1_1_peak_6440	185	.	12.0225	21.814	18.594	264	Promoter	10	81400953	81431005	30053	2	18029	ENSMUST00000117966.1	241	Nfic	ENSMUSG00000055053	18.9652	-1.52815	0.454075106942432
chr10	81432590	81432817	228	*	Rep1_1_peak_6441	77	.	6.88951	10.5338	7.79927	876	Intron (ENSMUST00000221817.1/18029, intron 1 of 9)	10	81400953	81431005	30053	2	18029	ENSMUST00000117966.1	-1585	Nfic	ENSMUSG00000055053	18.9652	-1.52815	0.454075106942432
chr10	81460771	81460926	156	*	Rep1_1_peak_6451	108	.	8.58728	13.7602	10.8365	112	3' UTR	10	81400953	81455635	54683	2	18029	ENSMUST00000221817.1	-5136	Nfic	ENSMUSG00000055053	18.9652	-1.52815	0.454075106942432
chr10	81463042	81463128	87	*	Rep1_1_peak_6453	34	.	4.5334	5.75867	3.47506	47	Intron (ENSMUST00000118763.7/319586, intron 10 of 11)	10	81400953	81455635	54683	2	18029	ENSMUST00000221817.1	-7407	Nfic	ENSMUSG00000055053	18.9652	-1.52815	0.454075106942432
chr10	81464545	81464706	162	*	Rep1_1_peak_6455	221	.	11.7488	25.5207	22.1955	430	Intron (ENSMUST00000118763.7/319586, intron 9 of 11)	10	81467015	81470807	3793	2	319586	ENSMUST00000145375.7	6101	Celf5	ENSMUSG00000034818	14.4215	0.766406	0.809047871275667
chr10	81465309	81465562	254	*	Rep1_1_peak_6456	164	.	10.4886	19.6104	16.4608	137	Intron (ENSMUST00000118763.7/319586, intron 9 of 11)	10	81467015	81470807	3793	2	319586	ENSMUST00000145375.7	5245	Celf5	ENSMUSG00000034818	14.4215	0.766406	0.809047871275667
chr10	81473358	81473441	84	*	Rep1_1_peak_6463	47	.	5.30567	7.15531	4.70194	58	Promoter	10	81467507	81473378	5872	2	319586	ENSMUST00000141207.7	0	Celf5	ENSMUSG00000034818	14.4215	0.766406	0.809047871275667
chr10	81496298	81496453	156	*	Rep1_1_peak_6477	70	.	6.39456	9.71728	7.02982	417	Promoter	10	81486249	81496392	10144	2	103425	ENSMUST00000020463.13	0	Ncln	ENSMUSG00000020238	552.097	-1.09157	0.407697754188013
chr10	81502727	81502900	174	*	Rep1_1_peak_6480	90	.	7.10003	11.8731	9.04938	413	3' UTR	10	81497747	81500132	2386	2	13611	ENSMUST00000053646.6	-2595	S1pr4	ENSMUSG00000044199	3.26661	-4.81217	0.483536152947931
chr10	81505170	81505325	156	*	Rep1_1_peak_6481	106	.	8.48562	13.5717	10.6529	160	Intron (ENSMUST00000147908.1/14676, intron 1 of 1)	10	81502306	81508173	5868	2	14676	ENSMUST00000147908.1	2848	Gna15	ENSMUSG00000034792	130.542	-1.43891	0.227644859127671
chr10	81512189	81512344	156	*	Rep1_1_peak_6484	59	.	6.06616	8.58768	5.99417	461	Promoter	10	81503087	81512639	9553	2	14676	ENSMUST00000150586.1	295	Gna15	ENSMUSG00000034792	130.542	-1.43891	0.227644859127671
chr10	81526794	81527014	221	*	Rep1_1_peak_6489	77	.	6.88951	10.5338	7.79927	216	Exon (ENSMUST00000218454.1/ENSMUST00000218454.1, exon 2 of 2)	10	81502313	81524225	21913	2	14676	ENSMUST00000043709.7	-2569	Gna15	ENSMUSG00000034792	130.542	-1.43891	0.227644859127671
chr10	81534821	81535126	306	*	Rep1_1_peak_6495	182	.	11.8413	21.4871	18.2745	139	Promoter	10	81533133	81535133	2001	2	14672	ENSMUST00000134354.1	7	Gna11	ENSMUSG00000034781	474.61	-0.782036	0.280344516921781
chr10	81545109	81545379	271	*	Rep1_1_peak_6497	457	.	20.7553	49.617	45.7356	712	Promoter	10	81528724	81545190	16467	2	14672	ENSMUST00000043604.5	0	Gna11	ENSMUSG00000034781	474.61	-0.782036	0.280344516921781
chr10	81551741	81551917	177	*	Rep1_1_peak_6499	114	.	8.61189	14.364	11.4095	113	Distal Intergenic	10	81528724	81545190	16467	2	14672	ENSMUST00000043604.5	-6551	Gna11	ENSMUSG00000034781	474.61	-0.782036	0.280344516921781
chr10	81559332	81559496	165	*	Rep1_1_peak_6501	112	.	8.3021	14.2241	11.283	140	Promoter	10	81559488	81561560	2073	1	14797	ENSMUST00000220368.1	0	Aes	ENSMUSG00000054452	13.1871	-1.17605	0.507009336795515
chr10	81570973	81571124	152	*	Rep1_1_peak_6508	159	.	10.9231	19.1084	15.9728	167	Distal Intergenic	10	81574561	81590466	15906	1	21886	ENSMUST00000140433.7	-3437	Tle2	ENSMUSG00000034771	0.35075	-2.04542	NA
chr10	81571625	81571786	162	*	Rep1_1_peak_6509	85	.	7.34045	11.3029	8.51543	133	Distal Intergenic	10	81574561	81590466	15906	1	21886	ENSMUST00000140433.7	-2775	Tle2	ENSMUSG00000034771	0.35075	-2.04542	NA
chr10	81587484	81587536	53	*	Rep1_1_peak_6516	97	.	8.08822	12.6597	9.79662	129	Promoter	10	81587426	81590423	2998	1	21886	ENSMUST00000139135.1	58	Tle2	ENSMUSG00000034771	0.35075	-2.04542	NA
chr10	81587624	81587694	71	*	Rep1_1_peak_6517	37	.	4.71813	6.09393	3.77091	92	Promoter	10	81587426	81590423	2998	1	21886	ENSMUST00000139135.1	198	Tle2	ENSMUSG00000034771	0.35075	-2.04542	NA
chr10	81600808	81601081	274	*	Rep1_1_peak_6524	766	.	32.4324	81.2143	76.6398	316	Promoter	10	81590904	81600875	9972	2	114606	ENSMUST00000142948.7	0	Tle6	ENSMUSG00000034758	50.9542	0.11366	0.970192698854818
chr10	81606018	81606239	222	*	Rep1_1_peak_6526	175	.	10.8965	20.7815	17.5902	180	Promoter	10	81606270	81620703	14434	1	268319	ENSMUST00000126940.1	-31	NA	NA	#N/A	#N/A	#N/A
chr10	81624424	81624559	136	*	Rep1_1_peak_6530	22	.	3.63217	4.28212	2.21952	150	Intron (ENSMUST00000119324.7/50721, intron 4 of 8)	10	81625779	81627257	1479	2	50721	ENSMUST00000143424.1	2698	Sirt6	ENSMUSG00000034748	682.003	-0.836156	0.0243306089129147
chr10	81627283	81627783	501	*	Rep1_1_peak_6533	244	.	13.4909	27.8464	24.4592	327	Promoter	10	81621785	81627320	5536	2	50721	ENSMUST00000119324.7	0	Sirt6	ENSMUSG00000034748	682.003	-0.836156	0.0243306089129147
chr10	81633428	81633907	480	*	Rep1_1_peak_6536	317	.	16.0853	35.3223	31.7509	368	Promoter	10	81633699	81643023	9325	1	70615	ENSMUST00000123993.7	0	Ankrd24	ENSMUSG00000054708	40.8122	-0.907636	0.394956362388076
chr10	81643385	81643946	562	*	Rep1_1_peak_6540	806	.	34.6969	85.3524	80.6778	484	Promoter	10	81643803	81647474	3672	1	70615	ENSMUST00000132458.1	0	Ankrd24	ENSMUSG00000054708	40.8122	-0.907636	0.394956362388076
chr10	81644756	81644968	213	*	Rep1_1_peak_6541	47	.	5.18881	7.25266	4.786	320	Promoter	10	81643803	81647474	3672	1	70615	ENSMUST00000132458.1	953	Ankrd24	ENSMUSG00000054708	40.8122	-0.907636	0.394956362388076
chr10	82048256	82048516	261	*	Rep1_1_peak_6542	405	.	21.3416	44.3478	40.5806	293	Promoter	10	82048143	82061586	13444	1	408062	ENSMUST00000209622.1	113	Zfp873	ENSMUSG00000061371	506.039	0.706907	0.433279962247265
chr10	82128162	82128425	264	*	Rep1_1_peak_6544	387	.	20.6302	42.4787	38.7498	445	Promoter	10	82128013	82153065	25053	1	216177	ENSMUST00000201286.3	149	AU041133	ENSMUSG00000078435	210.729	0.849805	0.245082596761576
chr10	82178391	82178756	366	*	Rep1_1_peak_6545	387	.	20.6302	42.4787	38.7498	224	Exon (ENSMUST00000156803.8/ENSMUST00000156803.8, exon 1 of 6)	10	82138253	82152011	13759	1	216177	ENSMUST00000105314.2	40138	AU041133	ENSMUSG00000078435	210.729	0.849805	0.245082596761576
chr10	82241281	82241372	92	*	Rep1_1_peak_6546	78	.	7.11386	10.6376	7.87937	130	Promoter	10	82224854	82241280	16427	2	237411	ENSMUST00000156218.1	-1	NA	NA	#N/A	#N/A	#N/A
chr10	82623168	82623464	297	*	Rep1_1_peak_6548	351	.	19.2074	38.7851	35.1381	150	Promoter	10	82619851	82623196	3346	2	544717	ENSMUST00000079648.11	0	NA	NA	#N/A	#N/A	#N/A
chr10	82630029	82630189	161	*	Rep1_1_peak_6550	66	.	6.40248	9.24414	6.6045	84	Promoter	10	82629876	82641322	11447	1	21665	ENSMUST00000133227.1	153	Tdg	ENSMUSG00000034674	0.200149	-0.725702	NA
chr10	82698902	82699146	245	*	Rep1_1_peak_6551	346	.	17.7979	38.2485	34.6165	293	Promoter	10	82699211	82712230	13020	1	67933	ENSMUST00000162422.1	-65	NA	NA	#N/A	#N/A	#N/A
chr10	82763869	82764406	538	*	Rep1_1_peak_6554	710	.	30.6306	75.5098	71.063	326	Promoter	10	82748701	82764144	15444	2	18045	ENSMUST00000130911.7	0	Nfyb	ENSMUSG00000020248	1026.41	0.918716	0.197776248431238
chr10	82769162	82769360	199	*	Rep1_1_peak_6555	91	.	7.71043	11.959	9.12333	112	Distal Intergenic	10	82748701	82764144	15444	2	18045	ENSMUST00000130911.7	-5018	Nfyb	ENSMUSG00000020248	1026.41	0.918716	0.197776248431238
chr10	82859074	82859327	254	*	Rep1_1_peak_6559	283	.	15.5014	31.8501	28.3623	297	Promoter	10	82859179	82897712	38534	1	50493	ENSMUST00000020484.7	0	Txnrd1	ENSMUSG00000020250	257.605	-1.66992	0.063957426238782
chr10	82985164	82985586	423	*	Rep1_1_peak_6569	253	.	14.3531	28.7434	25.3305	245	Promoter	10	82985498	83195900	210403	1	58250	ENSMUST00000040110.7	0	Chst11	ENSMUSG00000034612	7.92392	1.49469	0.669318215850504
chr10	83359987	83360332	346	*	Rep1_1_peak_6590	378	.	18.9462	41.5322	37.8278	200	Promoter	10	83360221	83488505	128285	1	28109	ENSMUST00000020488.8	0	D10Wsu102e	ENSMUSG00000020255	1762.5	0.100322	0.903681197895609
chr10	83533950	83534277	328	*	Rep1_1_peak_6597	231	.	14.1544	26.5338	23.1813	420	Promoter	10	83487450	83534140	46691	2	216188	ENSMUST00000020497.13	0	Aldh1l2	ENSMUSG00000020256	13.0404	0.551473	0.839384659489449
chr10	83543853	83544024	172	*	Rep1_1_peak_6598	352	.	16.5667	38.861	35.2103	200	Promoter	10	83543941	83596473	52533	1	319277	ENSMUST00000038388.6	0	A230046K03Rik	ENSMUSG00000034560	625.213	-0.328117	0.422881956070364
chr10	83722720	83723263	544	*	Rep1_1_peak_6608	218	.	13.6191	25.1651	21.8504	205	Promoter	10	83722865	83762762	39898	1	69784	ENSMUST00000150459.2	0	1500009L16Rik	ENSMUSG00000087651	568.289	0.139549	0.919634091367611
chr10	84440520	84440906	387	*	Rep1_1_peak_6624	372	.	19.3201	40.9449	37.2519	556	Promoter	10	84370905	84440597	69693	2	77976	ENSMUST00000020220.14	0	Nuak1	ENSMUSG00000020032	0.336022	-1.99671	NA
chr10	84441098	84441329	232	*	Rep1_1_peak_6624	372	.	19.3201	40.9449	37.2519	556	Promoter	10	84370905	84440597	69693	2	77976	ENSMUST00000020220.14	-501	Nuak1	ENSMUSG00000020032	0.336022	-1.99671	NA
chr10	84576225	84576400	176	*	Rep1_1_peak_6631	346	.	17.7979	38.2485	34.6165	318	Promoter	10	84576626	84614359	37734	1	216198	ENSMUST00000020223.7	-226	Tcp11l2	ENSMUSG00000020034	19.1782	-0.0934597	0.988841335066059
chr10	84576455	84576742	288	*	Rep1_1_peak_6631	346	.	17.7979	38.2485	34.6165	318	Promoter	10	84576626	84614359	37734	1	216198	ENSMUST00000020223.7	0	Tcp11l2	ENSMUSG00000020034	19.1782	-0.0934597	0.988841335066059
chr10	84622297	84622732	436	*	Rep1_1_peak_6632	283	.	15.5014	31.8501	28.3623	373	Promoter	10	84622293	84656191	33899	1	70428	ENSMUST00000213263.1	4	Polr3b	ENSMUSG00000034453	184.379	-0.0403226	0.972592459376723
chr10	84917183	84917227	45	*	Rep1_1_peak_6653	24	.	3.62384	4.59371	2.4895	28	Promoter	10	84917616	85016447	98832	1	237422	ENSMUST00000038523.14	-389	Ric8b	ENSMUSG00000035620	12.4954	1.16162	0.813100397167742
chr10	84917282	84917550	269	*	Rep1_1_peak_6654	133	.	9.60959	16.427	13.3898	328	Promoter	10	84917616	85016447	98832	1	237422	ENSMUST00000038523.14	-66	Ric8b	ENSMUSG00000035620	12.4954	1.16162	0.813100397167742
chr10	84917792	84918012	221	*	Rep1_1_peak_6654	133	.	9.60959	16.427	13.3898	328	Promoter	10	84917656	85016447	98792	1	237422	ENSMUST00000095385.4	136	Ric8b	ENSMUSG00000035620	12.4954	1.16162	0.813100397167742
chr10	85102469	85102785	317	*	Rep1_1_peak_6659	292	.	15.6782	32.743	29.238	627	Promoter	10	85102627	85117585	14959	1	103266	ENSMUST00000095383.5	0	Tmem263	ENSMUSG00000060935	599.2	0.241397	0.565298512971078
chr10	85331463	85331632	170	*	Rep1_1_peak_6665	181	.	12.0936	21.3778	18.1682	144	Distal Intergenic	10	85386814	85660292	273479	1	74007	ENSMUST00000105307.7	-55182	Btbd11	ENSMUSG00000020042	3.22887	0.774602	0.885917471519373
chr10	85386581	85387022	442	*	Rep1_1_peak_6667	285	.	16.1907	32.0259	28.5343	161	Promoter	10	85386814	85660292	273479	1	74007	ENSMUST00000105307.7	0	Btbd11	ENSMUSG00000020042	3.22887	0.774602	0.885917471519373
chr10	85539865	85540139	275	*	Rep1_1_peak_6679	102	.	8.11378	13.1854	10.2878	140	Intron (ENSMUST00000105307.7/74007, intron 1 of 16)	10	85598401	85660292	61892	1	74007	ENSMUST00000105306.2	-58262	Btbd11	ENSMUSG00000020042	3.22887	0.774602	0.885917471519373
chr10	85598616	85598836	221	*	Rep1_1_peak_6683	63	.	6.27057	8.98068	6.36725	355	Promoter	10	85598411	85606049	7639	1	74007	ENSMUST00000135235.1	205	Btbd11	ENSMUSG00000020042	3.22887	0.774602	0.885917471519373
chr10	85871743	85872050	308	*	Rep1_1_peak_6688	330	.	17.2238	36.6271	33.0313	154	Promoter	10	85871831	85889096	17266	1	103136	ENSMUST00000001836.10	0	Pwp1	ENSMUSG00000001785	2016.07	0.269787	0.53864835311315
chr10	85916470	85916784	315	*	Rep1_1_peak_6689	442	.	22.7644	48.1282	44.2771	694	Promoter	10	85891968	85916656	24689	2	72843	ENSMUST00000219370.1	0	Prdm4	ENSMUSG00000035529	213.32	-0.685407	0.533366450061585
chr10	85916894	85917302	409	*	Rep1_1_peak_6689	442	.	22.7644	48.1282	44.2771	694	Promoter	10	85891966	85916986	25021	2	72843	ENSMUST00000220032.1	0	Prdm4	ENSMUSG00000035529	213.32	-0.685407	0.533366450061585
chr10	85957738	85957893	156	*	Rep1_1_peak_6691	405	.	21.3416	44.3478	40.5806	446	Promoter	10	85938637	85957823	19187	2	28088	ENSMUST00000001834.3	0	Rtcb	ENSMUSG00000001783	211.276	0.219508	0.734381447803623
chr10	86021792	86021956	165	*	Rep1_1_peak_6692	178	.	11.6224	21.097	17.8993	206	Promoter	10	86021972	86051873	29902	1	69754	ENSMUST00000130320.7	-16	Fbxo7	ENSMUSG00000001786	19.2181	-0.970185	0.736827119459949
chr10	86022129	86022339	211	*	Rep1_1_peak_6692	178	.	11.6224	21.097	17.8993	206	Promoter	10	86022189	86048323	26135	1	69754	ENSMUST00000120344.7	0	Fbxo7	ENSMUSG00000001786	19.2181	-0.970185	0.736827119459949
chr10	86498871	86499051	181	*	Rep1_1_peak_6705	150	.	10.399	18.1666	15.0591	188	Promoter	10	86291593	86498882	207290	2	27204	ENSMUST00000121789.1	0	Syn3	ENSMUSG00000059602	3.09199	1.54764	0.589386567139513
chr10	86778445	86779156	712	*	Rep1_1_peak_6713	521	.	20.8867	56.207	52.1832	512	Promoter	10	86779005	86838389	59385	1	103466	ENSMUST00000099396.2	0	Nt5dc3	ENSMUSG00000054027	3.1336	-1.35562	0.68438817403949
chr10	86863530	86863735	206	*	Rep1_1_peak_6718	105	.	8.41918	13.4496	10.5366	145	Exon (ENSMUST00000035288.16/192188, exon 55 of 69)	10	86871859	86878958	7100	2	192188	ENSMUST00000219612.1	15223	Stab2	ENSMUSG00000035459	6.83449	-5.58925	0.217959857884632
chr10	87057922	87058077	156	*	Rep1_1_peak_6729	253	.	14.3531	28.7434	25.3305	612	Promoter	10	87058045	87230589	172545	1	76640	ENSMUST00000189456.6	0	1700113H08Rik	ENSMUSG00000047129	0.0275274	1.40184	NA
chr10	87058204	87058727	524	*	Rep1_1_peak_6729	253	.	14.3531	28.7434	25.3305	612	Promoter	10	87058046	87230588	172543	1	76640	ENSMUST00000169849.2	158	1700113H08Rik	ENSMUSG00000047129	0.0275274	1.40184	NA
chr10	87486329	87486484	156	*	Rep1_1_peak_6732	66	.	6.42536	9.32558	6.66397	127	Distal Intergenic	10	87490819	87493660	2842	2	17172	ENSMUST00000020243.9	7176	Ascl1	ENSMUSG00000020052	0.193765	1.1365	NA
chr10	88201056	88201211	156	*	Rep1_1_peak_6737	154	.	10.7843	18.5658	15.4459	230	Promoter	10	88201093	88246158	45066	1	67282	ENSMUST00000020248.15	0	Ccdc53	ENSMUSG00000020056	661.2	0.0289731	0.975740492819023
chr10	88378998	88379183	186	*	Rep1_1_peak_6739	351	.	19.2074	38.7851	35.1381	161	Promoter	10	88379132	88414598	35467	1	432486	ENSMUST00000127615.7	0	Gnptab	ENSMUSG00000035311	392.355	-0.611522	0.214488193975939
chr10	88503901	88504188	288	*	Rep1_1_peak_6747	592	.	27.3133	63.3812	59.2038	200	Promoter	10	88469514	88504073	34560	2	212862	ENSMUST00000117440.7	0	Chpt1	ENSMUSG00000060002	958.943	0.69014	0.140398178079708
chr10	88705760	88705884	125	*	Rep1_1_peak_6750	66	.	6.40248	9.24414	6.6045	36	Distal Intergenic	10	88675890	88685015	9126	2	20728	ENSMUST00000138734.1	-20745	Spic	ENSMUSG00000004359	6733.67	0.525314	0.62045183815569
chr10	88731447	88731607	161	*	Rep1_1_peak_6753	87	.	7.5684	11.56	8.76285	155	Promoter	10	88731878	88742035	10158	1	104303	ENSMUST00000080379.6	-271	Arl1	ENSMUSG00000060904	569.933	0.658823	0.199528457963281
chr10	88826483	88826897	415	*	Rep1_1_peak_6758	213	.	13.5163	24.6964	21.3926	541	Promoter	10	88746607	88826804	80198	2	70683	ENSMUST00000004470.8	0	Utp20	ENSMUSG00000004356	961.029	0.248457	0.774947267626459
chr10	89621246	89621482	237	*	Rep1_1_peak_6765	55	.	5.78282	8.06863	5.52459	130	Promoter	10	89574020	89621253	47234	2	216227	ENSMUST00000020102.13	0	Slc17a8	ENSMUSG00000019935	0.0983176	-0.497149	NA
chr10	89732215	89732408	194	*	Rep1_1_peak_6767	202	.	11.9343	23.5529	20.2815	114	Promoter	10	89711971	89732295	20325	2	67019	ENSMUST00000020109.4	0	Actr6	ENSMUSG00000019948	497.76	0.219509	0.828543630956652
chr10	89744884	89745167	284	*	Rep1_1_peak_6768	251	.	14.2394	28.5475	25.1433	141	Promoter	10	89744991	89819871	74881	1	75089	ENSMUST00000020112.6	0	Uhrf1bp1l	ENSMUSG00000019951	522.035	0.377424	0.499177386036446
chr10	90828995	90829280	286	*	Rep1_1_peak_6772	222	.	13.8182	25.5578	22.231	309	Promoter	10	90829111	90941465	112355	1	77531	ENSMUST00000182192.7	0	Anks1b	ENSMUSG00000058589	20.3154	0.109455	0.970192698854818
chr10	91082401	91082571	171	*	Rep1_1_peak_6776	714	.	32.7238	75.9353	71.479	756	Promoter	10	91065392	91082429	17038	2	11783	ENSMUST00000161987.7	0	Apaf1	ENSMUSG00000019979	283.729	0.151136	0.905963980895301
chr10	91082632	91083401	770	*	Rep1_1_peak_6776	714	.	32.7238	75.9353	71.479	756	Promoter	10	90989311	91082662	93352	2	11783	ENSMUST00000159110.7	0	Apaf1	ENSMUSG00000019979	283.729	0.151136	0.905963980895301
chr10	91123511	91123713	203	*	Rep1_1_peak_6777	588	.	24.9063	63.0635	58.8911	802	Promoter	10	91116808	91123955	7148	2	18674	ENSMUST00000164505.1	242	Slc25a3	ENSMUSG00000061904	4148.17	0.274241	0.54480761740978
chr10	91124011	91124285	275	*	Rep1_1_peak_6777	588	.	24.9063	63.0635	58.8911	802	Promoter	10	91116574	91124059	7486	2	18674	ENSMUST00000076694.12	0	Slc25a3	ENSMUSG00000061904	4148.17	0.274241	0.54480761740978
chr10	91171794	91172018	225	*	Rep1_1_peak_6778	198	.	11.36	23.1434	19.8822	1004	Promoter	10	91147571	91171582	24012	2	21917	ENSMUST00000072239.13	-212	Tmpo	ENSMUSG00000019961	577.329	-0.822713	0.0353764284082226
chr10	91181645	91181930	286	*	Rep1_1_peak_6779	782	.	31.9164	82.9068	78.2916	373	Promoter	10	91164046	91181315	17270	2	21917	ENSMUST00000216402.1	-330	Tmpo	ENSMUSG00000019961	577.329	-0.822713	0.0353764284082226
[truncated: 16,534 more rows]
