# Supplementary material for: RNA exosome ribonuclease DIS3 degrades Pou6f1 to promote mouse pre-implantation cell differentiation
Source: Cell Rep. Author manuscript; Available in PMC 2023 Oct 23. (PMC10387129; doi:10.1016/j.celrep.2023.112047)
Supplement: 5 [file NIHMS1878915-supplement-5.xlsx]

## Sheet: in utero embryonic development
Gene names related with in utero embryonic development
Prdm14
Hs6st1
Sf3b1
Fzd5
Ihh
Speg
Cul3
Eif4e2
Gli2
Epb41l5
Etnk2
Zbed6
Elf3
Atp1b1
Zbtb18
Capn2
Vash2
Flvcr1
Nek2
Slc30a1
Lats1
Cited2
Myb
Hey2
Prdm1
Nodal
Smarcb1
Pcnt
Dnmt3l
Mbd3
Slc39a3
Rtcb
E2f7
Cnot2
Lif
Thoc5
Ccm2
Egfr
Rtn4
Mgat1
Ube2b
Kif3a
Hand1
Flcn
Cops3
Pemt
B9d1
Epn2
Myh10
Ndel1
Inpp5k
Nle1
Hnf1b
Ggnbp2
Srsf1
Sp2
Pcgf2
Med1
Kat2a
Dusp3
Grn
Nmt1
Wnt9b
Tanc2
Polg2
Bptf
Gna13
Grb2
Llgl2
Socs3
Mafg
Ncoa1
Sf3b6
Apob
Kidins220
Twist1
G2e3
Hif1a
Rad51b
Vash1
Ppp4r4
Ccnk
Jag2
Gli3
Ptch1
Xrcc4
Col4a3bp
Btf3
Ccnb1
Pelo
Sec24c
Zmiz1
Bmpr1a
Chd8
Dad1
Lats2
Rnaseh2b
Stk3
Mtss1
Zfat
Hsf1
Myh9
Sox10
Maff
Pdgfb
Tab1
Rrp7a
Wnt7b
Sco2
Kmt2d
Acvrl1
Acvr1b
Krt8
Sp1
Rrn3
Mapk1
Senp2
Hes1
Pnldc1
Dll1
Pkd1
Hs3st6
Mapk8ip3
Axin1
Brd4
Rxrb
Pou5f1
Vegfa
Srf
Rpl7l1
Taf8
Bysl
Tfeb
Man2a1
Birc6
Epas1
Msh2
Mib1
Gata6
Rbbp8
Matr3
Ndufa2
Smad4
Smad2
Kdm2a
Fosl1
Syvn1
Wdr74
Prpf19
Zfand5
Apba1
Hhex
Mxi1
Gata3
Bmi1
Notch1
Rxra
Endog
Ubr3
Sp3
Nckap1
Itgav
Rtf1
Cops2
Bcl2l11
Bmp2
Ovol2
Gins1
Bcl2l1
Eif2s2
Ncoa6
Plcg1
Ada
Stk4
Zfp335
Ncoa3
Snai1
Cebpb
Sall4
Tfap2c
Bmp7
Hey1
Tbl1xr1
Mecom
Skil
Actl6a
Plk4
Mbnl1
Pygo2
Slc39a1
Setdb1
Arnt
Hormad1
Notch2
Sec24d
Pitx2
Lef1
Nbn
Tgfbr1
Kdm4c
Stil
Nasp
Ybx1
Wdtc1
Syf2
Kdm1a
Mfn2
Eno1
Hes3
Icmt
Slc35e2
Xrcc2
Dnajb6
Add1
Tapt1
Slit2
Rbpj
Wdr19
Smim14
Pdgfra
Pitpnb
Suds3
Fbxw8
Tbx3
Tctn1
Ccdc62
Tmed2
Ncor2
Sbds
Plod3
Ints1
Gna12
Kpna7
Brca2
N4bp2l2
Wnt2
Gata2
Txnrd3
Prickle2
Foxp1
Brk1
Emg1
Nop2
Sox5
Med21
Cnot3
Epn1
Trim28
Ercc2
Erf
Psmc4
Dll3
Spint2
Zfp420
Zfp568
Zfp14
Etv2
Gpi1
Cebpa
Tshz3
Prmt1
Apba2
Tjp1
C2cd3
Ctr9
Coq7
Palb2
Rbbp6
Fgfr2
Ric8a
Igf2
Cdkn1c
Phlda2
Lig4
Cul4a
Coprs
Gins4
Fgfr1
Zfp42
Gatad2a
Ell
Klf2
Gab1
Asf1b
Junb
Rpgrip1l
Cnot1
Cdh1
Keap1
Smarca4
Prkcsh
St14
Chek1
Hinfp
Zpr1
Sin3a
Hcn4
Map2k1
Tpm1
Bnip2
Myo1e
Adam10
Setd2
Tgfbr2
Eomes
Plcd1
Ctnnb1
Suv39h1
Bcor
Usp9x
Kdm6a
Ube2a
Ocrl
Phf6
Hcfc1
Esx1
Amot
